# Supplementary material for: Transcriptomic Responses of Sclerodermus alternatusi Yang to Ultraviolet (UV) Stress of Different Wavelengths
Source: Int J Mol Sci. 2026 Jan 23;27(3):1163. doi: 10.3390/ijms27031163 (PMC12897700; doi:10.3390/ijms27031163)
Supplement: Supplementary file 1 [file ijms-27-01163-s001.zip]

Archive with 7 entries (6 files):
- Supplementary Materials/
- Supplementary Materials/A_vs_CK_res_classified.csv
- Supplementary Materials/A_vs_C_res_classified.csv
- Supplementary Materials/C_vs_CK_res_classified.csv
- Supplementary Materials/GOplot.xlsx
- Supplementary Materials/KEGGplot.xlsx
- Supplementary Materials/test10.EVM.pep.tsv
