# Supplementary material for: Transcriptomic Responses of Sclerodermus alternatusi Yang to Ultraviolet (UV) Stress of Different Wavelengths
Source: Int J Mol Sci. 2026 Jan 23;27(3):1163. doi: 10.3390/ijms27031163 (PMC12897700; doi:10.3390/ijms27031163)
Supplement: Supplementary file 1 [file ijms-27-01163-s001.zip › Supplementary Materials/A_vs_CK_res_classified.csv]

row	baseMean	log2FoldChange	lfcSE	stat	pvalue	padj	group
evm.TU.scaffold_1.3	0.665804836210621	-0.210947433	2.81606351807064	-0.07490862	0.940287417777755	NA	NOT_CHANGE
evm.TU.scaffold_1.6	24.9820708023399	0.316022826338844	0.416202811923348	0.759300075072643	0.447673072630774	0.654281793397931	NOT_CHANGE
evm.TU.scaffold_1.4	74.8417853884734	-0.085920325	0.36435420861101	-0.235815375	0.813575936690969	0.906061205492028	NOT_CHANGE
evm.TU.scaffold_1.5	28.3856363225569	0.20401117012004	0.453762004259152	0.449599499749048	0.652999248870473	0.804995318061982	NOT_CHANGE
evm.TU.scaffold_1.35	6.67458601208547	1.12040771276718	0.819965854338145	1.36640776788388	0.171811012025434	NA	NOT_CHANGE
evm.TU.scaffold_1.7	28.0504827384762	-0.165384358	0.527324893134288	-0.31362896	0.753802862002563	0.868515852779439	NOT_CHANGE
evm.TU.scaffold_1.8	6.90548553407856	-0.270257366	0.856819333568522	-0.315419314	0.752443304415425	NA	NOT_CHANGE
evm.TU.scaffold_1.9	8.32648784945117	-1.465046266	0.69559664687961	-2.106172122	0.0351894037799779	NA	NOT_CHANGE
evm.TU.scaffold_1.10	1.62865782910601	-0.652018784	1.20351165937219	-0.541763579	0.587981384421355	NA	NOT_CHANGE
evm.TU.scaffold_1.11	2.17979413723829	-0.799534068	1.05481774775197	-0.757983139	0.4484610766014	NA	NOT_CHANGE
evm.TU.scaffold_1.12	1.08096697129245	2.33749992809126	2.03075446741384	1.15104999919959	0.249711666515037	NA	NOT_CHANGE
evm.TU.scaffold_1.13	6.70173039943998	-0.219024985	0.720476513592549	-0.304000173	0.761127759200245	NA	NOT_CHANGE
evm.TU.scaffold_1.14	2.42369323205981	-1.346305132	1.05670466370159	-1.274059989	0.202642156796926	NA	NOT_CHANGE
evm.TU.scaffold_1.15	47.1175518691463	0.510163865257086	0.279098753870098	1.82789732373557	0.0675649627992657	0.190086637743672	NOT_CHANGE
evm.TU.scaffold_1.16	11.6356449209233	-0.717191896	0.590449777202628	-1.214653513	0.224498269640938	NA	NOT_CHANGE
evm.TU.scaffold_1.17	0.720881560551704	-2.009201723	3.34791378422151	-0.600135443	0.54841597309278	NA	NOT_CHANGE
evm.TU.scaffold_1.18	1.01431773499912	-1.22741734	2.12891682294987	-0.576545465	0.564246548355411	NA	NOT_CHANGE
evm.TU.scaffold_1.19	8.94866789112233	-1.374380131	0.664963119529785	-2.066851665	0.0387481334661336	NA	NOT_CHANGE
evm.TU.scaffold_1.20	95.870065724018	0.0532889633980038	0.251834988711045	0.211602699333997	0.832417003254829	0.916458390201385	NOT_CHANGE
evm.TU.scaffold_1.21	29.6020498725124	-0.166731281	0.377118240744765	-0.442119376	0.658402824243099	0.808473656711615	NOT_CHANGE
evm.TU.scaffold_1.22	27.9018318613965	0.376162295814511	0.362766537428399	1.03692666495943	0.299770035791746	0.511892194920684	NOT_CHANGE
evm.TU.scaffold_1.23	0.3482522563109	1.69236456517053	3.18782702922322	0.530883435536623	0.595499557074815	NA	NOT_CHANGE
evm.TU.scaffold_1.24	8.71512135709856	-1.469071694	0.684134979926563	-2.14734188	0.0317660739616752	NA	NOT_CHANGE
evm.TU.scaffold_1.39	8.19653081210021	-0.77908516	0.858548173072389	-0.907444899	0.364171575363832	NA	NOT_CHANGE
evm.TU.scaffold_1.38	3.65580192776938	-0.525151269	1.40833309974151	-0.372888537	0.709231404148437	NA	NOT_CHANGE
evm.TU.scaffold_1.41	2.24349917546655	1.30064796937659	1.61967170181681	0.803031853873619	0.421956323526735	NA	NOT_CHANGE
evm.TU.scaffold_1.37	1329.91106856632	0.119463749828913	0.131751156907378	0.906737767114234	0.364545486511474	0.580132606400603	NOT_CHANGE
evm.TU.scaffold_1.25	2.7810063928821	0.587421695815147	1.21748048383758	0.482489619844708	0.629458170520345	NA	NOT_CHANGE
evm.TU.scaffold_1.29	4.63733319754558	-0.443559516	1.1186650977419	-0.396507871	0.691730402385811	NA	NOT_CHANGE
evm.TU.scaffold_1.31	0.887120949965534	-1.510616448	3.18009408795803	-0.475022564	0.63477089033657	NA	NOT_CHANGE
evm.TU.scaffold_1.26	8.50046590858009	-0.56640168	0.898008881432081	-0.630730599	0.528216688168027	NA	NOT_CHANGE
evm.TU.scaffold_1.27	426.581325400857	-0.052304206	0.118153500420412	-0.442680125	0.657997120343099	0.808297674354692	NOT_CHANGE
evm.TU.scaffold_1.28	36.6314893172245	-0.233627766	0.281197332992484	-0.830832082	0.406068495885123	0.616557055934704	NOT_CHANGE
evm.TU.scaffold_1.30	3.78452787128044	0.622579260543055	1.22197902125917	0.509484409889071	0.610412723331065	NA	NOT_CHANGE
evm.TU.scaffold_1.32	41.3207724997616	-0.493731074	0.407159586984557	-1.212622985	0.225273996955334	0.426926351025671	NOT_CHANGE
evm.TU.scaffold_1.33	71.1447144501367	0.297826484004314	0.257071724804714	1.15853458497063	0.246645946423039	0.452543428211194	NOT_CHANGE
evm.TU.scaffold_1.42	2745.6511937852	-0.050793152	0.0944557866807904	-0.537745267	0.590752922922443	0.765075854999075	NOT_CHANGE
evm.TU.scaffold_1.43	466.883660720176	-0.251574848	0.128456069059994	-1.958450466	0.050177178041684	0.155441157307697	NOT_CHANGE
evm.TU.scaffold_1.44	762.050025686996	-0.94003875	0.259716501532157	-3.619480259	0.000295195329186977	0.00347036935874532	NOT_CHANGE
evm.TU.scaffold_1.45	388.696293276244	-0.357777111	0.199901764839228	-1.789764647	0.0734917548391221	0.200926112067346	NOT_CHANGE
evm.TU.scaffold_1.46	73.1187122396718	0.106279018870941	0.326590286880736	0.325420023620457	0.744863202863317	0.86287684804682	NOT_CHANGE
evm.TU.scaffold_1.47	315.533025923033	0.242730956823118	0.203064803799449	1.1953374109225	0.2319552287384	0.435215768912996	NOT_CHANGE
evm.TU.scaffold_1.52	1122.48895250499	-0.198743516	0.112208106302276	-1.771204618	0.0765266815753303	0.20645957439309	NOT_CHANGE
evm.TU.scaffold_1.53	215.956283300226	0.277115733730392	0.141770145808832	1.9546832808091	0.0506204646826955	0.156269869148487	NOT_CHANGE
evm.TU.scaffold_1.54	578.194560397787	0.235674891881271	0.13976415823901	1.68623268548038	0.0917509906662754	0.234008942633835	NOT_CHANGE
evm.TU.scaffold_1.55	1006.02704561469	-0.407470816	0.174144768146339	-2.339839552	0.0192920258925958	0.0798151312432701	NOT_CHANGE
evm.TU.scaffold_1.50	1.278214711	0.444642860537718	2.33408437268374	0.190499908975641	0.848917414506736	NA	NOT_CHANGE
evm.TU.scaffold_1.48	669.940464105754	0.0512541198887771	0.101435522665629	0.505287679718775	0.61335679485206	0.780598442726321	NOT_CHANGE
evm.TU.scaffold_1.49	2068.88223097713	0.00830705502284019	0.0893644063955235	0.0929570883744639	0.925937652070328	0.96341885584022	NOT_CHANGE
evm.TU.scaffold_1.51	1546.16308829093	0.0832789477583831	0.181099154070608	0.459852770631462	0.645621902460802	0.801892446040761	NOT_CHANGE
evm.TU.scaffold_1.58	1.85442674010078	2.07537014183729	1.79815546537303	1.15416613402043	0.248432063996888	NA	NOT_CHANGE
evm.TU.scaffold_1.61	17.127759850233	0.517299306324112	0.677255093457224	0.763817520638234	0.44497599431284	0.651841587479945	NOT_CHANGE
evm.TU.scaffold_1.59	12.8691709090732	-0.782617463	0.581220742503794	-1.346506423	0.17813925021809	NA	NOT_CHANGE
evm.TU.scaffold_1.60	605.829417772839	-0.218873097	0.183754944733314	-1.191114053	0.233608813595719	0.43709746363591	NOT_CHANGE
evm.TU.scaffold_1.56	9630.41356560262	-0.331896563	0.150960970181525	-2.198558756	0.0279093123553051	0.102894691745439	NOT_CHANGE
evm.TU.scaffold_1.57	2.50941933262125	0.112061046253474	1.88530125282264	0.0594393315581253	0.952602186369495	NA	NOT_CHANGE
evm.TU.scaffold_1.74	84.5688586576131	0.917430461952555	0.226314537965679	4.05378492340464	5.0395552879162e-05	0.000898277120570139	NOT_CHANGE
evm.TU.scaffold_1.72	1492.15846953485	-0.36707535	0.116145369458356	-3.160482008	0.00157508332800474	0.0127752688844291	NOT_CHANGE
evm.TU.scaffold_1.73	856.852221368225	0.385289633564742	0.111405818903847	3.45843365594108	0.000543326069478217	0.00560633201671655	NOT_CHANGE
evm.TU.scaffold_1.77	73.6275988216274	-0.842253267	0.232014847829259	-3.630169686	0.000283234957012181	0.00337143043824625	NOT_CHANGE
evm.TU.scaffold_1.89	5.74446216193272	-0.02283114	0.86497870843563	-0.026395031	0.978942257445201	NA	NOT_CHANGE
evm.TU.scaffold_1.62	155.935608792597	0.495787192477229	0.265566032337996	1.86690740571152	0.0619145195047986	0.17885467078374	NOT_CHANGE
evm.TU.scaffold_1.63	1703.85470385392	0.0642249999781785	0.11525473984579	0.557243893518922	0.577360803829137	0.756534263051253	NOT_CHANGE
evm.TU.scaffold_1.64	1067.24905826703	-0.153568995	0.0962077191341456	-1.596223214	0.110438966501181	0.266915102731797	NOT_CHANGE
evm.TU.scaffold_1.65	1343.36082271645	-0.30363448	0.135646724514235	-2.238421023	0.0251936123244977	0.0960294228601891	NOT_CHANGE
evm.TU.scaffold_1.66	366.08538405166	-0.238488236	0.142889446156193	-1.66904024	0.095109405173559	0.24031144803935	NOT_CHANGE
evm.TU.scaffold_1.67	49.6697811668862	-0.640488015	0.3414731259242	-1.875661556	0.0607017680002401	0.176668316713912	NOT_CHANGE
evm.TU.scaffold_1.68	136.434218781862	3.26502721396758	0.763155050035173	4.27832746938791	1.88302859477551e-05	0.00041653547964347	UP
evm.TU.scaffold_1.69	1563.48634297221	0.224870126439153	0.107616497654966	2.08955068543598	0.0366581803817783	0.125549768030948	NOT_CHANGE
evm.TU.scaffold_1.70	1688.45702649098	0.0445535885604748	0.119884507292591	0.371637583259504	0.710162702737458	0.841212765622328	NOT_CHANGE
evm.TU.scaffold_1.71	1228.57122105912	0.00150488784862126	0.093977684119733	0.0160132467906312	0.987223823639626	0.99352583206768	NOT_CHANGE
evm.TU.scaffold_1.84	0.135552234627793	-0.911441301	3.81553991794452	-0.238876101	0.811201657425184	NA	NOT_CHANGE
evm.TU.scaffold_1.86	0.20332835194169	-1.446786409	3.77705714991074	-0.383045941	0.701685701250147	NA	NOT_CHANGE
evm.TU.scaffold_1.87	0.24074119197377	-0.190112795	3.81553984360718	-0.049825923	0.960261108702384	NA	NOT_CHANGE
evm.TU.scaffold_1.83	0.789707487607072	2.26941694901332	3.78855675799285	0.599018859681974	0.54916030808314	NA	NOT_CHANGE
evm.TU.scaffold_1.88	51.5287185384379	-0.061352697	0.318516477318725	-0.192620167	0.847256449558648	0.924576995382993	NOT_CHANGE
evm.TU.scaffold_1.79	76.6465038690109	0.0737117938387949	0.322493372691709	0.228568398859038	0.819204388433004	0.90928125126431	NOT_CHANGE
evm.TU.scaffold_1.75	1365.51988295369	0.0822940007370707	0.111008140705654	0.741333024893004	0.458491542443592	0.663115046785125	NOT_CHANGE
evm.TU.scaffold_1.76	4483.52770073441	-0.049352677	0.104621308522704	-0.471726816	0.637121793657999	0.797488972699105	NOT_CHANGE
evm.TU.scaffold_1.90	184.680451086821	-0.020556923	0.185984611498398	-0.110530238	0.911988870144314	0.9566739320623	NOT_CHANGE
evm.TU.scaffold_1.95	172.766033484141	-0.450016692	0.220669591867353	-2.039323534	0.0414177484004488	0.136581196987943	NOT_CHANGE
evm.TU.scaffold_1.97	104.611303106308	-0.693581253	0.24607254933817	-2.818604736	0.00482328724079111	0.029308462560695	NOT_CHANGE
evm.TU.scaffold_1.96	1362.21883079331	-0.305129565	0.153460195896729	-1.98833035	0.046775166335253	0.14830562586841	NOT_CHANGE
evm.TU.scaffold_1.91	1324.70479694133	0.0240295442086885	0.125718493943588	0.19113770341117	0.848417709092789	0.925149429312379	NOT_CHANGE
evm.TU.scaffold_1.92	496.886991854913	-0.23805033	0.195154060364519	-1.219807209	0.222537968014398	0.423810476762767	NOT_CHANGE
evm.TU.scaffold_1.93	1645.74713324316	0.0773208553143871	0.0964056106678593	0.802036881243106	0.422531624397167	0.632286668487924	NOT_CHANGE
evm.TU.scaffold_1.94	4028.18181083482	-0.030769655	0.0904487787866278	-0.340188723	0.733714410368894	0.85555041521116	NOT_CHANGE
evm.TU.scaffold_1.101	2.12628393838102	-2.00199964	1.6611313713899	-1.205202475	0.22812514716698	NA	NOT_CHANGE
evm.TU.scaffold_1.98	18.7206591209345	-0.020840309	0.454950456232108	-0.045807864	0.963463390456486	0.982750709707072	NOT_CHANGE
evm.TU.scaffold_1.99	313.957609030616	-0.132409324	0.18889730275455	-0.700959314	0.483328406773189	0.682741341982972	NOT_CHANGE
evm.TU.scaffold_1.100	6819.24824178429	-0.101654299	0.134450505985227	-0.75607227	0.449605866510873	0.655824087732226	NOT_CHANGE
evm.TU.scaffold_1.109	729.309930222347	0.134942143491104	0.183593018197537	0.735006945339902	0.462335264279872	0.666455404844264	NOT_CHANGE
evm.TU.scaffold_1.110	60.0688265304657	-0.011423255	0.377518108297693	-0.030258826	0.975860633322778	0.988158547930228	NOT_CHANGE
evm.TU.scaffold_1.102	248.446317821366	0.245063450561259	0.1153635428581	2.12427119079285	0.0336474732835554	0.118171656159349	NOT_CHANGE
evm.TU.scaffold_1.103	6156.03193540546	-0.046706771	0.1081915069749	-0.431704602	0.665956122618845	0.812734456544165	NOT_CHANGE
evm.TU.scaffold_1.104	1975.8970895147	-0.397338912	0.189897926050693	-2.092381525	0.0364044000990978	0.124885719505745	NOT_CHANGE
evm.TU.scaffold_1.105	93.6360310954406	-0.28919421	0.320910007632572	-0.901169184	0.367498372901735	0.582906938118425	NOT_CHANGE
evm.TU.scaffold_1.106	2082.32179988467	0.0109868019891135	0.0609956610731455	0.180124320251866	0.857054970064769	0.929742472969173	NOT_CHANGE
evm.TU.scaffold_1.107	1378.65094395668	-0.140436618	0.13296308082341	-1.056207611	0.290873374207689	0.501550447319553	NOT_CHANGE
evm.TU.scaffold_1.108	927.044894285122	0.0171334674516936	0.0832011924830876	0.20592814766659	0.836847037977168	0.919606214774763	NOT_CHANGE
evm.TU.scaffold_1.112	31.4289148681397	0.473255590164812	0.435556192177544	1.08655461376589	0.277233692378185	0.487348139004192	NOT_CHANGE
evm.TU.scaffold_1.113	14.6179167658635	0.592010628556368	0.531339727325344	1.11418476374132	0.265199930450708	NA	NOT_CHANGE
evm.TU.scaffold_1.114	27.7833465651316	0.191852756604751	0.518225780831992	0.370210753113708	0.711225465085841	0.841628490317228	NOT_CHANGE
evm.TU.scaffold_1.115	52.8188996019946	-0.177120226	0.290444776392655	-0.609824107	0.541978330534453	0.729902334165221	NOT_CHANGE
evm.TU.scaffold_1.116	146.044223920209	0.306502936934096	0.259466423539697	1.18128169630859	0.23749083608763	0.441854639694494	NOT_CHANGE
evm.TU.scaffold_1.117	2567.52432995753	-0.16301524	0.148438224505518	-1.098202569	0.272116044531545	0.481995966469199	NOT_CHANGE
evm.TU.scaffold_1.118	984.294891671155	-0.087111773	0.107093438547336	-0.813418398	0.41597821425827	0.626873117641406	NOT_CHANGE
evm.TU.scaffold_1.119	774.75583844848	-0.086312294	0.115010001413626	-0.750476416	0.452967822892829	0.657884832166528	NOT_CHANGE
evm.TU.scaffold_1.120	821.871521424873	0.00889425071609119	0.129401850052651	0.068733566888513	0.945201698862284	0.972753149424197	NOT_CHANGE
evm.TU.scaffold_1.121	6374.51768975839	0.509862277522041	0.199661456882146	2.55363396362973	0.0106605260683622	0.0522349853053329	NOT_CHANGE
evm.TU.scaffold_1.122	3026.13176687473	0.439819002751857	0.113853502669165	3.86302566404023	0.000111991237052813	0.00167634379582773	NOT_CHANGE
evm.TU.scaffold_1.123	2371.69076485861	-0.296872223	0.119273291513509	-2.48900839	0.0128099942605538	0.0595164164956368	NOT_CHANGE
evm.TU.scaffold_1.124	1379.33497911033	0.24719350597794	0.0884282523260522	2.79541322457092	0.00518334148605171	0.030884568319225	NOT_CHANGE
evm.TU.scaffold_1.125	748.795976134759	0.108084062085132	0.122767330147785	0.880397594009926	0.378643959449553	0.592278628751782	NOT_CHANGE
evm.TU.scaffold_1.147	314.963047274459	0.0948257263774358	0.253639019576915	0.373860956155763	0.708507765928029	0.840359388625671	NOT_CHANGE
evm.TU.scaffold_1.142	70.8629933022489	0.0527477373226425	0.349928020880809	0.150738821057743	0.880181748337678	0.94083308525349	NOT_CHANGE
evm.TU.scaffold_1.143	12.7551501935099	0.0163761432829783	0.544601470280137	0.0300699578988551	0.976011260015562	NA	NOT_CHANGE
evm.TU.scaffold_1.144	2334.35379857549	0.218341688325817	0.165734186139799	1.31742094622315	0.187697563618541	0.378105430908895	NOT_CHANGE
evm.TU.scaffold_1.145	141.92902393541	0.0723088940783124	0.179014946027038	0.403926575311713	0.68626671332643	0.826379171542691	NOT_CHANGE
evm.TU.scaffold_1.137	10507.6308493412	-0.195360234	0.111853597157571	-1.746570868	0.080711804149101	0.213956829696489	NOT_CHANGE
evm.TU.scaffold_1.138	77.061427735332	-0.132203777	0.292653226184855	-0.451742081	0.651454798945303	0.804642372648025	NOT_CHANGE
evm.TU.scaffold_1.139	41.5907342409395	-0.383259988	0.318254952609247	-1.204254593	0.228491191223587	0.430990325179807	NOT_CHANGE
evm.TU.scaffold_1.140	67.8321245749917	0.512675317402496	0.324091466939244	1.58188465202203	0.11367590528996	0.271674508234092	NOT_CHANGE
evm.TU.scaffold_1.141	397.182041094217	0.0684178610203468	0.312834988975028	0.218702713671865	0.826881634955263	0.912862451678677	NOT_CHANGE
evm.TU.scaffold_1.148	2388.28321392536	-0.194978806	0.0974278085222202	-2.001264411	0.0453639028991039	0.145239447990613	NOT_CHANGE
evm.TU.scaffold_1.126	565.872064459732	-0.125353934	0.200730978338865	-0.624487239	0.53230764822263	0.722190731762626	NOT_CHANGE
evm.TU.scaffold_1.127	255.063201956701	0.163049208555919	0.161561470452791	1.00920849568253	0.312874653073991	0.52636178206773	NOT_CHANGE
evm.TU.scaffold_1.128	6.15227845521991	-0.197992947	0.773626006515507	-0.255928505	0.798006043938028	NA	NOT_CHANGE
evm.TU.scaffold_1.129	14.5487099590119	0.332442102603203	0.485741632709629	0.684401089420171	0.49372192827964	NA	NOT_CHANGE
evm.TU.scaffold_1.130	102.682883490394	0.138504909206738	0.21385170061926	0.647668027916839	0.517199687504808	0.709792803038143	NOT_CHANGE
evm.TU.scaffold_1.131	21.85711642	-0.860251582	0.503074581471074	-1.709988168	0.087268060984036	0.226001836024675	NOT_CHANGE
evm.TU.scaffold_1.132	23.4416199228142	-0.646987751	0.454387239420654	-1.423868663	0.154484494633211	0.332381506754532	NOT_CHANGE
evm.TU.scaffold_1.133	188.939295663132	0.0912796072023099	0.163032622762329	0.559885534905358	0.575557515877226	0.755161435769893	NOT_CHANGE
evm.TU.scaffold_1.134	10547.1462264788	0.470589344819237	0.121311925042181	3.87916805916327	0.000104814323977122	0.00157794571478076	NOT_CHANGE
evm.TU.scaffold_1.135	18049.3268900899	-0.343930971	0.101076700907025	-3.402673099	0.000667300697141503	0.00656199924266123	NOT_CHANGE
evm.TU.scaffold_1.136	1514.53090812055	0.0709355402202048	0.105727055148572	0.670930823908066	0.502264598970208	0.697942336088698	NOT_CHANGE
evm.TU.scaffold_1.160	1069.20401227623	-0.14923579	0.0871408072548362	-1.712582142	0.0867894410290554	0.225128436120777	NOT_CHANGE
evm.TU.scaffold_1.149	1097.59930627513	0.577898236139596	0.17777384269879	3.25074953303875	0.00115101210968305	0.0100025246707755	NOT_CHANGE
evm.TU.scaffold_1.150	6982.92897347085	0.0748353141656562	0.14748368438797	0.507414189414979	0.611864231715146	0.780152832040253	NOT_CHANGE
evm.TU.scaffold_1.151	1871.80079540787	0.173949828606237	0.118847789683181	1.46363536982845	0.143293603041557	0.316687322543149	NOT_CHANGE
evm.TU.scaffold_1.152	166.132105877025	-0.798274663	0.245054797712884	-3.257535335	0.00112384265518377	0.00984083901623358	NOT_CHANGE
evm.TU.scaffold_1.153	956.496382710874	0.790743091219628	0.206764489338216	3.8243660395967	0.000131109008182574	0.00188952279974417	NOT_CHANGE
evm.TU.scaffold_1.154	266.134252483088	0.00300276874156193	0.140691556840027	0.0213429207054424	0.982972105854975	0.992074577366702	NOT_CHANGE
evm.TU.scaffold_1.155	868.762652265029	0.0169554767366462	0.0981065747034709	0.172827119771478	0.862787319307041	0.932673181311041	NOT_CHANGE
evm.TU.scaffold_1.156	189.541080618788	-0.137679653	0.301638545405499	-0.456439189	0.648074190794457	0.803031769100237	NOT_CHANGE
evm.TU.scaffold_1.157	70.1447394587548	-0.114267703	0.284291839003258	-0.401938036	0.687729629504148	0.82756930575065	NOT_CHANGE
evm.TU.scaffold_1.158	37.5767657615095	-0.376411767	0.281634042551018	-1.336527942	0.181376773775849	0.369067519256459	NOT_CHANGE
evm.TU.scaffold_1.159	36.7991151740878	0.549226316919839	0.396743107236487	1.38433738835559	0.166255170806375	0.348742552555553	NOT_CHANGE
evm.TU.scaffold_1.161	19277.8984117893	-0.320482195	0.106862181811959	-2.999023502	0.00270846413324864	0.0191866352242252	NOT_CHANGE
evm.TU.scaffold_1.162	87.2441404157967	-0.185310233	0.218058382527449	-0.849819348	0.395425530870758	0.606469851876391	NOT_CHANGE
evm.TU.scaffold_1.163	1574.36694174429	-0.14325751	0.113826348435456	-1.258561939	0.208188601803248	0.405037111230373	NOT_CHANGE
evm.TU.scaffold_1.164	706.886050028447	-0.621802124	0.128397881817051	-4.84277556	1.28037887048525e-06	5.49041152536359e-05	NOT_CHANGE
evm.TU.scaffold_1.165	16.4262991039708	-0.746695108	0.560271296888964	-1.332738465	0.182617645761637	0.370871201010094	NOT_CHANGE
evm.TU.scaffold_1.166	1304.53661705606	0.0389289822299508	0.0990271656295034	0.393114172080803	0.694235157219276	0.830621206401976	NOT_CHANGE
evm.TU.scaffold_1.167	2995.03066712802	0.277979689392926	0.199741447593199	1.39169758075985	0.164013995218083	0.345774417079752	NOT_CHANGE
evm.TU.scaffold_1.168	0.491794841171808	-1.459120016	3.60948940427171	-0.404245546	0.686032164037347	NA	NOT_CHANGE
evm.TU.scaffold_1.169	1367.3368612121	0.0207160697916021	0.094119490939313	0.220103929429023	0.825790214608417	0.912669590730734	NOT_CHANGE
evm.TU.scaffold_1.177	19.4880673813768	-0.202750628	0.549554665589905	-0.368936233	0.712175255243768	0.842166556918574	NOT_CHANGE
evm.TU.scaffold_1.178	5.31049853321632	-0.224974438	1.19115372316683	-0.188871036	0.850193894714803	NA	NOT_CHANGE
evm.TU.scaffold_1.171	242.762144998437	0.526423170663801	0.191755190457963	2.74528772549291	0.00604578658210686	0.0347375425637474	NOT_CHANGE
evm.TU.scaffold_1.184	578.920328649817	0.112214819114939	0.137820186010559	0.814211781040128	0.415523637555369	0.62645876365156	NOT_CHANGE
evm.TU.scaffold_1.185	165.213876966301	0.638930107722111	0.153054803784086	4.17451848570169	2.98616972896974e-05	0.000591747990041863	NOT_CHANGE
evm.TU.scaffold_1.181	0.775849152117943	0.121088478754778	1.75412772384147	0.0690305940148981	0.94496526707453	NA	NOT_CHANGE
evm.TU.scaffold_1.179	249.126271894025	-0.209851318	0.152165052103231	-1.379103253	0.167862920895206	0.351340216308569	NOT_CHANGE
evm.TU.scaffold_1.180	14.6274323317287	0.747565855372492	0.490861451850591	1.52296712759599	0.127766929804697	NA	NOT_CHANGE
evm.TU.scaffold_1.182	4.33952053365364	-1.035953662	0.933833596360095	-1.109355742	0.267276747130704	NA	NOT_CHANGE
evm.TU.scaffold_1.183	1889.06823215676	-0.245785928	0.0970809205740895	-2.531763463	0.0113490521585333	0.0547212593247622	NOT_CHANGE
evm.TU.scaffold_1.170	7446.18632835316	0.693486086946324	0.241614020831784	2.87022286438063	0.00410182583379607	0.0261295940312293	NOT_CHANGE
evm.TU.scaffold_1.186	1457.32929246493	-0.484802187	0.163777679816103	-2.96012367	0.00307515570944104	0.0211355814441656	NOT_CHANGE
evm.TU.scaffold_1.187	157.729125225463	0.136361331683555	0.313842491320407	0.434489705679597	0.663932868647456	0.811344265902631	NOT_CHANGE
evm.TU.scaffold_1.188	2516.58530163854	0.107463984567526	0.075771875495458	1.41825689102769	0.15611577764285	0.334584060114121	NOT_CHANGE
evm.TU.scaffold_1.197	723.377241833925	-0.12891469	0.218847262334018	-0.589062384	0.555819425623579	0.738896188610976	NOT_CHANGE
evm.TU.scaffold_1.199	0.145834905011506	-0.975599513	3.81241571556271	-0.255900612	0.798027582414285	NA	NOT_CHANGE
evm.TU.scaffold_1.200	20.5992080880428	-0.052846976	0.4645135326724	-0.113768431	0.909421364769771	0.955532162722563	NOT_CHANGE
evm.TU.scaffold_1.198	1325.12560043132	-0.303082328	0.276980500784795	-1.094237058	0.273851022545154	0.483806060831793	NOT_CHANGE
evm.TU.scaffold_1.201	88.8729836397226	1.83284116345078	0.503405138619928	3.64088687786436	0.000271700502798654	0.00324891698375122	UP
evm.TU.scaffold_1.202	2500.31490438935	0.438711743367305	0.119851949545104	3.66044728544199	0.00025177535047319	0.00306240974601484	NOT_CHANGE
evm.TU.scaffold_1.203	17.0007705375584	-0.531112291	0.533357942038493	-0.995789599	0.319352384798675	0.53291610879562	NOT_CHANGE
evm.TU.scaffold_1.189	393.511346846525	-0.034125991	0.162494668562396	-0.210012991	0.8336575339012	0.917102174030939	NOT_CHANGE
evm.TU.scaffold_1.190	197.128215397737	-0.245271647	0.164947877582029	-1.486964554	0.137024173045077	0.307393636914803	NOT_CHANGE
evm.TU.scaffold_1.191	606.750167991517	0.65515770388761	0.146235104832665	4.48016708872536	7.45846284736083e-06	0.000213802456909415	NOT_CHANGE
evm.TU.scaffold_1.192	41868.0268282237	-0.211399745	0.120096686252627	-1.760246281	0.0783660579936654	0.209919115409043	NOT_CHANGE
evm.TU.scaffold_1.193	770.883874591986	0.255077921142267	0.104091546038345	2.45051525172181	0.0142651919069477	0.0642793724902642	NOT_CHANGE
evm.TU.scaffold_1.194	510.29443818177	0.0230232428300182	0.128892524640434	0.178623569475771	0.858233286359631	0.93034551131173	NOT_CHANGE
evm.TU.scaffold_1.195	1817.11545984246	0.292120124798304	0.104053250837593	2.80740988337065	0.00499416510356184	0.0299965266811524	NOT_CHANGE
evm.TU.scaffold_1.196	1203.67246425317	-0.17070772	0.116018781020009	-1.471380055	0.14118836414174	0.313242971589277	NOT_CHANGE
evm.TU.scaffold_1.204	42846.3035979653	0.155520500169439	0.163606749952475	0.950575084552534	0.341820121562748	0.558037748776881	NOT_CHANGE
evm.TU.scaffold_1.205	1246.35286892878	0.456849955803742	0.183115315401379	2.49487572791141	0.0126001250015705	0.0589075549112743	NOT_CHANGE
evm.TU.scaffold_1.210	840.933266405886	0.209994277140962	0.118378490747804	1.77392257507605	0.0760759580301475	0.205733457965736	NOT_CHANGE
evm.TU.scaffold_1.211	282.325062098898	-0.085396486	0.173157869355464	-0.493171267	0.621891578574692	0.787277868920388	NOT_CHANGE
evm.TU.scaffold_1.212	25.7014972735038	0.0678096621362274	0.354098301365214	0.191499540875484	0.848134240211235	0.925108064021965	NOT_CHANGE
evm.TU.scaffold_1.213	445.953492489496	-0.304133912	0.102521919243298	-2.96652574	0.00301185148629	0.0208281573701601	NOT_CHANGE
evm.TU.scaffold_1.214	946.551879775989	-0.417137347	0.147353785437904	-2.830855993	0.00464236174459667	0.0285052998437295	NOT_CHANGE
evm.TU.scaffold_1.215	1449.44782585717	0.177817861392417	0.0897791076933341	1.98061515603167	0.0476344479691386	0.150075046402017	NOT_CHANGE
evm.TU.scaffold_1.220	2.03100894423127	0.519238890656164	1.34916832106331	0.384858495822774	0.700342257338314	NA	NOT_CHANGE
evm.TU.scaffold_1.222	2.64500865408759	0.995877720242541	1.97437210546619	0.5044022438756	0.613978741557958	NA	NOT_CHANGE
evm.TU.scaffold_1.225	2.81632744068308	1.05985585351734	1.08982065468018	0.972504832759269	0.330799461815585	NA	NOT_CHANGE
evm.TU.scaffold_1.226	10.9072445399476	0.964264834092415	0.55389272961346	1.74088732806682	0.0817033303607582	NA	NOT_CHANGE
evm.TU.scaffold_1.219	774.603930632188	-0.011632782	0.119148776484983	-0.097632406	0.92222419084144	0.961461908008568	NOT_CHANGE
evm.TU.scaffold_1.228	9.1493233779182	-0.384894488	0.750040333615673	-0.513165054	0.607835868770769	NA	NOT_CHANGE
evm.TU.scaffold_1.229	19.1412013160406	-0.238363642	0.471904832863395	-0.505109559	0.613481888037708	0.780598442726321	NOT_CHANGE
evm.TU.scaffold_1.227	1632.90987366576	0.307408708694541	0.281539947479886	1.09188309313193	0.274884489868902	0.484750360236613	NOT_CHANGE
evm.TU.scaffold_1.216	3202.51029430222	0.322404361344174	0.0796040497808347	4.05009999154334	5.11957524210557e-05	0.000906364056821499	NOT_CHANGE
evm.TU.scaffold_1.217	1832.80761904329	-0.280800737	0.137802588134982	-2.037702925	0.0415796515041484	0.136979815392917	NOT_CHANGE
evm.TU.scaffold_1.218	1114.56895909227	0.164235013461365	0.100052510236852	1.64148818527967	0.100696117608903	0.249931031026257	NOT_CHANGE
evm.TU.scaffold_1.206	72.7844618269784	0.550131350766013	0.253448360558477	2.17058555657567	0.0299625148619784	0.108740129379424	NOT_CHANGE
evm.TU.scaffold_1.207	13.0072743306319	1.43724211631715	0.660425110834102	2.17623783944548	0.0295374808516424	NA	NOT_CHANGE
evm.TU.scaffold_1.208	30.7656270087484	0.276389808900977	0.319976406942243	0.863781837986781	0.387707746772658	0.60017549259984	NOT_CHANGE
evm.TU.scaffold_1.209	59347.1807440153	1.12825206296677	0.226386069521041	4.98375215998842	6.2362949723723e-07	3.03490019981076e-05	UP
evm.TU.scaffold_1.230	364.383727	0.0166104644535842	0.1582815915407	0.104942490733757	0.916421442364656	0.958304792999519	NOT_CHANGE
evm.TU.scaffold_1.231	348.446128422953	0.264268683251985	0.148296279002932	1.78203178817967	0.0747440480661046	0.203446143318328	NOT_CHANGE
evm.TU.scaffold_1.232	2760.33300456375	0.0221179051164316	0.0773056116134848	0.286109955730219	0.774793906579399	0.880968120467318	NOT_CHANGE
evm.TU.scaffold_1.233	2196.08735109847	-0.158702963	0.119348706146586	-1.329741798	0.183603358280811	0.37200657197756	NOT_CHANGE
evm.TU.scaffold_1.255	0.5018312971047	-1.509395192	3.77290672371383	-0.400061624	0.689111128641677	NA	NOT_CHANGE
evm.TU.scaffold_1.254	15.007114354966	0.256201177346475	0.430174182885865	0.595575437902212	0.551458889294577	NA	NOT_CHANGE
evm.TU.scaffold_1.244	0.781702002718553	0.520591722911929	2.50497608555082	0.207823031091914	0.835367149000684	NA	NOT_CHANGE
evm.TU.scaffold_1.247	2.54524871889427	1.93871787089103	1.84830583263679	1.0489161677996	0.294216703637284	NA	NOT_CHANGE
evm.TU.scaffold_1.251	0.210377914691953	2.03977177277119	3.80162356839307	0.536552800684944	0.591576554515983	NA	NOT_CHANGE
evm.TU.scaffold_1.252	0.218752357517259	-1.541479723	3.77084852328053	-0.408788556	0.682694838817626	NA	NOT_CHANGE
evm.TU.scaffold_1.253	0.314849486336872	-0.91142997	3.81553991401701	-0.238873132	0.811203959883227	NA	NOT_CHANGE
evm.TU.scaffold_1.245	2.25816335430599	1.94699602815092	1.93372595972442	1.00686243485524	0.31400088623609	NA	NOT_CHANGE
evm.TU.scaffold_1.246	2.90481174278016	-1.532174084	1.53503875573715	-0.998133811	0.318214476567507	NA	NOT_CHANGE
evm.TU.scaffold_1.248	2.2598201044082	-1.177039801	1.60674398918315	-0.732562131	0.463825535074326	NA	NOT_CHANGE
evm.TU.scaffold_1.249	3.88239903669867	0.308646843114067	1.03695394863556	0.297647589384455	0.765972148767952	NA	NOT_CHANGE
evm.TU.scaffold_1.250	1.54221530053102	-0.125074016	1.84039525237198	-0.06796041	0.945817149501958	NA	NOT_CHANGE
evm.TU.scaffold_1.239	220.984216421307	0.546288334903648	0.174793915075079	3.12532810234841	0.00177606839470466	0.0139932256127973	NOT_CHANGE
evm.TU.scaffold_1.240	2135.84810932191	0.147739922930853	0.0945776974930411	1.56210107506289	0.118264179680826	0.278944569882886	NOT_CHANGE
evm.TU.scaffold_1.241	1011.1270074712	0.232584252090425	0.0897479375703501	2.5915275424364	0.0095550892781257	0.048227158281249	NOT_CHANGE
evm.TU.scaffold_1.242	368.380470513075	0.278846811815163	0.132558284161774	2.10357891683977	0.0354151946485778	0.122309453513757	NOT_CHANGE
evm.TU.scaffold_1.243	2012.21189972296	-0.174585375	0.123984523207993	-1.408122321	0.159094852553344	0.338697768856336	NOT_CHANGE
evm.TU.scaffold_1.261	3.15098713318815	0.0502076934358346	1.55516818795133	0.0322844138819317	0.974245238646686	NA	NOT_CHANGE
evm.TU.scaffold_1.263	15.1529943013596	0.613415727366199	0.663658981103253	0.924293567679096	0.355333490838327	NA	NOT_CHANGE
evm.TU.scaffold_1.262	320.983846529137	0.210531422421923	0.184744291104713	1.1395828318321	0.25446014121226	0.462626665074523	NOT_CHANGE
evm.TU.scaffold_1.259	955.900533930727	0.00800818418523747	0.189808799939203	0.0421907950938131	0.966346600479007	0.98415487129576	NOT_CHANGE
evm.TU.scaffold_1.260	716.514765442002	0.113816611918862	0.219774722325455	0.51787853814378	0.604543017011161	0.775188042270706	NOT_CHANGE
evm.TU.scaffold_1.234	450.284922504417	-0.205901169	0.160827527868344	-1.280260738	0.200453451064749	0.394980124009504	NOT_CHANGE
evm.TU.scaffold_1.235	74355.4317074514	0.142079082557422	0.0966846827221131	1.46950973574356	0.141694583107043	0.314070853398075	NOT_CHANGE
evm.TU.scaffold_1.236	1045.63193574987	-0.250607103	0.107433021735563	-2.332682254	0.019664828259102	0.0807508234203234	NOT_CHANGE
evm.TU.scaffold_1.237	874.256003602427	0.0106045478815203	0.0999528502576462	0.106095502571314	0.91550657943517	0.957800588218021	NOT_CHANGE
evm.TU.scaffold_1.238	1566.34242787376	0.568824187087611	0.149012654619605	3.81728779035371	0.000134926752488225	0.00192860466022445	NOT_CHANGE
evm.TU.scaffold_1.273	12766.9645008726	-0.119402634	0.0861696805055961	-1.385668759	0.165848071805523	0.34823768318306	NOT_CHANGE
evm.TU.scaffold_1.264	15239.2898617606	1.80394044988619	0.40653766044013	4.43732678525574	9.10829634819304e-06	0.000247532739457516	UP
evm.TU.scaffold_1.265	1709.32483190657	0.256855954260764	0.0981335989427323	2.61741092783784	0.00885996084341261	0.0456875664228064	NOT_CHANGE
evm.TU.scaffold_1.266	2954.66950003011	-0.056819051	0.0919584414930193	-0.617877485	0.536656101495622	0.725643937703372	NOT_CHANGE
evm.TU.scaffold_1.267	1879.79329327314	-0.384745291	0.181878918844563	-2.115392445	0.0343965131631248	0.119943521391349	NOT_CHANGE
evm.TU.scaffold_1.268	1177.38413301277	0.118158597672259	0.132216880973568	0.893672553778372	0.371497114400516	0.586182221078661	NOT_CHANGE
evm.TU.scaffold_1.269	19206.6121905572	0.917421263100063	0.25202501157728	3.64019926974092	0.000272427124741923	0.00325388699335016	NOT_CHANGE
evm.TU.scaffold_1.270	36744.0068164973	-0.180346044	0.246986136546083	-0.730186912	0.465275941383385	0.668890103695295	NOT_CHANGE
evm.TU.scaffold_1.271	38.607060961526	-0.667495803	0.372539913324043	-1.791743057	0.0731741339940701	0.200553876164621	NOT_CHANGE
evm.TU.scaffold_1.272	1729.01546273243	-0.137810591	0.105573731757497	-1.305349247	0.19177395184018	0.383304612790088	NOT_CHANGE
evm.TU.scaffold_1.280	2932.77779023601	0.107867193177793	0.0746389946431755	1.44518550515679	0.14840578668722	0.323561105669594	NOT_CHANGE
evm.TU.scaffold_1.281	403.472456140807	0.251260995446394	0.121035054948125	2.0759357324544	0.0378998953493843	0.128290716609708	NOT_CHANGE
evm.TU.scaffold_1.282	1050.36048608766	-0.137120749	0.149851297676253	-0.915045453	0.36016776906041	0.576592980840019	NOT_CHANGE
evm.TU.scaffold_1.283	217.780660119256	-1.407067992	0.277335623200985	-5.073520581	3.90522214318538e-07	2.06365349919943e-05	DOWN
evm.TU.scaffold_1.285	4.6291734162194	1.523331314	1.19550118743456	1.27421982500824	0.202585521120167	NA	NOT_CHANGE
evm.TU.scaffold_1.284	1999.3130106145	-0.047479905	0.0983337357368316	-0.482844513	0.629206142319268	0.792605811110824	NOT_CHANGE
evm.TU.scaffold_1.286	13.3920492918919	0.72326691498158	0.500888640756583	1.44396749323183	0.148748119473196	NA	NOT_CHANGE
evm.TU.scaffold_1.287	2433.91952392162	0.221029536591824	0.125898066415242	1.75562296455623	0.079152808384237	0.211050753316454	NOT_CHANGE
evm.TU.scaffold_1.288	265.747598144174	0.78506625172013	0.25668216709374	3.05851497440967	0.00222436962045993	0.016600270569809	NOT_CHANGE
evm.TU.scaffold_1.289	634.66427690914	0.571650141578139	0.193391594403905	2.95592030946405	0.00311737624943446	0.0213183710443352	NOT_CHANGE
evm.TU.scaffold_1.290	1073.47927091632	0.449770070988814	0.252980570630853	1.77788385039701	0.0754229331380037	0.20449808231161	NOT_CHANGE
evm.TU.scaffold_1.291	1.31650291449752	3.11234230829714	2.20182211093708	1.41353031783869	0.157499853531704	NA	NOT_CHANGE
evm.TU.scaffold_1.274	7177.84664241196	0.0335105711013722	0.382777272748706	0.0875458745518884	0.930237622760538	0.965955909600089	NOT_CHANGE
evm.TU.scaffold_1.275	10444.8078605059	0.274438705023718	0.29761419859148	0.922129072882124	0.356461253846286	0.573505128221254	NOT_CHANGE
evm.TU.scaffold_1.276	11382.7348587423	1.20396348701687	0.588671925395954	2.04521981612603	0.0408331917025257	0.135116282347731	NOT_CHANGE
evm.TU.scaffold_1.277	249.603082253767	0.403177472034496	0.195307772860355	2.06431861942723	0.0389875167728254	0.130829502243128	NOT_CHANGE
evm.TU.scaffold_1.278	47422.6828796954	-0.42474437	0.114291202266542	-3.716334776	0.000202133718199762	0.00260138387887344	NOT_CHANGE
evm.TU.scaffold_1.279	1198.12030210611	-0.237771633	0.16491966903916	-1.441742117	0.149375137492316	0.324862204028706	NOT_CHANGE
evm.TU.scaffold_1.294	29.692922887914	0.309393934735365	0.427664335153195	0.72345040094245	0.469403215860545	0.672329342580271	NOT_CHANGE
evm.TU.scaffold_1.295	155.104288260948	-0.404916942	0.217101490489538	-1.865104385	0.0621667741180905	0.179461048545681	NOT_CHANGE
evm.TU.scaffold_1.296	349.239840772567	0.876662190167015	0.566574294240429	1.5473031499643	0.121790162539181	0.284503342408451	NOT_CHANGE
evm.TU.scaffold_1.297	65.9914483712829	0.388338545813461	0.282342851356136	1.3754148332363	0.169002872898755	0.35269966723166	NOT_CHANGE
evm.TU.scaffold_1.300	17.1731814343784	-0.062264584	0.745558697842627	-0.083513993	0.933442851531492	0.966895609897436	NOT_CHANGE
evm.TU.scaffold_1.298	683.07001555514	-0.776445712	0.742298038543415	-1.046002645	0.295559811110625	0.507493678330317	NOT_CHANGE
evm.TU.scaffold_1.299	51.8143975957969	-0.654790241	0.393079459549592	-1.665796127	0.0957540277595556	0.241299227468264	NOT_CHANGE
evm.TU.scaffold_1.302	168.852446779498	-0.34127401	0.183771147096752	-1.857059802	0.063302646459367	0.181660885876126	NOT_CHANGE
evm.TU.scaffold_1.309	155.24326093037	-0.533525614	0.169129440352752	-3.154540175	0.00160751244311499	0.0129730485786541	NOT_CHANGE
evm.TU.scaffold_1.310	1056.77414100058	0.0767790655900573	0.094489517296765	0.812567021047593	0.416466346137094	0.627337659031444	NOT_CHANGE
evm.TU.scaffold_1.311	1077.47881373254	0.00707223777125574	0.126759456770953	0.055792585037934	0.955507042027153	0.978478429237817	NOT_CHANGE
evm.TU.scaffold_1.312	368.872009709105	-0.240408393	0.19816867769334	-1.213150314	0.225072356659283	0.426695428107642	NOT_CHANGE
evm.TU.scaffold_1.293	30766.4629218512	0.515339027914195	0.399899186255249	1.28867235950128	0.197512015672323	0.391025207186286	NOT_CHANGE
evm.TU.scaffold_1.317	134.746454243254	-0.154150904	0.256291279798201	-0.601467612	0.547528577410845	0.734169760870699	NOT_CHANGE
evm.TU.scaffold_1.318	200.472133897499	0.152086525845589	0.267131568220333	0.569331909586017	0.569130915754317	0.750260397069096	NOT_CHANGE
evm.TU.scaffold_1.316	1825.99193208878	0.12068181802743	0.0777881304695775	1.5514168716862	0.120801814561871	0.282573079758744	NOT_CHANGE
evm.TU.scaffold_1.319	7.15572643711479	-1.326397111	0.759303543855043	-1.746860161	0.0806615979016801	NA	NOT_CHANGE
evm.TU.scaffold_1.320	2028.65160133272	-0.097808488	0.119589388134508	-0.81786929	0.41343182756321	0.62411444406202	NOT_CHANGE
evm.TU.scaffold_1.313	2.38798775299648	-1.902311272	1.34256309982795	-1.416925038	0.156504845156723	NA	NOT_CHANGE
evm.TU.scaffold_1.314	9582.64977005303	-0.06637813	0.131338672112494	-0.50539669	0.613280243004176	0.780598442726321	NOT_CHANGE
evm.TU.scaffold_1.315	8034.43499084766	-0.040287481	0.063549334601008	-0.633955989	0.526109544682521	0.717650607837609	NOT_CHANGE
evm.TU.scaffold_1.324	17.7429609451538	-0.039655118	0.500360319122085	-0.079253124	0.936831290547141	0.968935429840395	NOT_CHANGE
evm.TU.scaffold_1.328	6.11275209058832	0.391272730032213	0.810997547592701	0.482458585964451	0.629480211370053	NA	NOT_CHANGE
evm.TU.scaffold_1.326	40.1731601711307	-0.145225565	0.394785556175283	-0.367859367	0.712978099579763	0.842639766847742	NOT_CHANGE
evm.TU.scaffold_1.329	8.09377346148101	0.0463574857059262	0.64720285902517	0.0716274427089998	0.942898400038645	NA	NOT_CHANGE
evm.TU.scaffold_1.321	4587.30607011958	0.123083867216293	0.113748178100406	1.08207330677109	0.279219955720085	0.489827204199785	NOT_CHANGE
evm.TU.scaffold_1.330	10.6663639577684	0.566305314153433	0.601353137790716	0.941718398999224	0.346336832588895	NA	NOT_CHANGE
evm.TU.scaffold_1.322	3126.89913530017	-0.220616656	0.118076150279524	-1.868426908	0.061702589346255	0.178588002808565	NOT_CHANGE
evm.TU.scaffold_1.323	347.849300230101	-0.154680025	0.156504181966173	-0.988344355	0.322984029522504	0.536835885765522	NOT_CHANGE
evm.TU.scaffold_1.331	934.240558001552	0.0594289593076583	0.0990649582354366	0.599898898321041	0.548573616677363	0.73501418251956	NOT_CHANGE
evm.TU.scaffold_1.332	559.258710472752	-0.60792265	0.199015125290142	-3.054655515	0.00225319163337384	0.0167544208519216	NOT_CHANGE
evm.TU.scaffold_1.333	445.801019816174	0.163537536486466	0.167533913409973	0.976145862994752	0.328992186517472	0.543197924496183	NOT_CHANGE
evm.TU.scaffold_1.334	445.161004349561	0.417635167400103	0.147918564713526	2.82341278938811	0.00475153509863736	0.0289378997305254	NOT_CHANGE
evm.TU.scaffold_1.342	138.216988770937	-0.212983091	0.169693375825351	-1.25510551	0.209440460345884	0.40663862249007	NOT_CHANGE
evm.TU.scaffold_1.345	27.1896145988084	2.40792469198515	0.630593462144952	3.81850564037667	0.000134262515226475	0.00192436807782823	UP
evm.TU.scaffold_1.343	1216.69974624973	-0.009662363	0.0988141573142113	-0.097783182	0.922104462067019	0.961461908008568	NOT_CHANGE
evm.TU.scaffold_1.344	1353.06052566175	0.461065053872412	0.176107520499711	2.61808838466481	0.0088423898761161	0.0456427850388765	NOT_CHANGE
evm.TU.scaffold_1.335	246.219069808914	-0.320429243	0.135403006866101	-2.36648543	0.0179578810880163	0.075489477631143	NOT_CHANGE
evm.TU.scaffold_1.336	545.561451754648	-0.116748858	0.163056214565053	-0.716003731	0.473989045427613	0.675568367022083	NOT_CHANGE
evm.TU.scaffold_1.337	5.53453870745766	0.161251381287586	0.945547813291207	0.170537522292301	0.864587428011634	NA	NOT_CHANGE
evm.TU.scaffold_1.338	68.6928966615502	-0.134636239	0.258713406303966	-0.520406888	0.602780010147989	0.773796215698989	NOT_CHANGE
evm.TU.scaffold_1.339	2485.99505930646	-0.040833525	0.119800742220995	-0.340845342	0.733220014127006	0.85555041521116	NOT_CHANGE
evm.TU.scaffold_1.340	25640.177882189	-0.323380275	0.105349418057488	-3.069597164	0.0021434766991529	0.0161114918845092	NOT_CHANGE
evm.TU.scaffold_1.341	4125.80948294405	-0.361282449	0.136446161094213	-2.647802224	0.00810169069608279	0.0426793253348915	NOT_CHANGE
evm.TU.scaffold_1.348	0.437504715034518	-2.541781003	3.72475279056531	-0.682402604	0.494984409718673	NA	NOT_CHANGE
evm.TU.scaffold_1.350	0.708416280679564	3.56320806331604	3.72429723565965	0.956746424318338	0.338695259811195	NA	NOT_CHANGE
evm.TU.scaffold_1.351	5.53761070142298	1.52158243109604	0.962385303398957	1.58105327016332	0.113865858135416	NA	NOT_CHANGE
evm.TU.scaffold_1.354	1.22860749186648	-2.064314629	1.99461132564078	-1.034945807	0.300694220444998	NA	NOT_CHANGE
evm.TU.scaffold_1.353	362.464493600972	-0.378156084	0.206433318996226	-1.831855854	0.0669728991870805	0.188827120505099	NOT_CHANGE
evm.TU.scaffold_1.346	654.651062765482	-0.472977932	0.145214948493647	-3.257088455	0.00112561350226667	0.00984083901623358	NOT_CHANGE
evm.TU.scaffold_1.347	17586.4424681885	-0.348157274	0.119472813418313	-2.914112957	0.00356700814674253	0.0234579548958938	NOT_CHANGE
evm.TU.scaffold_1.356	681.371756452269	-0.048885694	0.132411453364108	-0.369195358	0.711982115428549	0.842033330363841	NOT_CHANGE
evm.TU.scaffold_1.355	3730.97396802696	-0.131022801	0.115603152594321	-1.13338432	0.25705289572124	0.465399627605353	NOT_CHANGE
evm.TU.scaffold_1.364	144.386669823135	0.28324474922959	0.237948450682094	1.19036181331566	0.233904215192619	0.437223032984257	NOT_CHANGE
evm.TU.scaffold_1.365	4.54088188617773	1.20903691689969	1.17574519774561	1.02831542005692	0.303801479852358	NA	NOT_CHANGE
evm.TU.scaffold_1.366	4.20272139702889	0.76011389522366	1.34307318804495	0.565951209501935	0.57142694833383	NA	NOT_CHANGE
evm.TU.scaffold_1.359	0.703467849098248	-3.228718343	3.70714489209634	-0.87094474	0.383784326714867	NA	NOT_CHANGE
evm.TU.scaffold_1.357	645.801152387851	-0.07710288	0.162011677581928	-0.4759094	0.634138924860827	0.796074103833737	NOT_CHANGE
evm.TU.scaffold_1.358	2889.82049958096	-0.193944193	0.176896129983277	-1.096373296	0.272915445478425	0.483003096420967	NOT_CHANGE
evm.TU.scaffold_1.360	206.673524799294	-0.055420999	0.223765629297086	-0.247674315	0.80438640674075	0.900441998965458	NOT_CHANGE
evm.TU.scaffold_1.371	11.0725623355187	0.473638672745845	0.898872450423122	0.52692534132389	0.598245435138116	NA	NOT_CHANGE
evm.TU.scaffold_1.372	8.01032292778442	-0.021009733	0.696599575393513	-0.030160416	0.975939117326484	NA	NOT_CHANGE
evm.TU.scaffold_1.373	250.01090375817	0.0650615452827361	0.172913426856673	0.376266588809585	0.706718715574856	0.839509300756098	NOT_CHANGE
evm.TU.scaffold_1.367	293.475378807473	-0.101060726	0.17781088457233	-0.568360743	0.569790041172474	0.750486219505284	NOT_CHANGE
evm.TU.scaffold_1.368	3615.88212964222	0.17939475771224	0.0873487030725005	2.05377700414555	0.0399972796073502	0.133056269337813	NOT_CHANGE
evm.TU.scaffold_1.369	1473.3423963658	0.0293326776158332	0.12767960542161	0.229736593553637	0.818296457781854	0.908956535450435	NOT_CHANGE
evm.TU.scaffold_1.374	23.2648814626742	-0.550470547	0.443323106189898	-1.241691532	0.214350395629161	0.413029132498694	NOT_CHANGE
evm.TU.scaffold_1.375	2532.28582334651	-0.530587883	0.182518454624567	-2.907036903	0.00364870150855965	0.0238900900400874	NOT_CHANGE
evm.TU.scaffold_1.376	1710.38829263662	0.0109542082095388	0.0890512730218577	0.123010124817082	0.902099080415662	0.952464923124757	NOT_CHANGE
evm.TU.scaffold_1.392	25.5293376398441	0.277532821729334	0.467084991687139	0.594180559574112	0.552391353857654	0.737133266385088	NOT_CHANGE
evm.TU.scaffold_1.377	943.746041051499	0.0817043244079765	0.0777175502433751	1.05129824797767	0.293121631513076	0.50431469156976	NOT_CHANGE
evm.TU.scaffold_1.378	98.6665890627649	0.289128803433332	0.195717906898588	1.47727312239828	0.139602439688285	0.311499333885255	NOT_CHANGE
evm.TU.scaffold_1.379	1795.62181797946	-0.327793915	0.178177528497569	-1.839704016	0.0658117036395439	0.186498377489367	NOT_CHANGE
evm.TU.scaffold_1.380	803.104635795886	-0.104559277	0.131057140115274	-0.797814424	0.424978189393726	0.633766469456753	NOT_CHANGE
evm.TU.scaffold_1.381	87.9051321592036	0.141241703280622	0.226638358798294	0.623202991892145	0.533151135871154	0.722856727113192	NOT_CHANGE
evm.TU.scaffold_1.382	3160.78269578214	0.0361350012728436	0.0564618528761755	0.639989646675073	0.522179330358506	0.713817916584929	NOT_CHANGE
evm.TU.scaffold_1.383	599.318997385742	1.35960451239718	0.465449606477243	2.92105631517738	0.00348846764100567	0.0230428263433348	UP
evm.TU.scaffold_1.384	353.018811551442	-1.138039327	0.251714855386457	-4.521144869	6.15060763879635e-06	0.000183344181551926	DOWN
evm.TU.scaffold_1.390	255.85673229404	0.87449076579843	0.24536444150863	3.56404848404927	0.000365178457264613	0.00409524351378311	NOT_CHANGE
evm.TU.scaffold_1.391	6.08346481995352	0.135751869094195	1.0150217504836	0.133742817855397	0.89360594554452	NA	NOT_CHANGE
evm.TU.scaffold_1.385	1088.6108910724	-0.072474461	0.126283621322655	-0.573902304	0.566033913764577	0.748062756058958	NOT_CHANGE
evm.TU.scaffold_1.386	309.551561762657	-0.087611537	0.179536245491433	-0.48798802	0.62555832657875	0.790485117269742	NOT_CHANGE
evm.TU.scaffold_1.387	1868.72877169232	0.77235393247857	0.183009707317975	4.22028942506654	2.43988870088323e-05	0.00050575363788832	NOT_CHANGE
evm.TU.scaffold_1.388	146.639773050221	-0.387550717	0.222380224614313	-1.742739122	0.0813791946803236	0.215180822325051	NOT_CHANGE
evm.TU.scaffold_1.389	26.1785891335104	-0.141067584	0.387729415567965	-0.363829977	0.715984976228601	0.84511679318865	NOT_CHANGE
evm.TU.scaffold_1.393	964.129248802361	0.327365790856685	0.14490443728761	2.2591840317969	0.023871939694404	0.0922689711941445	NOT_CHANGE
evm.TU.scaffold_1.394	3126.22960134616	-0.216934445	0.10786640347328	-2.011140057	0.0443106651854983	0.143154202919913	NOT_CHANGE
evm.TU.scaffold_1.395	78.5631925403217	0.0333168032485786	0.217380175545528	0.153265140967746	0.878189189323825	0.939807045913387	NOT_CHANGE
evm.TU.scaffold_1.396	57.8954173908061	-0.870642185	0.28563724378925	-3.048069548	0.00230316616313823	0.0170424523089925	NOT_CHANGE
evm.TU.scaffold_1.397	4.7840833105412	0.598198467130406	1.20756924595016	0.495374049261848	0.620336109433933	NA	NOT_CHANGE
evm.TU.scaffold_1.398	1833.36020512158	-0.046476	0.0983553751388141	-0.472531366	0.636547558500214	0.797437392790678	NOT_CHANGE
evm.TU.scaffold_1.399	195.14184998523	0.0323179827039212	0.226425908859367	0.14273093952333	0.886502680674425	0.944468052208948	NOT_CHANGE
evm.TU.scaffold_1.400	3383.53453097648	0.0632510441608373	0.104629849922209	0.604521981135054	0.545496659647663	0.732754717838789	NOT_CHANGE
evm.TU.scaffold_1.401	24086.1104593141	0.480564749052089	0.20998874510351	2.28852621989433	0.0221068949805815	0.0877815719855121	NOT_CHANGE
evm.TU.scaffold_1.402	1138.43968000192	-0.188689977	0.139778682479938	-1.349919555	0.177041788377612	0.364207776449984	NOT_CHANGE
evm.TU.scaffold_1.403	676.254510393028	-0.183400051	0.0950789280784057	-1.928924259	0.0537402656893004	0.162745122983256	NOT_CHANGE
evm.TU.scaffold_1.404	693.782505857722	-0.513512552	0.13051293121883	-3.934572206	8.33450106567878e-05	0.00132127097954844	NOT_CHANGE
evm.TU.scaffold_1.410	1179.44748645882	0.0445740121941648	0.0823125356319228	0.541521553818808	0.588148145504673	0.763403305596748	NOT_CHANGE
evm.TU.scaffold_1.411	100.839415035534	0.145687815446023	0.280054586830622	0.520212209679448	0.602915676286592	0.773835466264305	NOT_CHANGE
evm.TU.scaffold_1.412	42.5318030165509	0.190618588055954	0.351107468243506	0.54290667472716	0.587194060060729	0.762543310216633	NOT_CHANGE
evm.TU.scaffold_1.417	23.7877464525272	-0.297645387	0.43762408762909	-0.680139407	0.496416194867813	0.693458297316679	NOT_CHANGE
evm.TU.scaffold_1.415	40.1997256820715	-0.133544359	0.365993824061089	-0.364881454	0.715199898808577	0.844407192646597	NOT_CHANGE
evm.TU.scaffold_1.418	236.037071389632	-0.144782389	0.206450181849276	-0.701294556	0.483119210382586	0.682722352543625	NOT_CHANGE
evm.TU.scaffold_1.419	14.7761649361721	-0.808642599	0.542657802607749	-1.490151981	0.136184279118321	NA	NOT_CHANGE
evm.TU.scaffold_1.413	1223.62114528999	-0.296124319	0.146067988065099	-2.027304704	0.0426312607688055	0.139130031635687	NOT_CHANGE
evm.TU.scaffold_1.414	77.9168833416814	-0.113461129	0.224477850539154	-0.505444653	0.613246562873249	0.780598442726321	NOT_CHANGE
evm.TU.scaffold_1.405	23119.9598780644	-0.053680518	0.091085379831426	-0.589342855	0.555631302467253	0.738887940736511	NOT_CHANGE
evm.TU.scaffold_1.406	611.767635247025	0.11171358027743	0.109704597639229	1.01831265672937	0.308529395415228	0.522353246639083	NOT_CHANGE
evm.TU.scaffold_1.407	105.523319199739	2.33062195316548	0.543985884714415	4.28434269832024	1.8328022543965e-05	0.000410430662501603	UP
evm.TU.scaffold_1.408	909.694189868424	0.157427106152441	0.0902353105933684	1.74462862838542	0.081049534175916	0.214735382290708	NOT_CHANGE
evm.TU.scaffold_1.409	1676.73112454628	-0.232358311	0.163463442243979	-1.421469585	0.155180289628132	0.333467112421267	NOT_CHANGE
evm.TU.scaffold_1.423	77.2425075232272	-0.717448347	0.306356646979769	-2.341872957	0.0191872448971091	0.0795227245801161	NOT_CHANGE
evm.TU.scaffold_1.420	8181.97212680661	-0.078549793	0.135037692252121	-0.581687914	0.560776914123031	0.743368662418507	NOT_CHANGE
evm.TU.scaffold_1.425	12.5863474942153	0.457742732461651	0.471489659565173	0.970843629707173	0.331626152483759	NA	NOT_CHANGE
evm.TU.scaffold_1.426	17.907127313774	0.525765415994088	0.46363249758582	1.13401329443428	0.256788971467234	0.465279190987174	NOT_CHANGE
evm.TU.scaffold_1.428	92.0709809835135	-0.114706755	0.364129371052243	-0.315016486	0.75274913641846	0.868106537855879	NOT_CHANGE
evm.TU.scaffold_1.421	2375.93762147763	0.0420422217202207	0.0646322096178323	0.650484053830353	0.515379598791966	0.708223895739472	NOT_CHANGE
evm.TU.scaffold_1.422	235.242646151283	-0.425860642	0.227336002659014	-1.873265285	0.0610317611107347	0.177332773257877	NOT_CHANGE
evm.TU.scaffold_1.435	49.754650083045	0.852621827339667	0.341417798533512	2.49729753692375	0.0125143904637379	0.0586942315542279	NOT_CHANGE
evm.TU.scaffold_1.433	152.773795508762	1.19844899487533	0.302644235442385	3.95992672096834	7.49727654364035e-05	0.00121618611590867	UP
evm.TU.scaffold_1.434	95.2077308184166	0.494383843183627	0.342011877655626	1.4455165901619	0.148312836476401	0.323493268303645	NOT_CHANGE
evm.TU.scaffold_1.429	19.5392139936499	0.582650670543281	0.481776269921776	1.20938017689805	0.226516820795335	0.428627125578961	NOT_CHANGE
evm.TU.scaffold_1.430	636.824327549323	0.0557592831360099	0.107963770629269	0.516462909835546	0.60553113741141	0.775823909816864	NOT_CHANGE
evm.TU.scaffold_1.431	491.207471340478	-0.423185714	0.235185247079815	-1.799371852	0.0719598790282843	0.198606229035331	NOT_CHANGE
evm.TU.scaffold_1.441	560.163417475931	-0.659766008	0.283564706530321	-2.326685912	0.0199819882185415	0.0817643890225262	NOT_CHANGE
evm.TU.scaffold_1.442	351.664464190706	0.411499345918431	0.247300848569195	1.66396253105979	0.0961199174099216	0.242004221249788	NOT_CHANGE
evm.TU.scaffold_1.443	2954.69230862117	-1.532722064	0.208054175505095	-7.366937293	1.74592556264081e-13	2.60965988027298e-10	DOWN
evm.TU.scaffold_1.436	882.073844824288	-0.251172765	0.207189059118313	-1.212287784	0.225402238505854	0.427011338310113	NOT_CHANGE
evm.TU.scaffold_1.437	1393.87042780048	0.220599354207258	0.101465647939863	2.17412847289956	0.0296954881815672	0.107883296126298	NOT_CHANGE
evm.TU.scaffold_1.438	1461.94596500493	-0.312143126	0.115890849119616	-2.693423408	0.00707223926441852	0.0389047525886493	NOT_CHANGE
evm.TU.scaffold_1.439	898.994842731343	0.178665061927384	0.117671159618312	1.518341984	0.128928208993217	0.295116134477363	NOT_CHANGE
evm.TU.scaffold_1.440	22929.5258005198	0.145729596191651	0.133810848180447	1.08907161245351	0.276122307132915	0.486211326073997	NOT_CHANGE
evm.TU.scaffold_1.448	57.3126212965017	0.836747284407871	0.242193494556175	3.45487101518242	0.00055055614215303	0.00566730654617701	NOT_CHANGE
evm.TU.scaffold_1.445	448.017938099831	-0.112276222	0.149129337030711	-0.75287817	0.45152312713945	0.656838372550207	NOT_CHANGE
evm.TU.scaffold_1.446	1793.84874762908	0.264517495151986	0.0928589260429413	2.8485952446797	0.00439127071876028	0.0274715817942448	NOT_CHANGE
evm.TU.scaffold_1.449	166.544422931193	-0.779283454	0.214026301650189	-3.641063961	0.000271513666214841	0.00324891698375122	NOT_CHANGE
evm.TU.scaffold_1.444	7225.87093678979	-0.169335076	0.0833981634764341	-2.030441304	0.0423117017795895	0.138410556155157	NOT_CHANGE
evm.TU.scaffold_1.450	1592.25397699393	-0.327620161	0.141915983831121	-2.308550115	0.0209685588300491	0.0847408385626896	NOT_CHANGE
evm.TU.scaffold_1.451	1389.8866032618	0.218078102590613	0.0747724635207895	2.91655634069057	0.00353918797057564	0.0233189696071366	NOT_CHANGE
evm.TU.scaffold_1.452	3644.51126569151	0.420925013092633	0.124947355792227	3.36881889515601	0.000754910134028287	0.00721994948111331	NOT_CHANGE
evm.TU.scaffold_1.453	209.255961498966	-0.961754879	0.206597855476021	-4.655202625	3.23662243937997e-06	0.000115975275969975	NOT_CHANGE
evm.TU.scaffold_1.454	1132.53664696776	-0.079328554	0.11006270590041	-0.720757799	0.471058544030597	0.673225726839522	NOT_CHANGE
evm.TU.scaffold_1.464	2.04031381236479	0.96530691273318	1.50182005153823	0.642758039982531	0.520381113797246	NA	NOT_CHANGE
evm.TU.scaffold_1.465	2.74204970889312	5.01234605331013	1.73508721512595	2.8888150460761	0.00386696447221753	NA	NOT_CHANGE
evm.TU.scaffold_1.466	1.14422167688993	-0.427948353	2.26162530449606	-0.189221597	0.849919141149595	NA	NOT_CHANGE
evm.TU.scaffold_1.467	1792.87481168953	-0.453056607	0.197103979897055	-2.298566508	0.021529567197895	0.0862419071943243	NOT_CHANGE
evm.TU.scaffold_1.479	82.1786792060743	0.404830604876516	0.253632724397673	1.59612922913598	0.11045994407232	0.266915102731797	NOT_CHANGE
evm.TU.scaffold_1.480	1805.3042501444	-0.22591902	0.154269177295581	-1.464446908	0.143071879402216	0.316444835201988	NOT_CHANGE
evm.TU.scaffold_1.463	1.14343629227081	0.256259602233073	3.15129489584727	0.0813188262928893	0.935188402355558	NA	NOT_CHANGE
evm.TU.scaffold_1.455	361.122977128126	0.111807175666794	0.23862244897005	0.468552628427792	0.639389444567379	0.799211572752423	NOT_CHANGE
evm.TU.scaffold_1.456	98769.9969020529	-0.424161035	0.113271433324937	-3.744642603	0.000180650747810261	0.00238655148275096	NOT_CHANGE
evm.TU.scaffold_1.457	2870.82506213341	0.517988193895869	0.093703579554174	5.52794457117189	3.24004377515737e-08	3.08505586957919e-06	NOT_CHANGE
evm.TU.scaffold_1.458	1305.97779455922	0.194951230445828	0.101387299512746	1.92283679891603	0.0545005490229463	0.164334076203771	NOT_CHANGE
evm.TU.scaffold_1.459	53945.3668719071	0.0726598957212048	0.18283351071099	0.397410165339221	0.691065020565386	0.828824127587442	NOT_CHANGE
evm.TU.scaffold_1.460	152.048464929268	-0.293116363	0.155146878001658	-1.889283023	0.0588539151214701	0.173071532860017	NOT_CHANGE
evm.TU.scaffold_1.461	864.106220269691	-0.278749223	0.117682963330453	-2.368645511	0.0178533559690206	0.0751453182627826	NOT_CHANGE
evm.TU.scaffold_1.462	3.67408520772885	-0.697023538	1.12175077394541	-0.621371123	0.534355467378645	NA	NOT_CHANGE
evm.TU.scaffold_1.490	6.73178936844831	0.889835514872841	0.727852083091758	1.22254993225136	0.221499733534585	NA	NOT_CHANGE
evm.TU.scaffold_1.468	815.671066656103	-0.264187795	0.136349943537876	-1.937571726	0.0526754947074151	0.160636462000491	NOT_CHANGE
evm.TU.scaffold_1.469	2442.71938958978	0.104039832836607	0.1114111177152	0.933837079909422	0.350387939187535	0.567070225478605	NOT_CHANGE
evm.TU.scaffold_1.470	167.737225409497	-0.301188535	0.233290354588105	-1.291045811	0.196687792776122	0.390131635225888	NOT_CHANGE
evm.TU.scaffold_1.471	1588.35071794257	-0.30826638	0.104623251449223	-2.94644236	0.00321452323660598	0.0218116450224438	NOT_CHANGE
evm.TU.scaffold_1.472	463.747685514551	-0.682008366	0.235140745677147	-2.900426141	0.00372655649865533	0.0242935580585057	NOT_CHANGE
evm.TU.scaffold_1.473	2061.43876546932	0.456199508004351	0.127004629655636	3.59199116789131	0.000328160974327382	0.00377312997185428	NOT_CHANGE
evm.TU.scaffold_1.474	853.388869100409	-0.031092936	0.113103772832322	-0.274906266	0.783388253071909	0.887365085189064	NOT_CHANGE
evm.TU.scaffold_1.475	25942.2585501038	0.406696848048805	0.193462134816407	2.10220386761862	0.0355354211673538	0.122506461836581	NOT_CHANGE
evm.TU.scaffold_1.476	513.404751323918	-0.439909998	0.153111977082512	-2.873125969	0.00406432023431127	0.0259456879875527	NOT_CHANGE
evm.TU.scaffold_1.477	21213.6860123247	0.064065869431834	0.296634626336679	0.215975694486589	0.829006693444747	0.914100224840593	NOT_CHANGE
evm.TU.scaffold_1.481	544.984569479669	-0.16106249	0.146753237242537	-1.097505532	0.27242046370187	0.482208646880844	NOT_CHANGE
evm.TU.scaffold_1.482	11025.2279163767	-0.286713862	0.0870326851346898	-3.294323982	0.000986587130135544	0.00887564254975958	NOT_CHANGE
evm.TU.scaffold_1.483	1242.69785355417	-0.064945743	0.0929585107694372	-0.698653007	0.48476890873738	0.683852917907403	NOT_CHANGE
evm.TU.scaffold_1.484	409.16633085868	0.379676505453738	0.222758247932703	1.70443298498398	0.0883002259856155	0.227278047844402	NOT_CHANGE
evm.TU.scaffold_1.485	307.012282885044	-0.305176406	0.224705983842141	-1.358114282	0.174427423922056	0.360393786827897	NOT_CHANGE
evm.TU.scaffold_1.486	493.264570276148	-0.124386598	0.116559221309302	-1.067153645	0.285902460802687	0.49614146245973	NOT_CHANGE
evm.TU.scaffold_1.487	140.933098306896	1.02780339682211	0.285389912512225	3.60140058131201	0.000316507457969989	0.00367141633341463	UP
evm.TU.scaffold_1.488	79.3359133501201	0.46713630143622	0.357248056115108	1.3075964821645	0.191010210721675	0.382352837343236	NOT_CHANGE
evm.TU.scaffold_1.498	113.013947023086	-0.175911924	0.297181688171987	-0.591933926	0.553894834371655	0.7381173690267	NOT_CHANGE
evm.TU.scaffold_1.501	1.21923256059979	0.301271252284758	2.02401726228725	0.148848163451089	0.881673444990308	NA	NOT_CHANGE
evm.TU.scaffold_1.502	196.726458790866	-0.333361017	0.219383053517158	-1.519538597	0.128626980306198	0.294578986934627	NOT_CHANGE
evm.TU.scaffold_1.503	18.7076496304257	-0.266132829	0.515364790369122	-0.516396995	0.605577164434132	0.775823909816864	NOT_CHANGE
evm.TU.scaffold_1.499	197.049336211023	0.273931688841497	0.165052755350165	1.65966141104608	0.0969825865445011	0.243573884545155	NOT_CHANGE
evm.TU.scaffold_1.500	1586.55893265233	-0.007033796	0.0916138470047293	-0.076776563	0.938801295417143	0.969440935792169	NOT_CHANGE
evm.TU.scaffold_1.491	904.80391951604	-0.193096617	0.0943389684227771	-2.046838332	0.0406739605972281	0.134759863751994	NOT_CHANGE
evm.TU.scaffold_1.492	152.478371305641	0.350347513840642	0.282405260592991	1.24058423382407	0.214759379187186	0.413360445996234	NOT_CHANGE
evm.TU.scaffold_1.493	597.189623983707	-0.144431749	0.108675335076652	-1.329020508	0.183841204079629	0.372344273767937	NOT_CHANGE
evm.TU.scaffold_1.494	1858.51423339224	-0.08222559	0.104686892369086	-0.785443035	0.432193857375279	0.640062891679765	NOT_CHANGE
evm.TU.scaffold_1.495	701.92576235118	-0.221739358	0.108872350849611	-2.036691187	0.0416809982283997	0.137097857423372	NOT_CHANGE
evm.TU.scaffold_1.496	794.742745267308	0.295663409734944	0.153148581395098	1.93056577502459	0.0535367737487234	0.162410920189299	NOT_CHANGE
evm.TU.scaffold_1.497	1982.41981826239	-0.171270319	0.0971766470403438	-1.762463765	0.0779909733981033	0.209235783247271	NOT_CHANGE
evm.TU.scaffold_1.504	801.362098378796	-0.323033168	0.168675281156889	-1.915118599	0.0554773804067501	0.166130461132177	NOT_CHANGE
evm.TU.scaffold_1.505	4282.33146101394	0.0431925437003386	0.127717497547305	0.338188145945629	0.735221408308587	0.856689128879505	NOT_CHANGE
evm.TU.scaffold_1.506	4427.29105073735	0.394787173296997	0.0973054911997477	4.05719315970136	4.96660043124622e-05	0.000886783964370805	NOT_CHANGE
evm.TU.scaffold_1.507	367.159653446267	-0.17105264	0.149329513331491	-1.145471086	0.252014066249397	0.459697206270474	NOT_CHANGE
evm.TU.scaffold_1.508	1191.48591521927	0.290305947222339	0.0918663110615119	3.16009148367736	0.001577196080672	0.012782496198351	NOT_CHANGE
evm.TU.scaffold_1.509	2567.58074936947	0.23358875903697	0.0692175733441345	3.37470309563755	0.000738953675761151	0.00713253903089384	NOT_CHANGE
evm.TU.scaffold_1.510	740.22804205602	-0.160144267	0.142405687456231	-1.1245637	0.260773963000739	0.469860164435462	NOT_CHANGE
evm.TU.scaffold_1.519	2896.08887604325	-0.247247878	0.0957988417680103	-2.580906753	0.00985411944260745	0.0493082982917273	NOT_CHANGE
evm.TU.scaffold_1.511	359.533612781119	0.0261823720296425	0.216643515598183	0.120854630508323	0.903806178289889	0.952653015909585	NOT_CHANGE
evm.TU.scaffold_1.512	1421.3825481248	-0.29352717	0.126948190985456	-2.312180801	0.0207677218187169	0.0841241476535946	NOT_CHANGE
evm.TU.scaffold_1.513	862.598843837084	0.0196600130831007	0.107284186196016	0.183251733365255	0.854600504204902	0.92823472184116	NOT_CHANGE
evm.TU.scaffold_1.514	3600.39885975013	0.0544095757521781	0.0955437973946929	0.569472610842662	0.569035452817568	0.750260397069096	NOT_CHANGE
evm.TU.scaffold_1.515	471.039531868606	0.0821629243446576	0.133071927490236	0.617432435933462	0.536949533077232	0.725757810091912	NOT_CHANGE
evm.TU.scaffold_1.516	1387.04739075756	-0.642592615	0.253546658682316	-2.53441563	0.0112635047078125	0.0544342031214053	NOT_CHANGE
evm.TU.scaffold_1.517	6219.77772354371	-0.528421536	0.247807094257582	-2.13239067	0.0329747437662444	0.116637844498383	NOT_CHANGE
evm.TU.scaffold_1.518	603.202245533732	-0.05027982	0.103946333822628	-0.483709415	0.628592110118093	0.792412390864305	NOT_CHANGE
evm.TU.scaffold_1.532	33.2334494998054	-0.678620116	0.295592089452892	-2.295799313	0.0216873587456873	0.0867743153178303	NOT_CHANGE
evm.TU.scaffold_1.530	124.34844226367	0.0660307985280879	0.343357631481988	0.192309104192874	0.847500087386094	0.924732720423264	NOT_CHANGE
evm.TU.scaffold_1.531	55.6067091579714	0.319083176899955	0.326157378117624	0.978310466994501	0.327920794632708	0.542027689453717	NOT_CHANGE
evm.TU.scaffold_1.533	1019.23526055885	-0.247869308	0.132977187162807	-1.863998731	0.0623218825257014	0.179634671313061	NOT_CHANGE
evm.TU.scaffold_1.534	1741.9726361688	-0.018405965	0.0824560663389923	-0.223221475	0.823363138759941	0.91106548247801	NOT_CHANGE
evm.TU.scaffold_1.535	2387.46050018411	-0.139487222	0.148168494007868	-0.941409458	0.346495068809011	0.562859479110182	NOT_CHANGE
evm.TU.scaffold_1.536	17.4056835312405	-0.013456037	0.398465787428668	-0.033769616	0.973060865253654	0.986889191728689	NOT_CHANGE
evm.TU.scaffold_1.520	463.722802609161	-0.18247735	0.113214302082917	-1.611787083	0.107008279980698	0.260863847492554	NOT_CHANGE
evm.TU.scaffold_1.521	2368.56787836817	0.0444753984217468	0.103229734941505	0.43083902566396	0.666585421256937	0.81306636309295	NOT_CHANGE
evm.TU.scaffold_1.522	2929.09620578157	0.530797341657053	0.118651058262307	4.47359972536946	7.69136614649832e-06	0.000218681423888076	NOT_CHANGE
evm.TU.scaffold_1.523	2091.00422603412	0.0682215226980828	0.0816897888090156	0.83512913538777	0.403645003858891	0.614125007325225	NOT_CHANGE
evm.TU.scaffold_1.524	2890.9046923464	0.0299659834118853	0.106620267786736	0.28105334974232	0.778669481024155	0.883358861536998	NOT_CHANGE
evm.TU.scaffold_1.525	4104.84803212109	-0.315676925	0.149543513863779	-2.110936923	0.0347777338781026	0.120930352132465	NOT_CHANGE
evm.TU.scaffold_1.526	265.437483722757	0.278529194346642	0.168635649752807	1.65166259183584	0.098603352565193	0.246167234046675	NOT_CHANGE
evm.TU.scaffold_1.527	322.384613189039	-0.003038947	0.185191950689028	-0.016409717	0.986907527914592	0.99352583206768	NOT_CHANGE
evm.TU.scaffold_1.528	1229.60047389838	0.0238979610749311	0.0745148716812667	0.320713980118672	0.748427151904138	0.86575934664157	NOT_CHANGE
evm.TU.scaffold_1.529	3681.6318682765	0.148208132141593	0.165896517631528	0.893376993426573	0.371655318890765	0.586255028125144	NOT_CHANGE
evm.TU.scaffold_1.541	2.90090962075743	-1.030074359	1.2505032244113	-0.823727871	0.410094199098579	NA	NOT_CHANGE
evm.TU.scaffold_1.542	71.2613480379254	0.0936486958466601	0.330700796221032	0.283182553283203	0.777036901670698	0.882751042582031	NOT_CHANGE
evm.TU.scaffold_1.543	293.481570990574	0.263072801822742	0.238950418186247	1.10095141837205	0.270917801671395	0.480687291654707	NOT_CHANGE
evm.TU.scaffold_1.537	93.2716995175321	-0.662235363	0.215689447744768	-3.070318783	0.00213830404659696	0.0160957375824057	NOT_CHANGE
evm.TU.scaffold_1.538	12367.1351032331	-0.547708285	0.123101238403637	-4.449250812	8.61703416516886e-06	0.000239787309761069	NOT_CHANGE
evm.TU.scaffold_1.539	694.469389809729	0.144963686332368	0.0950813847724115	1.52462741975578	0.127352054253221	0.292918123467016	NOT_CHANGE
evm.TU.scaffold_1.540	5840.08459698173	0.411333720634006	0.0857421778389002	4.7973323165042	1.6079271579531e-06	6.62352041482808e-05	NOT_CHANGE
evm.TU.scaffold_1.559	74.1982794408614	0.454404790247154	0.299002112289255	1.51973772615881	0.128576905871976	0.294569775813113	NOT_CHANGE
evm.TU.scaffold_1.560	1707.30700391423	0.0718490779714691	0.111322467796008	0.645413988693897	0.518658940566739	0.710475760400146	NOT_CHANGE
evm.TU.scaffold_1.561	13.1951495563206	0.363193093641705	0.671732862170301	0.540680848139936	0.58872758138188	NA	NOT_CHANGE
evm.TU.scaffold_1.562	5336.95140648104	-0.470679161	0.172180992880635	-2.733630192	0.00626403537860051	0.0356198924816832	NOT_CHANGE
evm.TU.scaffold_1.563	640.090086941576	0.200000924311062	0.108635035031009	1.84103520796926	0.0656163993657535	0.186280889117177	NOT_CHANGE
evm.TU.scaffold_1.564	4668.00767513116	-0.013915124	0.155248897770539	-0.089631063	0.92858039881947	0.965139633885406	NOT_CHANGE
evm.TU.scaffold_1.565	9.79045078253611	-0.30805903	0.703602421451385	-0.437831111	0.661508716355947	NA	NOT_CHANGE
evm.TU.scaffold_1.544	6.19389014129178	0.227329668147792	0.823884862422143	0.275924074487137	0.782606382664192	NA	NOT_CHANGE
evm.TU.scaffold_1.545	7.34357607148246	0.122639281518077	0.680399121436966	0.180246090352189	0.856959376057173	NA	NOT_CHANGE
evm.TU.scaffold_1.546	13.4530430966628	-0.315755723	0.459469632440928	-0.687217829	0.491945470546031	NA	NOT_CHANGE
evm.TU.scaffold_1.547	592.624327778531	-0.500400049	0.147380917218098	-3.395283859	0.000685574810160325	0.00672274530338096	NOT_CHANGE
evm.TU.scaffold_1.548	4018.54661430775	-0.624135314	0.127998189978691	-4.876126092	1.08189466612344e-06	4.71660995485397e-05	NOT_CHANGE
evm.TU.scaffold_1.549	55.4445490817499	0.639401516730136	0.404506911260326	1.58069367650097	0.113948094933272	0.272057900027263	NOT_CHANGE
evm.TU.scaffold_1.550	798.537990901069	0.13881262115857	0.116532963618272	1.19118759918678	0.233579946664609	0.43709746363591	NOT_CHANGE
evm.TU.scaffold_1.551	713.081774433098	0.0331456210846639	0.0895501601464031	0.370134693566992	0.711282133175944	0.841628490317228	NOT_CHANGE
evm.TU.scaffold_1.552	443.327737494904	-0.226232988	0.131935743296931	-1.714720984	0.0863963943792874	0.224531911174984	NOT_CHANGE
evm.TU.scaffold_1.553	918.537540254548	-0.2690135	0.114621585855176	-2.346970671	0.0189267445465535	0.0787397726403933	NOT_CHANGE
evm.TU.scaffold_1.554	879.95991147516	0.240433573056492	0.126974443912588	1.89355877960774	0.0582835992224474	0.172007204197706	NOT_CHANGE
evm.TU.scaffold_1.555	84.5312208216474	-0.41966735	0.183465886226298	-2.287440781	0.0221701082676842	0.087865849547265	NOT_CHANGE
evm.TU.scaffold_1.556	627.453796783903	-0.375602437	0.103047942285533	-3.644929037	0.000267465593088257	0.00321665804653153	NOT_CHANGE
evm.TU.scaffold_1.557	1524.51818661744	0.187033883158456	0.153491568870496	1.21852870835049	0.22302312209602	0.424553225116464	NOT_CHANGE
evm.TU.scaffold_1.558	12136.5035965018	0.114807214836164	0.159736615665894	0.718728228700518	0.472308386753785	0.673910925711305	NOT_CHANGE
evm.TU.scaffold_1.568	0.34333704022558	-1.446776146	3.77705715580502	-0.383043223	0.701687716310722	NA	NOT_CHANGE
evm.TU.scaffold_1.569	863.343349412633	-0.463211125	0.17360816404842	-2.668141372	0.00762721570126784	0.0409099325945084	NOT_CHANGE
evm.TU.scaffold_1.570	4052.72755440975	0.331377996018704	0.0728582029291349	4.54825925834346	5.40914737825696e-06	0.000168440205412805	NOT_CHANGE
evm.TU.scaffold_1.571	2490.87883660443	0.230376543419189	0.0993457479818569	2.31893712714571	0.020398445656826	0.082981701752477	NOT_CHANGE
evm.TU.scaffold_1.572	19674.0801587169	-0.048757775	0.153445664114395	-0.317752705	0.750672529003739	0.867206212980692	NOT_CHANGE
evm.TU.scaffold_1.573	414.439116954128	-0.161612407	0.189937143387661	-0.850873105	0.394839846651825	0.605926857658851	NOT_CHANGE
evm.TU.scaffold_1.577	41.9138677697507	0.370423406513399	0.538772841280267	0.68753169820731	0.491747732785257	0.689329652750823	NOT_CHANGE
evm.TU.scaffold_1.578	399.08764925885	-0.428784312	0.191059115619345	-2.244249431	0.0248163572129891	0.0950067857736938	NOT_CHANGE
evm.TU.scaffold_1.574	3029.59040210291	-0.055158541	0.0965602518390543	-0.571234434	0.56784073935099	0.749409391502196	NOT_CHANGE
evm.TU.scaffold_1.575	1198.09239500498	0.487549478763465	0.255014346399101	1.91185117875856	0.055895285201304	0.167094962588927	NOT_CHANGE
evm.TU.scaffold_1.576	122.228942444572	0.47751152777697	0.273276193836868	1.74735867428694	0.0805751411863792	0.213793718255775	NOT_CHANGE
evm.TU.scaffold_1.583	22.3815388158139	-0.079530378	0.467682977635894	-0.170051899	0.864969321513892	0.933706882740152	NOT_CHANGE
evm.TU.scaffold_1.584	0.4145495523019	2.97989922629922	3.7470494644888	0.795265516118763	0.426459068255993	NA	NOT_CHANGE
evm.TU.scaffold_1.582	1229.98319567085	0.201820822960084	0.124450720908294	1.62169267873348	0.104869167199909	0.256979583507019	NOT_CHANGE
evm.TU.scaffold_1.579	7.97682540801245	-1.231648257	1.30931708045134	-0.940679897	0.346868923911285	NA	NOT_CHANGE
evm.TU.scaffold_1.580	7073.5657456408	-0.164026873	0.143055089028638	-1.146599359	0.251547241388365	0.45900571793625	NOT_CHANGE
evm.TU.scaffold_1.581	114.938200234272	0.427830901809878	0.305259575147406	1.40153147236507	0.161055202984229	0.341670841205189	NOT_CHANGE
evm.TU.scaffold_1.587	90.5512742566813	-0.146046261	0.390774014995468	-0.373735857	0.708600845194511	0.840359388625671	NOT_CHANGE
evm.TU.scaffold_1.588	8.20573800131241	-0.490854068	0.594932065751727	-0.825059022	0.409338082603421	NA	NOT_CHANGE
evm.TU.scaffold_1.593	1020.0512933467	-0.149832841	0.134499875665097	-1.113999848	0.265279251852189	0.4743022577118	NOT_CHANGE
evm.TU.scaffold_1.585	1633.1098513016	0.0781855543102068	0.0800111557548986	0.977183163679272	0.328478481614515	0.542678981079799	NOT_CHANGE
evm.TU.scaffold_1.586	11441.8425018143	0.840868645143102	0.261471312620806	3.21591166814754	0.00130030848698308	0.0109896023419257	NOT_CHANGE
evm.TU.scaffold_1.590	853.686441152557	-0.148886938	0.1485913186092	-1.001989478	0.316348674668426	0.5298473160006	NOT_CHANGE
evm.TU.scaffold_1.591	3149.36118520168	1.12830374220795	0.275687207447331	4.09269531457497	4.26387827654407e-05	0.000791009900841854	UP
evm.TU.scaffold_1.592	611.37029086688	0.311741896590385	0.141750389139702	2.19923132826922	0.027861477793833	0.102827034270502	NOT_CHANGE
evm.TU.scaffold_1.604	11.7428943086197	-0.760997999	0.530074721656566	-1.435642877	0.151103987254317	NA	NOT_CHANGE
evm.TU.scaffold_1.605	8.52266726221396	-0.988798312	0.934971598476252	-1.057570426	0.290251331417742	NA	NOT_CHANGE
evm.TU.scaffold_1.601	709.452987072429	0.563849879353115	0.276491052909061	2.03930605862523	0.0414194913545584	0.136581196987943	NOT_CHANGE
evm.TU.scaffold_1.594	28.1437142230101	0.0923198277838885	0.419145537669715	0.22025721255951	0.825670841298392	0.912669590730734	NOT_CHANGE
evm.TU.scaffold_1.595	435.768934971951	0.128599592053918	0.119745403359828	1.07394178353121	0.282848774631708	0.493982094637215	NOT_CHANGE
evm.TU.scaffold_1.596	878.443997179884	0.0539343751444978	0.126801909279367	0.425343557135807	0.670586245462983	0.815569439297826	NOT_CHANGE
evm.TU.scaffold_1.597	11471.7221198762	0.0997549923419243	0.138087155242253	0.722406020798381	0.470044886308826	0.672879962436619	NOT_CHANGE
evm.TU.scaffold_1.598	2497.81075304743	-0.024658145	0.0811521502198682	-0.303850788	0.761241571361138	0.873341070301709	NOT_CHANGE
evm.TU.scaffold_1.606	17.8847423980884	-0.855885915	0.561350536013248	-1.524690652	0.127336274559473	0.292918123467016	NOT_CHANGE
evm.TU.scaffold_1.607	2084.4687797215	-0.224774892	0.12791317347099	-1.757245843	0.0788759143472277	0.210583998932137	NOT_CHANGE
evm.TU.scaffold_1.599	624.157300506792	-0.064546727	0.14387558808193	-0.448628759	0.653699483943439	0.805328823796092	NOT_CHANGE
evm.TU.scaffold_1.600	6706.40014811697	-0.236391828	0.129691339580635	-1.822726393	0.0683448408303224	0.191609457722196	NOT_CHANGE
evm.TU.scaffold_1.614	2112.86082158892	0.122101605395041	0.105304071776151	1.15951456895796	0.246246501493134	0.452172191141218	NOT_CHANGE
evm.TU.scaffold_1.615	20.8354500750952	-0.190357697	0.491681961925076	-0.387156153	0.698640608935619	0.833891243561509	NOT_CHANGE
evm.TU.scaffold_1.616	845.210164395463	0.0142030032091459	0.103031243586873	0.137851419770259	0.89035784514772	0.946266994130462	NOT_CHANGE
evm.TU.scaffold_1.617	24.0362327994346	-0.34019338	0.536671148307043	-0.633895414	0.526149078918312	0.717650607837609	NOT_CHANGE
evm.TU.scaffold_1.608	815.06028254514	0.0195824953243344	0.0951774849711535	0.205747139990823	0.836988433843073	0.919606214774763	NOT_CHANGE
evm.TU.scaffold_1.609	636.669473691332	-0.099232646	0.116939054290893	-0.848584306	0.396112642628123	0.607256641731583	NOT_CHANGE
evm.TU.scaffold_1.610	4160.15814401244	-0.147061128	0.110627291878593	-1.329338585	0.183736289940092	0.372203833812813	NOT_CHANGE
evm.TU.scaffold_1.611	1497.82222148694	-0.149228879	0.116520465888944	-1.280709597	0.200295687734712	0.394743601576247	NOT_CHANGE
evm.TU.scaffold_1.612	873.779922102638	-0.144966354	0.112451796519472	-1.289142176	0.19734866333341	0.390997739908628	NOT_CHANGE
evm.TU.scaffold_1.613	1809.95387656072	-0.122513476	0.092483464488183	-1.324706819	0.18526841057888	0.37451998916212	NOT_CHANGE
evm.TU.scaffold_1.619	58.4108122652399	1.46212530777989	0.407222740147968	3.5904805002997	0.000330068924230254	0.00378674468664599	UP
evm.TU.scaffold_1.620	15.7723618829917	0.27039859267332	0.492384971040948	0.549160938242432	0.582895008469558	0.759995254809497	NOT_CHANGE
evm.TU.scaffold_1.621	628.078074617701	-0.33247388	0.45693078594472	-0.727624162	0.46684368583478	0.670199295683658	NOT_CHANGE
evm.TU.scaffold_1.622	387.523588715612	-0.598652015	0.144709386417291	-4.136925942	3.51989650183588e-05	0.000675755543095574	NOT_CHANGE
evm.TU.scaffold_1.623	931.891904454549	0.149524635950917	0.220425956181893	0.678344050496172	0.49755357472886	0.694263420497353	NOT_CHANGE
evm.TU.scaffold_1.628	6.26862417637164	0.178810391634933	0.871613398267255	0.205148741392001	0.837455916050962	NA	NOT_CHANGE
evm.TU.scaffold_1.629	123.85689257838	0.102267003061384	0.323700549461834	0.315930891162857	0.752054964104804	0.867717084155306	NOT_CHANGE
evm.TU.scaffold_1.630	60.2079454789379	-0.081008475	0.269513349838127	-0.300573144	0.763740012850971	0.875049155891836	NOT_CHANGE
evm.TU.scaffold_1.624	55875.821459955	-0.062618886	0.175014933485517	-0.357791676	0.720499220236191	0.847698565313311	NOT_CHANGE
evm.TU.scaffold_1.625	401.898063439859	-0.152842818	0.177202682520438	-0.862531064	0.388395346398904	0.600973160214689	NOT_CHANGE
evm.TU.scaffold_1.626	1299.40881923737	0.0359452686597941	0.10939085994226	0.328594808366687	0.742461972683824	0.861573738770832	NOT_CHANGE
evm.TU.scaffold_1.631	1171.05340173179	-0.177992398	0.0852449051302438	-2.088012159	0.0367967379258416	0.125859519097117	NOT_CHANGE
evm.TU.scaffold_1.632	3208.12445829641	-0.066996081	0.130191102217442	-0.514598005	0.606833959755898	0.776958360367837	NOT_CHANGE
evm.TU.scaffold_1.633	1227.96780409437	0.0116237706649998	0.119977816444793	0.0968826655579983	0.922819574922426	0.961603546699865	NOT_CHANGE
evm.TU.scaffold_1.634	2836.37190905233	0.0215890388399773	0.0879916913240761	0.245353152270528	0.806182999569806	0.901666779743333	NOT_CHANGE
evm.TU.scaffold_1.640	31.7049247354051	0.266553645089108	0.471083570855831	0.565830908950725	0.571508732651232	0.751973826676288	NOT_CHANGE
evm.TU.scaffold_1.641	85.9762194297728	0.219443103483662	0.392180007880061	0.559546889373243	0.575788539843989	0.755161435769893	NOT_CHANGE
evm.TU.scaffold_1.635	1865.45637235821	0.0770464919436204	0.0770797575163146	0.99956842660426	0.317519409185815	0.531212916263381	NOT_CHANGE
evm.TU.scaffold_1.636	269.368929966456	0.319524898784247	0.236903795598153	1.34875381788411	0.17741605287343	0.364409925640891	NOT_CHANGE
evm.TU.scaffold_1.637	3006.64062189392	0.0171226386402996	0.115970742137429	0.147646193554654	0.882621997402411	0.942622635380364	NOT_CHANGE
evm.TU.scaffold_1.638	61.4215363092634	0.725518362946634	0.272363768497324	2.66378441945284	0.00772670624415169	0.0413219980847715	NOT_CHANGE
evm.TU.scaffold_1.639	221.43840918334	0.175492732897527	0.268782531162065	0.652917182298994	0.513809671162167	0.70736718281181	NOT_CHANGE
evm.TU.scaffold_1.642	916.154767588262	0.146362535842777	0.201334902241496	0.726960572723845	0.467250108932655	0.670199295683658	NOT_CHANGE
evm.TU.scaffold_1.643	1240.95619089352	-0.068234275	0.162115806848125	-0.420898346	0.673829313143148	0.818068937025194	NOT_CHANGE
evm.TU.scaffold_1.644	2410.20693543675	0.381067728137922	0.30091308878869	1.2663713953816	0.205380146926305	0.401512047326219	NOT_CHANGE
evm.TU.scaffold_1.645	5325.12392085115	-0.25870257	0.123995596741202	-2.086385133	0.0369437506151461	0.126238557376314	NOT_CHANGE
evm.TU.scaffold_1.646	2322.03688332327	0.279767891678507	0.12101962232195	2.31175644338268	0.0207911089708404	0.0841862899233369	NOT_CHANGE
evm.TU.scaffold_1.647	2002.69831808383	-0.134767514	0.0673540781437407	-2.000881282	0.0454051851479235	0.145260852036447	NOT_CHANGE
evm.TU.scaffold_1.648	1783.88055697643	-0.24971948	0.121300747075995	-2.058680477	0.0395248576422585	0.132094939023933	NOT_CHANGE
evm.TU.scaffold_1.651	0.351866184018214	-0.9114275	3.81553990956517	-0.238872485	0.811204461847465	NA	NOT_CHANGE
evm.TU.scaffold_1.649	5474.97130194883	-0.126102347	0.0825839031758745	-1.526960361	0.126770868509915	0.292159180535947	NOT_CHANGE
evm.TU.scaffold_1.650	539.463567468814	0.265773137257737	0.182931993450008	1.45285213507701	0.146264813033017	0.320160824009301	NOT_CHANGE
evm.TU.scaffold_1.652	1225.84342359245	-0.06772554	0.141014778760777	-0.480272642	0.631033539829222	0.794142882755972	NOT_CHANGE
evm.TU.scaffold_1.653	676.226370491799	0.52374379041158	0.165136873338036	3.17157385764156	0.00151615308869471	0.0124127619460194	NOT_CHANGE
evm.TU.scaffold_1.654	1243.53622576923	0.0522253058041167	0.0927771003762506	0.562911597714532	0.573495082405473	0.753537993146331	NOT_CHANGE
evm.TU.scaffold_1.655	30.2002744227003	-0.284798446	0.413713320769951	-0.688395639	0.491203669168873	0.689028554834954	NOT_CHANGE
evm.TU.scaffold_1.670	1.63495352396471	0.310756910140492	2.61771606973579	0.118712993258989	0.905502742213943	NA	NOT_CHANGE
evm.TU.scaffold_1.671	234.963522549289	-1.210036254	0.254802463803632	-4.74891897	2.04506854151544e-06	8.04419253754738e-05	DOWN
evm.TU.scaffold_1.669	943.113914820666	0.256710059857479	0.107329595283441	2.39179193007806	0.0167663443522943	0.0716317929595981	NOT_CHANGE
evm.TU.scaffold_1.672	931.55159228303	0.0355186431763138	0.241782463749635	0.146903305663612	0.883208342690792	0.942960090772832	NOT_CHANGE
evm.TU.scaffold_1.673	123.371233523414	1.97772620540444	0.427542045354355	4.62580517377014	3.73145934886262e-06	0.000129279003864734	UP
evm.TU.scaffold_1.666	1458.24904338582	-0.002221864	0.109200151953024	-0.020346712	0.983766792542301	0.992302318554911	NOT_CHANGE
evm.TU.scaffold_1.667	3056.30995132039	0.130864473869293	0.101489807714053	1.28943464192978	0.197247024549243	0.390870382170214	NOT_CHANGE
evm.TU.scaffold_1.668	511.794074928645	0.112188203955279	0.135154568249366	0.830073340534719	0.406497318989267	0.616939577688526	NOT_CHANGE
evm.TU.scaffold_1.656	1030.14236086565	-0.194201365	0.105119461334298	-1.847434937	0.0646841296479303	0.18436122269308	NOT_CHANGE
evm.TU.scaffold_1.657	780.42379796439	0.15448762804595	0.101348338056423	1.52432324997715	0.12742798199766	0.293003303179635	NOT_CHANGE
evm.TU.scaffold_1.658	7462.11143129773	0.503900885915773	0.133968025190662	3.76135189869842	0.000168997474153075	0.00229341189632117	NOT_CHANGE
evm.TU.scaffold_1.659	55.3048410762128	-0.034246637	0.317808321278563	-0.107758782	0.914187039930815	0.957007717253883	NOT_CHANGE
evm.TU.scaffold_1.660	910.203965744033	0.154453956363633	0.093807151074844	1.64650513946855	0.0996598028340633	0.248153383401429	NOT_CHANGE
evm.TU.scaffold_1.661	597.571762497272	0.110790300478057	0.102817771505918	1.0775403790159	0.281238921549714	0.491724644498555	NOT_CHANGE
evm.TU.scaffold_1.662	1079.29042404274	-0.093824638	0.105479372815687	-0.889506974	0.373730676940294	0.587756511773079	NOT_CHANGE
evm.TU.scaffold_1.663	112.386297913191	-0.390948784	0.204580607779219	-1.910976745	0.0560075694168088	0.167191782826839	NOT_CHANGE
evm.TU.scaffold_1.664	1249.41957149303	0.0579829310555632	0.113188458671648	0.512268933918148	0.608462804249161	0.777806514460473	NOT_CHANGE
evm.TU.scaffold_1.665	715.740927980874	0.0613660756428492	0.12534296061282	0.48958533724448	0.624427354263172	0.789628161428035	NOT_CHANGE
evm.TU.scaffold_1.674	675.254789527572	0.431192242931224	0.245024285925979	1.75979389676289	0.0784427582785461	0.210039620313628	NOT_CHANGE
evm.TU.scaffold_1.675	271.19473717132	0.333231760491732	0.234522615267002	1.42089393004743	0.155347597895596	0.333758093794993	NOT_CHANGE
evm.TU.scaffold_1.676	724.506892787812	0.187425586606742	0.184953351348014	1.01336680433585	0.310884989181832	0.524718094564738	NOT_CHANGE
evm.TU.scaffold_1.677	244.244491389409	0.112473710875903	0.135176040756256	0.832053596529809	0.40537869261702	0.615688381601376	NOT_CHANGE
evm.TU.scaffold_1.678	1267.23539969526	0.131071909645012	0.0960136266417597	1.36513861864691	0.172209486148602	0.35722201696527	NOT_CHANGE
evm.TU.scaffold_1.679	7.94477948543381	-0.256853979	0.860106335019797	-0.298630493	0.765221996568579	NA	NOT_CHANGE
evm.TU.scaffold_1.691	252.38893557847	0.0320781203585432	0.121718335040481	0.263543864183441	0.792131419355917	0.893303625859124	NOT_CHANGE
evm.TU.scaffold_1.692	383.699096509729	-0.068685329	0.148879086276618	-0.461349749	0.644547698045683	0.801221550013413	NOT_CHANGE
evm.TU.scaffold_1.680	5.49553269136887	0.236826084569931	1.16726101905542	0.202890425280865	0.839220678162868	NA	NOT_CHANGE
evm.TU.scaffold_1.681	7.2676511968864	-0.944065364	0.787435364836707	-1.198911563	0.230562334965528	NA	NOT_CHANGE
evm.TU.scaffold_1.682	4.38431211069616	1.2956939224943	0.947984354138287	1.36678829860233	0.171691671559515	NA	NOT_CHANGE
evm.TU.scaffold_1.683	8.81525918040142	0.843229127854812	0.651485834950472	1.29431690240651	0.195555980478633	NA	NOT_CHANGE
evm.TU.scaffold_1.684	42.9405289098733	-0.51424753	0.367241790482765	-1.40029687	0.16142443776307	0.34224597615299	NOT_CHANGE
evm.TU.scaffold_1.685	16.1955952729733	0.0364396028597085	0.493967299301302	0.0737692614698402	0.941193986155043	0.970732350407844	NOT_CHANGE
evm.TU.scaffold_1.686	821.143038466985	0.0151924611674728	0.117220502976262	0.129605835000975	0.896878286526847	0.949705243591782	NOT_CHANGE
evm.TU.scaffold_1.687	1383.06552605634	0.00718779457757298	0.123943453401015	0.0579925311126932	0.953754577824346	0.977101160068162	NOT_CHANGE
evm.TU.scaffold_1.688	1348.2888264974	-0.165480268	0.159612833921683	-1.036760415	0.299847528310616	0.511892194920684	NOT_CHANGE
evm.TU.scaffold_1.689	242.616576100047	-0.008456333	0.149767204441537	-0.05646318	0.95497282694421	0.978157678738842	NOT_CHANGE
evm.TU.scaffold_1.690	1640.26604989365	-0.187337919	0.0754272934879087	-2.483688729	0.0130029411752935	0.0599091818268909	NOT_CHANGE
evm.TU.scaffold_1.695	15.5778987503067	-0.479373416	0.488627622819452	-0.981060819	0.326562750508108	0.540808176411259	NOT_CHANGE
evm.TU.scaffold_1.696	253.066795142309	-1.012087937	0.28447422526893	-3.557749162	0.000374046242036399	0.00414966777397981	DOWN
evm.TU.scaffold_1.697	90.3378075033929	0.276072480784487	0.267163085219531	1.03334815346078	0.301441000098525	0.513844441842762	NOT_CHANGE
evm.TU.scaffold_1.693	1039.15005292606	0.380311000805137	0.117490458194544	3.23695223126466	0.00120813633186703	0.0104124632951604	NOT_CHANGE
evm.TU.scaffold_1.694	9142.99669755228	1.2115942745866	0.211910391846228	5.71748399892434	1.08112852211085e-08	1.24306018976327e-06	UP
evm.TU.scaffold_1.706	9.10055420976854	-0.457293439	0.98409750363552	-0.464683059	0.642158441820014	NA	NOT_CHANGE
evm.TU.scaffold_1.707	879.533270308805	0.0719707888657068	0.136398307904739	0.527651625385054	0.597741154332829	0.770301085039464	NOT_CHANGE
evm.TU.scaffold_1.708	267.441172238788	-0.153045349	0.20197786127954	-0.757733291	0.448610665196478	0.654954353279816	NOT_CHANGE
evm.TU.scaffold_1.709	1253.85831768871	-0.12454295	0.0824628280226128	-1.510292005	0.130968930890308	0.29854638865039	NOT_CHANGE
evm.TU.scaffold_1.710	2484.18885183216	0.0308787692975774	0.112466671199336	0.274559289150187	0.78365484719039	0.887552812691917	NOT_CHANGE
evm.TU.scaffold_1.698	982.452962224249	0.0561669118468283	0.14221452680053	0.394944968776699	0.692883501765506	0.829573186745908	NOT_CHANGE
evm.TU.scaffold_1.699	9709.06515879997	-0.016952017	0.0897508754116807	-0.188878567	0.850187992121437	0.925633233844104	NOT_CHANGE
evm.TU.scaffold_1.700	12.3349637426982	-0.884384054	0.704670935115039	-1.255031264	0.209467410794547	NA	NOT_CHANGE
evm.TU.scaffold_1.701	1873.09934255732	-0.261635257	0.122014685498165	-2.14429317	0.032009403709942	0.113994006472813	NOT_CHANGE
evm.TU.scaffold_1.702	19.89745053	-0.221030268	0.431793996010283	-0.511888238	0.608729230697882	0.777956997775978	NOT_CHANGE
evm.TU.scaffold_1.703	2111.7507116263	-0.285215351	0.121935074882763	-2.339075538	0.0193315244155381	0.0798207340014898	NOT_CHANGE
evm.TU.scaffold_1.704	4.49799123929387	0.000714771040249262	0.823344435013617	0.000868131258137963	0.999307331559386	NA	NOT_CHANGE
evm.TU.scaffold_1.721	0.629058891440781	2.88001160942509	3.40688906721064	0.845349394303311	0.39791579027815	NA	NOT_CHANGE
evm.TU.scaffold_1.722	429.659241881478	0.609606951669553	0.271692967880211	2.24373474376535	0.0248494732558351	0.0950987705471114	NOT_CHANGE
evm.TU.scaffold_1.725	546.664581851057	0.203719121570178	0.148143442952019	1.37514774539268	0.169085644659072	0.352699980077327	NOT_CHANGE
evm.TU.scaffold_1.726	3069.69409448566	0.0173816572109358	0.0983661293105586	0.176703681773011	0.859741148750782	0.931015487412485	NOT_CHANGE
evm.TU.scaffold_1.711	585.976202428473	-0.169918697	0.182351455325964	-0.9318198	0.351429660492552	0.568053226901525	NOT_CHANGE
evm.TU.scaffold_1.712	144.401775608603	0.141213564911385	0.205829437007262	0.686070792227852	0.49266846816935	0.690342866272387	NOT_CHANGE
evm.TU.scaffold_1.713	1990.43815970546	0.202236962301336	0.108740648348046	1.85981015722875	0.0629123898086449	0.18088824802634	NOT_CHANGE
evm.TU.scaffold_1.714	81.8813846962122	0.632223737720315	1.76371645207046	0.358461098992492	0.719998274763556	0.847605339283026	NOT_CHANGE
evm.TU.scaffold_1.715	154.204096120782	0.552036681309448	0.250843177812218	2.20072431757624	0.0277555462122716	0.102544590402189	NOT_CHANGE
evm.TU.scaffold_1.716	697.034074133474	-0.062538291	0.139752499465517	-0.447493183	0.65451900897031	0.805734118708577	NOT_CHANGE
evm.TU.scaffold_1.717	32.2761006720334	-0.230788702	0.319305696901536	-0.722782915	0.469813265526753	0.672640421073675	NOT_CHANGE
evm.TU.scaffold_1.718	1462.77095459896	-0.001734736	0.0967385761570675	-0.017932207	0.985692935582884	0.993000691797007	NOT_CHANGE
evm.TU.scaffold_1.719	4118.09170699535	-0.021779309	0.123001631381344	-0.177065201	0.859457175262937	0.930860208879189	NOT_CHANGE
evm.TU.scaffold_1.720	201.96424242704	1.06392495151387	0.276991114841873	3.84100750712253	0.000122530366779834	0.00179556754568264	UP
evm.TU.scaffold_1.732	0.145834905011506	-0.975599513	3.81241571556271	-0.255900612	0.798027582414285	NA	NOT_CHANGE
evm.TU.scaffold_1.727	706.03931725929	-0.270541286	0.128099648676521	-2.111959628	0.0346899122233893	0.120705205052651	NOT_CHANGE
evm.TU.scaffold_1.728	9.47179101544223	0.135455998599667	0.510570571204559	0.265303184788136	0.790775911288277	NA	NOT_CHANGE
evm.TU.scaffold_1.729	1223.82889025337	-0.264337039	0.19578095576375	-1.350167274	0.176962332928611	0.364121315522529	NOT_CHANGE
evm.TU.scaffold_1.730	78.4651241502296	-0.450052326	0.277889347975635	-1.619537881	0.105331582747398	0.257737219430782	NOT_CHANGE
evm.TU.scaffold_1.736	1080.46273233396	-0.639235974	0.201436417660537	-3.173388314	0.00150670858478773	0.0123644642530463	NOT_CHANGE
evm.TU.scaffold_1.733	15.7067313008675	0.664570438401019	0.454324100452856	1.46276730144537	0.143531063258725	0.316868638123491	NOT_CHANGE
evm.TU.scaffold_1.734	3998.81575629818	0.958400339013601	0.193323717895628	4.957489694	7.14098291019319e-07	3.36559027879961e-05	NOT_CHANGE
evm.TU.scaffold_1.735	499.182429594241	0.0295378775333785	0.100471897520149	0.293991437032975	0.768764446652201	0.877691246643487	NOT_CHANGE
evm.TU.scaffold_1.740	790.374084464109	0.0689984108954298	0.114301544871753	0.603652478825604	0.546074714593695	0.732980081949177	NOT_CHANGE
evm.TU.scaffold_1.737	873.689810137997	-0.107865298	0.115151008923305	-0.936729075	0.348897936481856	0.565657425868557	NOT_CHANGE
evm.TU.scaffold_1.738	1157.94588318242	0.167923528271654	0.0843329124081024	1.99119802075661	0.0464591213842871	0.147616698160886	NOT_CHANGE
evm.TU.scaffold_1.739	1305.38819713601	-0.225176361	0.135378987126377	-1.663303632	0.0962516720937608	0.242203281653925	NOT_CHANGE
evm.TU.scaffold_1.741	1393.69119535677	-0.051911596	0.125125897427169	-0.414874911	0.678233476825486	0.821261095078188	NOT_CHANGE
evm.TU.scaffold_1.742	1150.37559007619	0.213171203520157	0.103889808027995	2.05189717419358	0.0401796565509459	0.133545027475396	NOT_CHANGE
evm.TU.scaffold_1.743	1734.07224383778	-0.064374236	0.0989523254324112	-0.650558092	0.515331790176247	0.708223895739472	NOT_CHANGE
evm.TU.scaffold_1.750	7.99761896463098	-0.774990894	0.600613735298823	-1.290331619	0.196935543095961	NA	NOT_CHANGE
evm.TU.scaffold_1.751	7660.8500183705	-0.665995062	0.31197928766986	-2.134741275	0.0327821494916467	0.116152939428073	NOT_CHANGE
evm.TU.scaffold_1.744	127.398080844047	0.167541133183298	0.19843833917493	0.844298203058457	0.398502789989298	0.609595854314201	NOT_CHANGE
evm.TU.scaffold_1.745	2123.44017994771	0.385153814139571	0.0898860425256693	4.28491235476943	1.82811242593773e-05	0.000410430662501603	NOT_CHANGE
evm.TU.scaffold_1.746	14971.4105746483	-0.077111016	0.156817582136468	-0.491724303	0.622914255507572	0.788381741305882	NOT_CHANGE
evm.TU.scaffold_1.747	2.59443100361666	-0.30060285	1.39315920895063	-0.215770637	0.829166537267646	NA	NOT_CHANGE
evm.TU.scaffold_1.748	6.38897925236908	-0.346189352	0.959712972752414	-0.36072176	0.718307456483157	NA	NOT_CHANGE
evm.TU.scaffold_1.749	6.08843416314397	-0.711133777	0.843636662350313	-0.842938446	0.399262870132468	NA	NOT_CHANGE
evm.TU.scaffold_1.752	93813.2293513219	2.15308671192227	0.378364616838177	5.69050755832996	1.26662305110838e-08	1.4098592535901e-06	UP
evm.TU.scaffold_1.753	3597.27508366756	-0.72455328	0.276829389484488	-2.617327884	0.00886211687916128	0.0456875664228064	NOT_CHANGE
evm.TU.scaffold_1.757	45.2516706005784	-0.083058433	0.316001960693548	-0.262841511	0.792672738752522	0.893693755017663	NOT_CHANGE
evm.TU.scaffold_1.758	296.195153365749	-0.39045566	0.259124137293647	-1.506828595	0.131854597954353	0.299716415032891	NOT_CHANGE
evm.TU.scaffold_1.759	88.6395069178648	-0.90510786	0.33526308069809	-2.699694395	0.00694031961522962	0.03842146250484	NOT_CHANGE
evm.TU.scaffold_1.760	28.4882303785622	-0.283700992	0.481043646000283	-0.589761437	0.555350599650224	0.738796353991137	NOT_CHANGE
evm.TU.scaffold_1.761	11.1919351511042	0.329229088886971	0.697081192028686	0.472296617168553	0.63671508461651	NA	NOT_CHANGE
evm.TU.scaffold_1.754	256.865284508917	0.0226155994774981	0.253084283203243	0.0893599523101808	0.928795849526155	0.965139633885406	NOT_CHANGE
evm.TU.scaffold_1.755	45277.3116933596	-0.684735281	0.363672768950357	-1.882833525	0.0597229322199053	0.17493870095657	NOT_CHANGE
evm.TU.scaffold_1.756	0.611080128649345	-0.173354584	3.51586235895543	-0.049306419	0.960675103722287	NA	NOT_CHANGE
evm.TU.scaffold_1.766	0.472274229505307	-1.446770175	3.77705714989395	-0.383041643	0.701688887948983	NA	NOT_CHANGE
evm.TU.scaffold_1.762	4.84801229948445	-2.68690108	1.12929784169187	-2.379266993	0.0173471062347976	NA	NOT_CHANGE
evm.TU.scaffold_1.763	4165.6482726369	-0.182682375	0.081784931436311	-2.233692344	0.0255033231030071	0.0967256238800098	NOT_CHANGE
evm.TU.scaffold_1.777	136.759642562906	0.144807202203523	0.274834288238996	0.526889141567367	0.598270574766463	0.770425233696185	NOT_CHANGE
evm.TU.scaffold_1.775	1.28249609921558	-3.14278832	3.02263705986885	-1.039750476	0.298455843276092	NA	NOT_CHANGE
evm.TU.scaffold_1.774	931.850501727459	0.202949343636404	0.0994830908713834	2.04003858202181	0.0413464831072222	0.136512544257136	NOT_CHANGE
evm.TU.scaffold_1.778	1717.63630048941	0.483396630418108	0.188198808726249	2.5685424561919	0.0102127201053974	0.0505706059927937	NOT_CHANGE
evm.TU.scaffold_1.779	3311.18233843446	-0.169037725	0.0994759036350414	-1.699283129	0.0892658498001082	0.22931219898319	NOT_CHANGE
evm.TU.scaffold_1.780	428.400432904106	0.451211330840348	0.177618380930736	2.5403414245528	0.0110744300721597	0.0537438598538995	NOT_CHANGE
evm.TU.scaffold_1.767	1293.36737113542	0.0798840520898105	0.105292744026045	0.758685252518922	0.448040860895309	0.654636437305909	NOT_CHANGE
evm.TU.scaffold_1.768	2838.37504933642	0.0378595663972067	0.1035830916191	0.365499482641679	0.714738592931321	0.844053035873636	NOT_CHANGE
evm.TU.scaffold_1.769	2455.31349944562	-0.043122347	0.094006803382577	-0.458715172	0.646438717221903	0.802062604668461	NOT_CHANGE
evm.TU.scaffold_1.770	3838.24223264712	-0.254936439	0.122969167155083	-2.073173669	0.0381561199571436	0.128949445449481	NOT_CHANGE
evm.TU.scaffold_1.771	2305.30841490783	0.236186075970389	0.0644924406765688	3.66222883632003	0.000250030355572098	0.00304902984889378	NOT_CHANGE
evm.TU.scaffold_1.772	401.954945092817	-0.333909309	0.180674741990736	-1.848123899	0.0645844212466128	0.184269713722782	NOT_CHANGE
evm.TU.scaffold_1.773	548.406091446309	-0.126205673	0.146718136346364	-0.860191356	0.389683569031598	0.601827815915345	NOT_CHANGE
evm.TU.scaffold_1.781	6890.01768498403	0.0446253123347182	0.0860037859680491	0.518876138212064	0.603847118698281	0.774745849532816	NOT_CHANGE
evm.TU.scaffold_1.782	116.860161782331	0.9464995493242	0.300708456242631	3.14756545642502	0.00164636240246088	0.0131999155685426	NOT_CHANGE
evm.TU.scaffold_1.783	81.1268006009083	0.690995303693209	0.302011208066208	2.28797900620207	0.0221387437287744	0.0878128054625031	NOT_CHANGE
evm.TU.scaffold_1.784	2558.22670630442	0.0424896598550689	0.0813217118562338	0.522488507499512	0.601330246146864	0.772843430221673	NOT_CHANGE
evm.TU.scaffold_1.785	2480.93593157747	-0.18191538	0.0985136752569062	-1.846600274	0.0648050944780848	0.184655692680883	NOT_CHANGE
evm.TU.scaffold_1.791	106.208720546106	-1.140971843	0.300040680520723	-3.802723821	0.000143113869880906	0.00203175090985606	DOWN
evm.TU.scaffold_1.792	217.740472776023	-0.237772353	0.158833058293483	-1.496995373	0.134394461924005	0.303511602657212	NOT_CHANGE
evm.TU.scaffold_1.793	2521.96046607828	-0.067406153	0.0699266245424429	-0.963955475	0.335068249306644	0.550536917791365	NOT_CHANGE
evm.TU.scaffold_1.794	594.041632376378	-0.161317522	0.14079999450529	-1.145721079	0.251910579260765	0.459588559861444	NOT_CHANGE
evm.TU.scaffold_1.786	114.843955397913	0.234361518692825	0.230346290196624	1.01743127051351	0.308948312450887	0.522808700173643	NOT_CHANGE
evm.TU.scaffold_1.787	5695.12407104054	0.230905886309355	0.083644328216079	2.76056836409582	0.00577008802211872	0.0335216163106209	NOT_CHANGE
evm.TU.scaffold_1.788	2462.09449667554	-0.019410739	0.107928867387366	-0.179847519	0.857272276754488	0.929881798847419	NOT_CHANGE
evm.TU.scaffold_1.789	30.3926886432582	-0.001961086	0.384355322480032	-0.005102273	0.995928993071113	0.997479711517781	NOT_CHANGE
evm.TU.scaffold_1.790	13697.3315602662	0.0236190884816979	0.128206681579216	0.184226658008493	0.853835647316687	0.92769287413027	NOT_CHANGE
evm.TU.scaffold_1.800	0.724399054101533	-0.001942032	2.51211986384263	-0.000773065	0.999383183334626	NA	NOT_CHANGE
evm.TU.scaffold_1.801	0.590433410310119	-2.790366873	3.3266691245684	-0.838787018	0.401588837220306	NA	NOT_CHANGE
evm.TU.scaffold_1.795	1541.94770041978	0.0432581044592475	0.0785696868177531	0.550569898026795	0.58192854879932	0.759760220375254	NOT_CHANGE
evm.TU.scaffold_1.796	695.069600893581	-0.240574118	0.121251224606017	-1.984096395	0.0472450948987285	0.149252846595832	NOT_CHANGE
evm.TU.scaffold_1.797	1713.02292434283	0.209221560772244	0.132374476859993	1.58052795172538	0.113986010881086	0.272057900027263	NOT_CHANGE
evm.TU.scaffold_1.798	118.87192915226	-0.557288832	0.183824250524182	-3.031639353	0.0024322961983859	0.0177135775370598	NOT_CHANGE
evm.TU.scaffold_1.799	1158.52704925822	0.206771055280307	0.181539704030125	1.13898530563868	0.254709283128377	0.462999171190446	NOT_CHANGE
evm.TU.scaffold_1.802	1907.34837499438	-0.065874113	0.160496958822029	-0.41043839	0.681484389442415	0.8235586933167	NOT_CHANGE
evm.TU.scaffold_1.819	1872.5115174134	-0.018488026	0.0781962306325739	-0.236431168	0.813098112777055	0.905942402934873	NOT_CHANGE
evm.TU.scaffold_1.803	856.96263859454	-0.402286557	0.14537531161284	-2.767227482	0.00565352905138723	0.0329542476126265	NOT_CHANGE
evm.TU.scaffold_1.804	309.36215289558	-0.498374712	0.149257691339839	-3.339021983	0.000840739108638343	0.007798451501492	NOT_CHANGE
evm.TU.scaffold_1.805	1752.11563133473	0.00158005061154948	0.0938250672479196	0.0168403887990234	0.986563948856771	0.99352583206768	NOT_CHANGE
evm.TU.scaffold_1.806	160.144086817448	-0.085218845	0.219797027485198	-0.387716096	0.698226142962607	0.833585136218366	NOT_CHANGE
evm.TU.scaffold_1.807	103.895225311226	0.0191160435860879	0.226077129106261	0.0845554066510767	0.93261485238143	0.966516362962253	NOT_CHANGE
evm.TU.scaffold_1.808	668.155138443281	0.318977764382737	0.157336499683088	2.02736024396903	0.0426255845976461	0.139130031635687	NOT_CHANGE
evm.TU.scaffold_1.809	69.1190537989843	-0.437463688	0.219972181325687	-1.988722782	0.0467318099885167	0.148258013314084	NOT_CHANGE
evm.TU.scaffold_1.810	6.7058217845885	-1.186306401	1.1948751074907	-0.992828785	0.320793399485664	NA	NOT_CHANGE
evm.TU.scaffold_1.811	9.64858942857587	-0.42496787	0.814928783268932	-0.521478537	0.602033453071047	NA	NOT_CHANGE
evm.TU.scaffold_1.812	42.8035310452604	-0.198090149	0.325611560011195	-0.608363379	0.542946494183161	0.730761154051067	NOT_CHANGE
evm.TU.scaffold_1.813	37.0279649547916	-0.205537076	0.281037287723948	-0.73135162	0.464564408209323	0.66841823474892	NOT_CHANGE
evm.TU.scaffold_1.814	148.20742013699	0.0476081801728892	0.198057707130326	0.240375296991407	0.810039327014683	0.905205754411474	NOT_CHANGE
evm.TU.scaffold_1.815	548.910166590757	0.385496220183216	0.116926849363297	3.29690077413667	0.000977580315124609	0.00882521383705676	NOT_CHANGE
evm.TU.scaffold_1.816	1266.98693201112	0.0429141335112173	0.134010499120863	0.320229637175766	0.748794257951625	0.865761604485858	NOT_CHANGE
evm.TU.scaffold_1.817	1890.18610277542	0.140529011757233	0.204311077628653	0.687818856364964	0.491566860145111	0.689260795724778	NOT_CHANGE
evm.TU.scaffold_1.818	15980.2673513006	0.529404541307755	0.0910978097256245	5.81138605749421	6.19576972568664e-09	7.81040224576618e-07	NOT_CHANGE
evm.TU.scaffold_1.867	0.690807767623793	2.87862498432816	3.3564546622103	0.857638572252463	0.391092069109857	NA	NOT_CHANGE
evm.TU.scaffold_1.866	2.07975863100629	1.82772576825836	1.68052529917415	1.08759193875662	0.276775291053238	NA	NOT_CHANGE
evm.TU.scaffold_1.868	9.41034684844697	0.192139333237618	0.82026106152283	0.234241685056837	0.814797355064491	NA	NOT_CHANGE
evm.TU.scaffold_1.869	12.5418285401842	-0.446894996	0.516739590734028	-0.864835991	0.38712881408832	NA	NOT_CHANGE
evm.TU.scaffold_1.870	8.00567876154868	-0.20682674	0.698721345785589	-0.296007474	0.767224373860294	NA	NOT_CHANGE
evm.TU.scaffold_1.871	146.115901507965	-0.088908365	0.138760552862706	-0.640732278	0.521696639198125	0.713344476728957	NOT_CHANGE
evm.TU.scaffold_1.872	2000.98086615105	-0.057815918	0.0852269932846807	-0.678375664	0.497533535272127	0.694263420497353	NOT_CHANGE
evm.TU.scaffold_1.873	1457.26894369237	0.19920733845817	0.138658375386019	1.43667728619771	0.150809711842598	0.327137051872754	NOT_CHANGE
evm.TU.scaffold_1.874	1349.15807715968	-0.250122519	0.144041151012646	-1.736465707	0.0824815229198162	0.217381404108322	NOT_CHANGE
evm.TU.scaffold_1.875	7685.2264703287	0.0475803656782093	0.0894316629530567	0.532030425322457	0.594704923111164	0.767741318262797	NOT_CHANGE
evm.TU.scaffold_1.876	2575.90681341857	0.0997350043405899	0.10315540464994	0.966842257844295	0.333622895876133	0.548719562025126	NOT_CHANGE
evm.TU.scaffold_1.838	1.48276328340016	-1.075478933	2.18121800634767	-0.493063477	0.621967736634085	NA	NOT_CHANGE
evm.TU.scaffold_1.842	1.27454846588117	-1.540460515	2.48461638350492	-0.619999339	0.535258222191809	NA	NOT_CHANGE
evm.TU.scaffold_1.820	1803.66471902578	-0.213030927	0.078755859737581	-2.704953359	0.00683139803777167	0.0381210227569093	NOT_CHANGE
evm.TU.scaffold_1.821	2417.61958921211	0.349278287751058	0.0880461657715644	3.9669903247946	7.2785946052361e-05	0.00118808011473612	NOT_CHANGE
evm.TU.scaffold_1.822	3792.08231075823	0.00333077556644396	0.0971729709636321	0.0342767699023069	0.972656448914722	0.986803493163457	NOT_CHANGE
evm.TU.scaffold_1.823	2593.22219760651	0.0807728609000333	0.201843337549497	0.400176007197789	0.689026884952453	0.828054034311364	NOT_CHANGE
evm.TU.scaffold_1.824	5.57195400577136	1.4508805181595	1.29036314172219	1.12439705633801	0.260844620293206	NA	NOT_CHANGE
evm.TU.scaffold_1.825	6063.45059240824	2.01322553611273	0.50912898920159	3.95425438113403	7.67736941166648e-05	0.00124347238628895	UP
evm.TU.scaffold_1.826	1823.10123262164	-0.167767292	0.103147691253185	-1.626476458	0.103848337429838	0.255062242847041	NOT_CHANGE
evm.TU.scaffold_1.827	1382.62493531044	0.0385589058435499	0.0972888508618926	0.396334271624676	0.691858447761445	0.829076594658225	NOT_CHANGE
evm.TU.scaffold_1.828	25.9926368223045	-0.26429129	0.364860160111893	-0.724363248	0.468842756913818	0.672262815621389	NOT_CHANGE
evm.TU.scaffold_1.829	12.7560228591821	0.375876215314412	0.46770625995956	0.803658722350459	0.421594099250206	NA	NOT_CHANGE
evm.TU.scaffold_1.830	5.43459331950605	-0.109926394	1.25528212016987	-0.087571067	0.930217599198983	NA	NOT_CHANGE
evm.TU.scaffold_1.831	1.7886399165479	1.28618085514307	1.76390020257287	0.729168721261562	0.465898461883187	NA	NOT_CHANGE
evm.TU.scaffold_1.832	2.12785138107398	0.551436390416905	1.65286528685696	0.333624521491101	0.738662911978775	NA	NOT_CHANGE
evm.TU.scaffold_1.833	71.6091050146532	0.141025295362181	0.243161685570168	0.579965116755556	0.5619381418959	0.744247946665418	NOT_CHANGE
evm.TU.scaffold_1.834	235.139382311777	-0.207325226	0.209748992721865	-0.98844444	0.322935031957191	0.536835885765522	NOT_CHANGE
evm.TU.scaffold_1.835	2.90937873033615	-0.037189783	0.9965732220225	-0.037317662	0.970231722905817	NA	NOT_CHANGE
evm.TU.scaffold_1.836	3.29768458537941	-0.237773538	1.45370175172717	-0.163564182	0.870074243199429	NA	NOT_CHANGE
evm.TU.scaffold_1.837	1.77879215686673	2.98333658805594	1.87012047797088	1.59526438173273	0.110653127014531	NA	NOT_CHANGE
evm.TU.scaffold_1.839	4359.50287171746	0.0847212497200142	0.207222198212908	0.408842539316025	0.682655219561636	0.82421204272714	NOT_CHANGE
evm.TU.scaffold_1.840	17.809571370361	0.0266521585148496	0.585646325269323	0.0455089656758162	0.963701628728249	0.982864815419014	NOT_CHANGE
evm.TU.scaffold_1.841	415.503951358612	0.464303965856969	0.285129203393612	1.62839849559714	0.103440416423183	0.25474824505343	NOT_CHANGE
evm.TU.scaffold_1.843	78.9693155131268	0.125091090898688	0.320338173716275	0.390496984631877	0.696169084601858	0.831983681575013	NOT_CHANGE
evm.TU.scaffold_1.844	59.3760426334091	0.676546316566397	0.396890102677004	1.70461876474904	0.0882655493430828	0.227278047844402	NOT_CHANGE
evm.TU.scaffold_1.845	453.391662846968	0.429514302350699	0.515611145472273	0.833019817593907	0.404833552637975	0.61530701064078	NOT_CHANGE
evm.TU.scaffold_1.846	2508.08105096552	0.107986963590258	0.0859416083671793	1.25651550677166	0.20892912734127	0.405822155788117	NOT_CHANGE
evm.TU.scaffold_1.847	18935.3073570639	1.7031752097644	0.272292335953965	6.25495096583381	3.97640825953695e-10	8.32103192390703e-08	UP
evm.TU.scaffold_1.848	6727.47353142561	1.62338788244354	0.394279168653863	4.11735646087027	3.83243072367877e-05	0.000722499507420739	UP
evm.TU.scaffold_1.849	4315.14540201258	0.196681033708393	0.144019060309375	1.36565974868807	0.172045783641166	0.356953209247972	NOT_CHANGE
evm.TU.scaffold_1.850	1922.31531544865	0.0408749823340185	0.160597097160562	0.254518811713965	0.799094772850452	0.897769634740071	NOT_CHANGE
evm.TU.scaffold_1.851	24.6311156573043	0.273734613449895	0.380861844788642	0.718724170445069	0.472310887722546	0.673910925711305	NOT_CHANGE
evm.TU.scaffold_1.852	16.0227261869473	0.409570538862943	0.526079419214534	0.778533666027944	0.436254467557383	0.643178554460909	NOT_CHANGE
evm.TU.scaffold_1.853	1241.68413467791	0.0795541648217038	0.156138986589028	0.509508653537619	0.610395734265128	0.779230181505128	NOT_CHANGE
evm.TU.scaffold_1.854	811.890638421266	-0.259026977	0.179935038611878	-1.43955829	0.149992407290802	0.325663116307048	NOT_CHANGE
evm.TU.scaffold_1.855	1445.4710400624	-0.309663642	0.130509674438751	-2.372725571	0.0176573776736839	0.0745256726905019	NOT_CHANGE
evm.TU.scaffold_1.856	1357.74286302915	0.532985627728185	0.228646508419247	2.33104643238593	0.0197509114375889	0.081072493672614	NOT_CHANGE
evm.TU.scaffold_1.857	2585.19181084172	0.174803348530207	0.0790592946165643	2.21104108477061	0.0270329921240464	0.100549661071418	NOT_CHANGE
evm.TU.scaffold_1.858	2623.68822376826	0.12050733011057	0.0717381762028669	1.6798214909979	0.0929920524573231	0.236273881704947	NOT_CHANGE
evm.TU.scaffold_1.859	650.99975043168	-0.114707581	0.145222146645329	-0.78987664	0.429599815058187	0.637574874461533	NOT_CHANGE
evm.TU.scaffold_1.860	12902.8218089389	0.127258718104728	0.210542752657791	0.604431719915668	0.545556652199576	0.732754717838789	NOT_CHANGE
evm.TU.scaffold_1.861	132.827368693898	-0.598526998	0.211796213486937	-2.825957026	0.00471395877882955	0.0288265053786637	NOT_CHANGE
evm.TU.scaffold_1.862	1175.20120291972	0.132451638161932	0.122431516713801	1.08184266369545	0.279322445542007	0.489867708298025	NOT_CHANGE
evm.TU.scaffold_1.863	89.8494250417671	0.205421166110698	0.272887547578321	0.752768559553786	0.451589002999578	0.656838372550207	NOT_CHANGE
evm.TU.scaffold_1.864	292.176834871723	-0.690077598	0.200814432910419	-3.436394428	0.00058951205266266	0.00595373031564615	NOT_CHANGE
evm.TU.scaffold_1.865	360.32035037261	0.553296969033392	0.175871278974422	3.14603369157202	0.00165500939508105	0.0132388098629458	NOT_CHANGE
evm.TU.scaffold_1.889	13.1052793350643	-1.187164141	0.596666338130794	-1.989661666	0.0466282181545933	NA	NOT_CHANGE
evm.TU.scaffold_1.877	49.4686567643349	0.368836102011962	0.392557145373495	0.939573018499093	0.347436621625557	0.564213778064287	NOT_CHANGE
evm.TU.scaffold_1.878	24.8462683280418	0.0215109477527352	0.395303148251041	0.0544163330039418	0.956603466279246	0.979154058214004	NOT_CHANGE
evm.TU.scaffold_1.879	1705.89752941042	0.243937806200125	0.101316787294802	2.40767411515268	0.0160545046878815	0.0695562246580968	NOT_CHANGE
evm.TU.scaffold_1.880	1603.70090406358	1.34862204615543	0.25879774709783	5.2111042745887	1.87719899066051e-07	1.19763006337079e-05	UP
evm.TU.scaffold_1.881	1436.67579804431	0.672291246024109	0.171307657141448	3.92446699255831	8.6921975727808e-05	0.00136351519046485	NOT_CHANGE
evm.TU.scaffold_1.882	1246.88983339444	0.287987099015824	0.108115834607257	2.66369029163925	0.00772886841746131	0.0413219980847715	NOT_CHANGE
evm.TU.scaffold_1.883	7331.545328	0.462054260854575	0.148902773531976	3.103060137	0.00191530716467167	0.0148443398992294	NOT_CHANGE
evm.TU.scaffold_1.884	38842.9769709724	-0.333961081	0.107205010941221	-3.115162974	0.00183843303803678	0.0143763265149319	NOT_CHANGE
evm.TU.scaffold_1.885	3931.91570470883	0.168986572676518	0.0693325100344543	2.43733527882578	0.014795953551467	0.065792631538036	NOT_CHANGE
evm.TU.scaffold_1.886	191.559776318845	-0.228682835	0.204307476962974	-1.119307225	0.263009094756785	0.472260881832889	NOT_CHANGE
evm.TU.scaffold_1.887	1034.93677836304	-0.374872906	0.172105254213966	-2.17816073	0.0293940725493214	0.107085717647476	NOT_CHANGE
evm.TU.scaffold_1.888	78.0610989581718	0.333697073986781	0.286040735350387	1.16660682464691	0.243369186011365	0.448527345410022	NOT_CHANGE
evm.TU.scaffold_1.900	53.1566003436868	-0.447739484	0.249371329919315	-1.795472978	0.0725783743132386	0.199681180762402	NOT_CHANGE
evm.TU.scaffold_1.901	3188.92991036426	-0.176921964	0.0961037302940409	-1.840947941	0.0656291879272864	0.186280889117177	NOT_CHANGE
evm.TU.scaffold_1.902	2.80018888287561	-0.107460918	1.62008680961389	-0.066330346	0.947114824123126	NA	NOT_CHANGE
evm.TU.scaffold_1.914	16.6695491172149	0.00829120658635564	0.443398087858585	0.0186992384798015	0.985081035754547	0.992776400115461	NOT_CHANGE
evm.TU.scaffold_1.915	8.3677256141369	-1.063380092	0.736999921768312	-1.442849667	0.149062824561021	NA	NOT_CHANGE
evm.TU.scaffold_1.903	302.94695913431	0.00979596645967854	0.119113240039793	0.0822407857968261	0.934455240899979	0.967680807971967	NOT_CHANGE
evm.TU.scaffold_1.904	18.1198182020684	0.1594599793521	0.586202972224407	0.27202178581083	0.785605268100333	0.888914017533664	NOT_CHANGE
evm.TU.scaffold_1.905	6.84834734900339	-1.70147995	0.932251949879941	-1.825128872	0.0679815841207106	NA	NOT_CHANGE
evm.TU.scaffold_1.906	8.72227176192764	-0.534651437	0.720699967196511	-0.741850231	0.458178082733979	NA	NOT_CHANGE
evm.TU.scaffold_1.907	3.63325925834892	-2.054062102	1.23983482443322	-1.656722381	0.0975756159959144	NA	NOT_CHANGE
evm.TU.scaffold_1.908	20.0016186956504	0.166530505838033	0.41543204786241	0.400860999277522	0.688522465398053	0.828011539659803	NOT_CHANGE
evm.TU.scaffold_1.909	1169.380244	-0.341585409	0.160403555107917	-2.129537644	0.0332098038062469	0.117350279373442	NOT_CHANGE
evm.TU.scaffold_1.910	55.421167974792	0.347964367953138	0.263188116332433	1.32211276406425	0.186130604054248	0.375730712215627	NOT_CHANGE
evm.TU.scaffold_1.911	45.2987484672412	-0.441957129	0.395619690403579	-1.11712622	0.263940361241617	0.473364415438985	NOT_CHANGE
evm.TU.scaffold_1.890	60.6725113704237	-0.383657605	0.308362089578359	-1.244178897	0.213433728693398	0.411945601054977	NOT_CHANGE
evm.TU.scaffold_1.891	122.454673662772	0.549261727097277	0.266853646912637	2.05828825444944	0.0395624710131409	0.132123247433927	NOT_CHANGE
evm.TU.scaffold_1.892	525.573317854084	1.25483217422166	0.272060422606113	4.6123289900141	3.98182105264097e-06	0.000135265563875917	UP
evm.TU.scaffold_1.893	880.317360169354	0.19010497370392	0.117117047023682	1.62320497771328	0.104545594124647	0.256368346010277	NOT_CHANGE
evm.TU.scaffold_1.894	2246.85051540171	-0.061089244	0.135051244381665	-0.452341217	0.65102318713253	0.804589606303764	NOT_CHANGE
evm.TU.scaffold_1.895	1594.27014162585	-0.540961536	0.150753822603494	-3.588376906	0.000332743028098214	0.00380162637938172	NOT_CHANGE
evm.TU.scaffold_1.896	6503.29441689235	0.245874234015812	0.09610760739436	2.55832228771352	0.0105178563803031	0.051787450026876	NOT_CHANGE
evm.TU.scaffold_1.897	397.5143065	-0.536029143	0.176427071985322	-3.038247687	0.00237958281176538	0.0174352765822837	NOT_CHANGE
evm.TU.scaffold_1.898	244.245246547188	-0.641774155	0.268129373060001	-2.393524245	0.0166873784044527	0.071381864368679	NOT_CHANGE
evm.TU.scaffold_1.899	60624.4982706746	-0.387204006	0.290494385777909	-1.332913906	0.182560058544468	0.370826226470738	NOT_CHANGE
evm.TU.scaffold_1.927	568.710324028054	-0.29183103	0.134185284587501	-2.174836316	0.0296423845679853	0.1077277769138	NOT_CHANGE
evm.TU.scaffold_1.928	741.612527871028	-0.279753001	0.147262900560607	-1.89968417	0.0574745789602361	0.170549211475028	NOT_CHANGE
evm.TU.scaffold_1.924	2.92453304105321	-1.609266221	1.43906881837355	-1.11826912	0.263452071353949	NA	NOT_CHANGE
evm.TU.scaffold_1.922	1985.45313287881	0.0563224050227614	0.133933840642229	0.420524079296828	0.674102642637222	0.81822922852822	NOT_CHANGE
evm.TU.scaffold_1.923	2037.89292332506	-0.410821377	0.119566992573028	-3.435909596	0.000590568002948793	0.00595864321586617	NOT_CHANGE
evm.TU.scaffold_1.926	287.379932355698	-0.321491637	0.187279625616596	-1.716639684	0.0860450270302618	0.22378551275606	NOT_CHANGE
evm.TU.scaffold_1.930	709.035874792411	-0.332573843	0.150471603694549	-2.210209996	0.0270905915601496	0.100728095058225	NOT_CHANGE
evm.TU.scaffold_1.931	778.779710299512	-0.011715236	0.115162348046724	-0.101728005	0.918972572350926	0.959844394793591	NOT_CHANGE
evm.TU.scaffold_1.932	1262.43492759689	0.00493206855626681	0.151843743205139	0.032481210303171	0.974088300128902	0.98747573443254	NOT_CHANGE
evm.TU.scaffold_1.933	267.953298814534	0.0954058718648952	0.144043624984596	0.662340120051114	0.507753270160525	0.702634898252819	NOT_CHANGE
evm.TU.scaffold_1.934	1197.03371265866	-0.104491092	0.0973548538590019	-1.073301304	0.283135950434215	0.494153702984686	NOT_CHANGE
evm.TU.scaffold_1.929	14267.6245745969	-0.071160798	0.0816186648762145	-0.87186917	0.383279754533408	0.596675505383581	NOT_CHANGE
evm.TU.scaffold_1.935	3940.99077312488	-0.391021315	0.127478023917654	-3.067362539	0.0021595676156323	0.0161859283397999	NOT_CHANGE
evm.TU.scaffold_1.916	135967.583005556	0.17767508132014	0.233084035791786	0.762279066932139	0.445893464752317	0.652683732750908	NOT_CHANGE
evm.TU.scaffold_1.917	20.6463168270585	0.4341106137415	0.531284025623642	0.817097056949762	0.413872964698298	0.624690252400216	NOT_CHANGE
evm.TU.scaffold_1.918	610.121373645636	0.687050185829255	0.22878290951014	3.00306603889398	0.00267274427003715	0.019048302452782	NOT_CHANGE
evm.TU.scaffold_1.919	4.90835445026908	1.64331368438715	3.01527969850125	0.544995439462536	0.585756654206783	NA	NOT_CHANGE
evm.TU.scaffold_1.920	29.6651947587657	2.4179744611506	0.717181048015592	3.37149798902387	0.000747605845173559	0.00716975248217318	UP
evm.TU.scaffold_1.921	3.27830121584555	1.57255876354248	1.38328758178159	1.13682706636976	0.255610586111614	NA	NOT_CHANGE
evm.TU.scaffold_1.996	1.41552589962683	-1.005164867	2.47914145282333	-0.405448776	0.68514766394169	NA	NOT_CHANGE
evm.TU.scaffold_1.994	963.057815551873	0.259579867561775	0.102935807616656	2.52176452074363	0.0116767845853401	0.0558304922998838	NOT_CHANGE
evm.TU.scaffold_1.1001	441.597383293918	-0.172824365	0.168724730643697	-1.024297767	0.305694652477138	0.518913293597104	NOT_CHANGE
evm.TU.scaffold_1.1002	1395.68509531618	-0.025267112	0.156746375315812	-0.161197426	0.871937908023688	0.936661841032018	NOT_CHANGE
evm.TU.scaffold_1.1003	2371.73565960137	0.219326889059922	0.0704856851011112	3.11165151825224	0.00186043973353668	0.014515350025488	NOT_CHANGE
evm.TU.scaffold_1.1004	55.8294487849556	-0.26715117	0.267485498001572	-0.998750109	0.317915759883821	0.531705977567842	NOT_CHANGE
evm.TU.scaffold_1.1005	374.903491642616	0.165700307604198	0.238794353500581	0.693903792845732	0.487742544848843	0.686566695379179	NOT_CHANGE
evm.TU.scaffold_1.1010	2.44568800434715	0.168713712865763	1.85984316399115	0.0907139462790563	0.927719888795235	NA	NOT_CHANGE
evm.TU.scaffold_1.1007	92.5035169119479	-0.179475923	0.380061763252018	-0.472228308	0.63676383634703	0.797473232898681	NOT_CHANGE
evm.TU.scaffold_1.1008	15.1396633407056	0.368759882436562	0.49072307334132	0.751462285899226	0.452374489786426	NA	NOT_CHANGE
evm.TU.scaffold_1.1009	24.8068992505624	0.0809577321272224	0.536138518045487	0.151001521812603	0.879974515431705	0.94083308525349	NOT_CHANGE
evm.TU.scaffold_1.1006	2275.59451644515	0.252955903286924	0.0857712353826491	2.94919272362603	0.00318605225344391	0.0217029067238174	NOT_CHANGE
evm.TU.scaffold_1.991	0.425669542462996	-1.859489961	3.75268310662176	-0.495509455	0.620240549468376	NA	NOT_CHANGE
evm.TU.scaffold_1.992	1.17659694737421	-1.474373672	2.31798609439968	-0.636058032	0.524738598597085	NA	NOT_CHANGE
evm.TU.scaffold_1.993	0.708444664038899	0	3.81692887974471	0	1	NA	NOT_CHANGE
evm.TU.scaffold_1.937	15445.1977819466	-0.019399818	0.192737313752987	-0.100654187	0.919824980389164	0.960396045286081	NOT_CHANGE
evm.TU.scaffold_1.938	2113.15809334395	-0.001278511	0.10273976418055	-0.012444172	0.99007124355211	0.994729731254631	NOT_CHANGE
evm.TU.scaffold_1.939	1618.44285876173	-0.042723311	0.102621473626405	-0.41631941	0.67717629093346	0.820787007365329	NOT_CHANGE
evm.TU.scaffold_1.940	361.295245398678	-0.232304904	0.151702591389256	-1.531317968	0.125690826946318	0.290584864841056	NOT_CHANGE
evm.TU.scaffold_1.941	2241.75216181032	-0.365904727	0.105787189550024	-3.458875585	0.000542435405597063	0.00560633201671655	NOT_CHANGE
evm.TU.scaffold_1.942	222.259736785505	-0.139749847	0.198662763329412	-0.703452647	0.48177370708103	0.681373113975239	NOT_CHANGE
evm.TU.scaffold_1.943	27.7734320026932	-0.627034086	0.33825569075271	-1.853728122	0.063778066322875	0.182724509292509	NOT_CHANGE
evm.TU.scaffold_1.944	841.76955256633	-1.096788777	0.288662536679297	-3.799553588	0.000144956966450406	0.0020471517196685	DOWN
evm.TU.scaffold_1.945	1458.51624277708	0.151095208567451	0.121961199326972	1.23887932720613	0.215390190561979	0.414041441089471	NOT_CHANGE
evm.TU.scaffold_1.946	510.262967674318	-0.31245764	0.138184231538916	-2.261167113	0.023748910728484	0.0918273662055166	NOT_CHANGE
evm.TU.scaffold_1.947	718.645869538458	0.388842828900549	0.123331745120521	3.15282029392002	0.00161701319044419	0.013024487306865	NOT_CHANGE
evm.TU.scaffold_1.948	903.999495158894	-0.030086816	0.151415038760877	-0.198704278	0.84249407729478	0.922651824443719	NOT_CHANGE
evm.TU.scaffold_1.949	79.3989100009032	-0.237512951	0.309179484527297	-0.76820411	0.442365931943952	0.649337085568122	NOT_CHANGE
evm.TU.scaffold_1.950	64.1313960143497	-0.554789276	0.319093037411523	-1.738644254	0.0820973571815369	0.216587152846803	NOT_CHANGE
evm.TU.scaffold_1.951	113.388779145699	-0.452722366	0.287046735184775	-1.577173018	0.114755719573033	0.27313218696375	NOT_CHANGE
evm.TU.scaffold_1.952	5348.9342276336	0.0141862963958447	0.0874926977949577	0.162142633081115	0.87119353402514	0.936086265279918	NOT_CHANGE
evm.TU.scaffold_1.953	35.0225695007255	-0.121740215	0.385736717273667	-0.315604425	0.75230277868289	0.867843877988872	NOT_CHANGE
evm.TU.scaffold_1.954	2440.14962391205	-0.13028592	0.134604111175255	-0.967919322	0.333084663810362	0.547966169410035	NOT_CHANGE
evm.TU.scaffold_1.955	4771.26852753015	1.93442804297129	0.390099054757853	4.95881243334992	7.09254028470068e-07	3.3578845700825e-05	UP
evm.TU.scaffold_1.956	1596.01686768227	-0.397924025	0.14215388328276	-2.799248363	0.00512217228941542	0.0306247363795163	NOT_CHANGE
evm.TU.scaffold_1.957	1181.95664622652	-0.175859387	0.141049634770234	-1.246790803	0.212474213740941	0.410775627932643	NOT_CHANGE
evm.TU.scaffold_1.958	1363.19075502865	-0.093640779	0.0910386112625184	-1.028583122	0.303675612407264	0.516811635103645	NOT_CHANGE
evm.TU.scaffold_1.959	1930.97660265232	-0.067543304	0.088799865058988	-0.760623951	0.446881709753216	0.653581678661993	NOT_CHANGE
evm.TU.scaffold_1.960	1307.63158403667	-0.100545103	0.126081629848726	-0.797460366	0.425183712510851	0.633766469456753	NOT_CHANGE
evm.TU.scaffold_1.961	774.678245767063	-0.007438987	0.149656416340727	-0.049707102	0.960355797210739	0.980818283786153	NOT_CHANGE
evm.TU.scaffold_1.962	812.607063177449	-0.17471882	0.115107240952536	-1.517878619	0.129045000802674	0.295189734018011	NOT_CHANGE
evm.TU.scaffold_1.963	2950.8327739873	-0.009219392	0.106940162934497	-0.086210755	0.9312988815247	0.966396925259639	NOT_CHANGE
evm.TU.scaffold_1.964	9721.27375228279	0.944906424392684	0.202046890035916	4.6766689862176	2.91572337959538e-06	0.000106296911918838	NOT_CHANGE
evm.TU.scaffold_1.965	13.8094545677745	0.367265798945998	0.550693761680032	0.666914761891545	0.504826581153496	NA	NOT_CHANGE
evm.TU.scaffold_1.966	11322.1489453397	-0.279301386	0.0943375204607309	-2.960660664	0.00306979961279058	0.0211172342857514	NOT_CHANGE
evm.TU.scaffold_1.967	6338.64956662116	-0.012178836	0.0871003779387223	-0.1398253	0.88879802311975	0.945718241640061	NOT_CHANGE
evm.TU.scaffold_1.968	1701.89273130409	0.252986518949754	0.166107731527442	1.52302675271897	0.127752012441953	0.293436337600267	NOT_CHANGE
evm.TU.scaffold_1.969	1092.72777932422	0.0933030490622415	0.196069338771488	0.47586761727688	0.634168693756882	0.796074103833737	NOT_CHANGE
evm.TU.scaffold_1.970	22.1162782652485	0.125351493996354	0.430236677680229	0.291354736821208	0.770780028335188	0.878436986768799	NOT_CHANGE
evm.TU.scaffold_1.971	21.2339734492018	-0.208246657	0.481265018443497	-0.432706822	0.665227773112838	0.812547068652769	NOT_CHANGE
evm.TU.scaffold_1.972	76.4476307831054	-0.012797918	0.298312951944649	-0.042900981	0.965780466681863	0.983851092299043	NOT_CHANGE
evm.TU.scaffold_1.973	3254.82561605621	0.175919969619233	0.0863718487262001	2.03677439135177	0.0416726557029591	0.137097857423372	NOT_CHANGE
evm.TU.scaffold_1.974	1269.64335686776	-0.04804053	0.0888921950570082	-0.540435867	0.588896478319097	0.76390079998174	NOT_CHANGE
evm.TU.scaffold_1.975	4013.24065982754	0.0529893690209639	0.125628783426815	0.421793219480096	0.673175955306331	0.817388884805634	NOT_CHANGE
evm.TU.scaffold_1.976	379.75085282467	0.133039600013834	0.131601150183127	1.0109303743068	0.312049755096307	0.525830108926928	NOT_CHANGE
evm.TU.scaffold_1.977	2493.5222551447	0.35499355720958	0.0779643854259676	4.55327846516113	5.28162865610931e-06	0.000164960240683199	NOT_CHANGE
evm.TU.scaffold_1.978	791.432488617367	-0.293642348	0.109715891895838	-2.676388465	0.00744203313560109	0.0401578095398629	NOT_CHANGE
evm.TU.scaffold_1.979	3696.89964798762	-0.083920899	0.119853624773666	-0.700194918	0.483805584639724	0.68313870878346	NOT_CHANGE
evm.TU.scaffold_1.980	982.914316028634	-0.140001009	0.0940435898578937	-1.488682103	0.13657109998407	0.30690365531214	NOT_CHANGE
evm.TU.scaffold_1.981	810.07046598745	-0.294269208	0.11754535936746	-2.503452367	0.0122988234306559	0.0581747692382246	NOT_CHANGE
evm.TU.scaffold_1.982	7391.12857244137	0.595276974963472	0.214665779008388	2.77304085314973	0.00555351483538949	0.0324980009634677	NOT_CHANGE
evm.TU.scaffold_1.983	905.141587964721	0.0934101464168478	0.120375098554324	0.77599227364032	0.437753547867714	0.644828293867365	NOT_CHANGE
evm.TU.scaffold_1.984	1310.69304793113	0.479070329993556	0.123722813046184	3.87212607116141	0.000107890118736169	0.00161766724173814	NOT_CHANGE
evm.TU.scaffold_1.985	1686.49235954312	-0.071479901	0.0850114354746523	-0.840826896	0.400444917163421	0.611122399107478	NOT_CHANGE
evm.TU.scaffold_1.986	2227.86070034301	0.00372789030029122	0.075405083271029	0.0494381829258385	0.96057009977604	0.980818283786153	NOT_CHANGE
evm.TU.scaffold_1.987	1394.25070072791	0.112758545027407	0.103502212612408	1.0894312515778	0.275963756276351	0.486013934004286	NOT_CHANGE
evm.TU.scaffold_1.988	1530.97215925253	-0.377531418	0.0961764289186435	-3.925404828	8.65839988010712e-05	0.00136025282200542	NOT_CHANGE
evm.TU.scaffold_1.989	2956.127417	-0.278362173	0.0940821573594545	-2.958713752	0.00308925911676552	0.021169355862457	NOT_CHANGE
evm.TU.scaffold_1.990	297.876692150456	0.34489159186015	0.139728370951193	2.46830038532848	0.0135756344860028	0.0618110807776533	NOT_CHANGE
evm.TU.scaffold_1.1011	24.1266273528445	0.629545456251722	0.524047678300886	1.20131331998815	0.229629685444668	0.432409689975705	NOT_CHANGE
evm.TU.scaffold_1.1012	2051.54347816545	-0.062626662	0.102703718604777	-0.60977989	0.542007624712811	0.729902334165221	NOT_CHANGE
evm.TU.scaffold_1.997	1772.45690511868	0.209674328890146	0.0914326200830526	2.29321142388448	0.0218358357695066	0.0871351447964711	NOT_CHANGE
evm.TU.scaffold_1.998	29988.6896697747	0.766910265348255	0.136815158940942	5.60544804599689	2.07716924678611e-08	2.13072763030618e-06	NOT_CHANGE
evm.TU.scaffold_1.999	845.763146220636	0.0744919743432663	0.0927979905770819	0.802732622549517	0.422129293088469	0.632046192556476	NOT_CHANGE
evm.TU.scaffold_1.1000	767.162954985413	0.0627367526092847	0.118990878812102	0.527240013987558	0.598026924761117	0.770301085039464	NOT_CHANGE
evm.TU.scaffold_1.1013	1275.53225281981	0.0123274579085545	0.0794096375706078	0.155238813394576	0.876633050506395	0.939006102318634	NOT_CHANGE
evm.TU.scaffold_1.1014	2110.56231581812	0.0681858920226526	0.0901780267163918	0.756125350104365	0.449574044366958	0.655824087732226	NOT_CHANGE
evm.TU.scaffold_1.1015	406.127320067372	0.217717917001075	0.144764383967527	1.50394669623926	0.132595092130749	0.300510341793474	NOT_CHANGE
evm.TU.scaffold_1.1016	2851.78065404612	0.120978272793835	0.12790131186065	0.945872024562518	0.344213863865194	0.560360344519748	NOT_CHANGE
evm.TU.scaffold_1.1017	659.161256408897	-0.134117473	0.109836412884288	-1.221065672	0.222061155929548	0.42322381440437	NOT_CHANGE
evm.TU.scaffold_1.1018	95.3293971849305	1.19544030182855	0.742133482425105	1.61081574964405	0.107219887287128	0.26120598871149	NOT_CHANGE
evm.TU.scaffold_1.1019	2949.99541048261	-0.096544086	0.270868600849259	-0.356424059	0.721523014262196	0.848426084313931	NOT_CHANGE
evm.TU.scaffold_1.1031	195.197302936883	-0.193548471	0.176210867018078	-1.098391232	0.272033689463483	0.481995966469199	NOT_CHANGE
evm.TU.scaffold_1.1032	58.6051932549705	-0.273324355	0.40175698994093	-0.680322589	0.496300224810145	0.693458297316679	NOT_CHANGE
evm.TU.scaffold_1.1033	833.56065235061	0.107211493961305	0.134596625262874	0.796539242732979	0.425718675683894	0.633973029274208	NOT_CHANGE
evm.TU.scaffold_1.1034	280.471399260018	0.117238250109463	0.171158825922368	0.684967599407573	0.493364366904956	0.690759139130935	NOT_CHANGE
evm.TU.scaffold_1.1035	237.695252368341	-0.032095806	0.232024164505249	-0.138329582	0.889979947338122	0.946266994130462	NOT_CHANGE
evm.TU.scaffold_1.1036	946.143564327638	0.501249580504161	0.118574903094426	4.22728222771557	2.36530913922614e-05	0.000494964590474462	NOT_CHANGE
evm.TU.scaffold_1.1020	2015.54558854708	0.100761596320814	0.0808335794605154	1.24653141668721	0.212569362728201	0.410807765464566	NOT_CHANGE
evm.TU.scaffold_1.1021	1314.11923235232	0.20600741521684	0.109566702461806	1.88020092407776	0.0600806997274437	0.175373624332273	NOT_CHANGE
evm.TU.scaffold_1.1022	1358.02572571407	-0.047910693	0.112993651478726	-0.424012259	0.671556872768135	0.815896372477124	NOT_CHANGE
evm.TU.scaffold_1.1023	1820.56195366364	0.0172019976801843	0.102247275000165	0.168239179774293	0.866395119202086	0.934455585084574	NOT_CHANGE
evm.TU.scaffold_1.1024	3293.34440923437	-0.016796514	0.0955105608529084	-0.175860282	0.860403709156923	0.931281087880792	NOT_CHANGE
evm.TU.scaffold_1.1025	3.32246760060486	0.745818553442691	1.68461262879321	0.442724066468007	0.65796533269036	NA	NOT_CHANGE
evm.TU.scaffold_1.1027	0.586575650304666	3.46239850639508	3.72761283560223	0.928851428272242	0.352966087839709	NA	NOT_CHANGE
evm.TU.scaffold_1.1029	67.5386208654575	0.305038254324008	0.3324433662374	0.917564569798569	0.358846873923459	0.575584032073603	NOT_CHANGE
evm.TU.scaffold_1.1030	43.3289574920036	0.039007614612442	0.45403883772047	0.0859125065342033	0.931535969494907	0.96642751781137	NOT_CHANGE
evm.TU.scaffold_1.1037	2627.50300069585	0.135013860645135	0.151817788605667	0.889315157895106	0.373833727393519	0.587771487971175	NOT_CHANGE
evm.TU.scaffold_1.1038	78.0199426412164	-0.157799073	0.210191644594279	-0.750739036	0.452809725241749	0.657746516063365	NOT_CHANGE
evm.TU.scaffold_1.1039	10709.9294252326	-0.290956423	0.124570324028464	-2.335680068	0.0195079220504561	0.0803259420622449	NOT_CHANGE
evm.TU.scaffold_1.1042	0.231847609811114	0	3.81692887975444	0	1	NA	NOT_CHANGE
evm.TU.scaffold_1.1043	0.866742303970533	0.856169624602057	3.25171413052477	0.263297937713819	0.792320949095013	NA	NOT_CHANGE
evm.TU.scaffold_1.1044	2.20530688519474	-0.45771676	1.37335462746574	-0.333283735	0.738920115720995	NA	NOT_CHANGE
evm.TU.scaffold_1.1045	2183.00889346997	-0.214951416	0.11069424997694	-1.941848076	0.0521554948994914	0.159515622079327	NOT_CHANGE
evm.TU.scaffold_1.1046	3.62921910423403	-2.846342855	1.64082498144996	-1.734702291	0.0827935502464298	NA	NOT_CHANGE
evm.TU.scaffold_1.1047	10141.6471268905	-0.22361661	0.0956535671028223	-2.337775967	0.0193988729317498	0.0800041022802121	NOT_CHANGE
evm.TU.scaffold_1.1063	2.44030157498789	-1.9983066	1.55943792477314	-1.281427474	0.200043559307202	NA	NOT_CHANGE
evm.TU.scaffold_1.1064	366.606205954114	-0.60608603	0.160722743739669	-3.771003504	0.000162592390001625	0.00222782713290386	NOT_CHANGE
evm.TU.scaffold_1.1054	0.622291485296735	-1.6396589	3.76481631992322	-0.435521619	0.66318384991465	NA	NOT_CHANGE
evm.TU.scaffold_1.1055	0.741295201849549	-2.525161402	3.28555163005171	-0.76856543	0.442151334252871	NA	NOT_CHANGE
evm.TU.scaffold_1.1058	1.13761770422534	-1.834485461	1.84540897430474	-0.994080709	0.320183576293116	NA	NOT_CHANGE
evm.TU.scaffold_1.1048	6.17180054729843	-0.597698154	0.642007828972485	-0.930982656	0.351862535714196	NA	NOT_CHANGE
evm.TU.scaffold_1.1049	1370.55741839645	0.0634521957693926	0.136833558659475	0.463718084883694	0.642849738432505	0.800444699895193	NOT_CHANGE
evm.TU.scaffold_1.1050	1113.2663742579	0.237994876795952	0.166371111544372	1.43050602106771	0.152571838961138	0.329780886177647	NOT_CHANGE
evm.TU.scaffold_1.1051	1508.57528250059	-0.086284752	0.139842582922314	-0.617013432	0.537225866306208	0.725757810091912	NOT_CHANGE
evm.TU.scaffold_1.1052	1099.10102020108	-0.200546212	0.104356553371333	-1.921740473	0.0546384218481307	0.164512750445178	NOT_CHANGE
evm.TU.scaffold_1.1053	1.50984866372892	0.482836090017346	1.53358706235045	0.314841003729731	0.752882377259214	NA	NOT_CHANGE
evm.TU.scaffold_1.1056	1.26257305094999	0.691714151850453	2.30581330440802	0.299987059025162	0.764187026701502	NA	NOT_CHANGE
evm.TU.scaffold_1.1057	1.51473631643935	1.42885457341161	1.99515061226584	0.716163764593642	0.473890234568883	NA	NOT_CHANGE
evm.TU.scaffold_1.1065	1017.1414926604	-0.897200106	0.28991218903192	-3.094730541	0.00196991774249159	0.0151441949593604	NOT_CHANGE
evm.TU.scaffold_1.1066	108.629209968231	-0.389461096	0.170219166009716	-2.287997907	0.0221376430030911	0.0878128054625031	NOT_CHANGE
evm.TU.scaffold_1.1091	580.488830334009	-0.18186314	0.124448281355972	-1.461355174	0.143917995514579	0.317180245208542	NOT_CHANGE
evm.TU.scaffold_1.1092	764.067155675068	0.0673505481198762	0.0956862043018106	0.703868949670541	0.481514389845337	0.681278533513291	NOT_CHANGE
evm.TU.scaffold_1.1093	40.6038375989452	-0.045492385	0.402210251062987	-0.11310598	0.909946533804463	0.955617245934554	NOT_CHANGE
evm.TU.scaffold_1.1095	1355.82640026365	-0.154419772	0.132782345756107	-1.16295409	0.244848129816918	0.450474060537086	NOT_CHANGE
evm.TU.scaffold_1.1094	3813.70957611698	-0.184471709	0.151117885721715	-1.220713937	0.222194349083096	0.423387265426412	NOT_CHANGE
evm.TU.scaffold_1.1067	23018.6509168089	0.17068852358569	0.08784139886949	1.94314441462037	0.0519987119337921	0.159175694254905	NOT_CHANGE
evm.TU.scaffold_1.1068	1561.18985356881	-0.423066408	0.170390297823381	-2.482925457	0.0130308352883118	0.0599831190592198	NOT_CHANGE
evm.TU.scaffold_1.1069	1027.42592977484	0.120242214542829	0.118206952003492	1.01721779053467	0.309049834610866	0.522812610507279	NOT_CHANGE
evm.TU.scaffold_1.1070	1107.9767780186	-0.082243588	0.154493960297076	-0.532341767	0.594489309587179	0.767634412712656	NOT_CHANGE
evm.TU.scaffold_1.1071	1476.55131824475	-0.087774377	0.0771704428297034	-1.137409268	0.255367234499004	0.463953355541427	NOT_CHANGE
evm.TU.scaffold_1.1072	3255.79657828401	0.284656920659547	0.0797698054651997	3.56847956441025	0.000359058853219533	0.00403581339574124	NOT_CHANGE
evm.TU.scaffold_1.1073	1251.42759658194	0.529256785668785	0.16198289213522	3.26736224234701	0.00108554682838565	0.00956872490766556	NOT_CHANGE
evm.TU.scaffold_1.1074	940.348633925841	0.00696572281695921	0.0941462428978556	0.0739883249989774	0.941019675098855	0.9707077650162	NOT_CHANGE
evm.TU.scaffold_1.1075	422.582354539905	-0.289342182	0.118742386819465	-2.436721965	0.0148210701960819	0.0658483471174544	NOT_CHANGE
evm.TU.scaffold_1.1076	7728.46195091354	0.0496018192477566	0.224223675642482	0.221215797598667	0.824924409248261	0.912102748361079	NOT_CHANGE
evm.TU.scaffold_1.1077	1248.88003088866	0.00286186183645938	0.10024320537069	0.0285491852128678	0.977224139870657	0.988784608891158	NOT_CHANGE
evm.TU.scaffold_1.1078	36.2901964922616	0.420394787507414	0.410430418857161	1.02427785123237	0.305704056363619	0.518913293597104	NOT_CHANGE
evm.TU.scaffold_1.1079	429.904187259097	-0.1342043	0.142256228635296	-0.94339841	0.34547715628597	0.561801312165943	NOT_CHANGE
evm.TU.scaffold_1.1080	1422.7969859476	0.311680022777338	0.0885866268962454	3.51836426893626	0.000434215877901393	0.00471132888764562	NOT_CHANGE
evm.TU.scaffold_1.1081	2937.33527668769	0.561762525579836	0.126748207673326	4.43211415681469	9.33135878955111e-06	0.00025098716456317	NOT_CHANGE
evm.TU.scaffold_1.1082	1648.15594402141	0.0290336108675076	0.0644797268841233	0.450275028609906	0.652512142390931	0.804871989538278	NOT_CHANGE
evm.TU.scaffold_1.1083	2231.04370263904	0.31602570005813	0.098530762300764	3.20738105215775	0.00133949440984152	0.0112300721235351	NOT_CHANGE
evm.TU.scaffold_1.1084	31569.8555726053	1.57924445553823	0.198611744386526	7.95141526205421	1.84392728051083e-15	6.43100371199492e-12	UP
evm.TU.scaffold_1.1085	1890.8652729855	0.349786711537983	0.0941310335213965	3.71595528544234	0.000202437383865707	0.00260209133585614	NOT_CHANGE
evm.TU.scaffold_1.1086	557.241446142791	0.106398737519882	0.0969346304464824	1.09763391091304	0.272364378991556	0.482190947104679	NOT_CHANGE
evm.TU.scaffold_1.1087	21604.2752397231	0.253802131857801	0.10531735791141	2.40987940536157	0.0159577942562072	0.0692358890454271	NOT_CHANGE
evm.TU.scaffold_1.1088	1295.79783851153	-0.078499547	0.104376758779419	-0.752078793	0.452003676114666	0.657214350081678	NOT_CHANGE
evm.TU.scaffold_1.1096	4774.23543324904	-0.390499539	0.1624027163273	-2.404513595	0.0161940038503373	0.070006158121045	NOT_CHANGE
evm.TU.scaffold_1.1097	177.905105680378	0.162445588660245	0.173623422910123	0.935620240273319	0.349468749643925	0.56602969520478	NOT_CHANGE
evm.TU.scaffold_1.1098	38.1784821118017	0.536087751325745	0.402107233157472	1.33319599131857	0.182467494524965	0.370779756845379	NOT_CHANGE
evm.TU.scaffold_1.1099	1533.09948282386	-0.19289801	0.0969867378458325	-1.988911209	0.0467110043228889	0.148236954270666	NOT_CHANGE
evm.TU.scaffold_1.1100	1691.41880361109	-0.674710359	0.153823954726797	-4.386250244	1.15321440861699e-05	0.000291451264670521	NOT_CHANGE
evm.TU.scaffold_1.1089	62106.9648036494	-0.465745175	0.110508594229003	-4.21456067	2.50264872353304e-05	0.000515456960518231	NOT_CHANGE
evm.TU.scaffold_1.1106	0.285517347714279	-1.509407094	3.77290672482676	-0.400064779	0.689108805248322	NA	NOT_CHANGE
evm.TU.scaffold_1.1107	0.852630672389551	0.525713954979967	2.58405857693079	0.203445061065288	0.838787182529512	NA	NOT_CHANGE
evm.TU.scaffold_1.1108	14.1439510595266	-0.311116762	0.724773302651452	-0.429260792	0.667733446783631	NA	NOT_CHANGE
evm.TU.scaffold_1.1102	1.87545353932368	-0.784085415	1.5297025764169	-0.512573769	0.608249505932544	NA	NOT_CHANGE
evm.TU.scaffold_1.1103	0.561206191799149	-1.908410684	3.52430636353192	-0.541499656	0.588163234599715	NA	NOT_CHANGE
evm.TU.scaffold_1.1101	24.8750184609952	-0.894990855	0.531823534551895	-1.682871848	0.0923999024338849	0.2352263209649	NOT_CHANGE
evm.TU.scaffold_1.1104	0.951170965251921	1.66691560407009	2.38598810571465	0.698626954626337	0.484785194020306	NA	NOT_CHANGE
evm.TU.scaffold_1.1105	2597.68844363478	-0.562137224	0.144282937321716	-3.89607555	9.77639043371849e-05	0.00149547329105258	NOT_CHANGE
evm.TU.scaffold_1.1110	2143.08908261867	-0.213552075	0.145314823874692	-1.469582175	0.141674950850992	0.314070853398075	NOT_CHANGE
evm.TU.scaffold_1.1111	688.558609594161	0.0346430772974491	0.109304565771853	0.316940807118325	0.751288517388916	0.867534682423598	NOT_CHANGE
evm.TU.scaffold_1.1115	631.193621132263	-0.468867969	0.143303631659184	-3.271849872	0.00106846295545988	0.00945797622925274	NOT_CHANGE
evm.TU.scaffold_1.1112	2218.4538893848	-0.234032758	0.105397990153339	-2.220466992	0.0263870838968003	0.0988146237695852	NOT_CHANGE
evm.TU.scaffold_1.1113	608.429342842654	-0.473785987	0.123465377319026	-3.837399582	0.000124344054692821	0.00181679008839015	NOT_CHANGE
evm.TU.scaffold_1.1114	1243.58225559212	-0.096418932	0.106095736158482	-0.908791768	0.363460052862465	0.579804373965485	NOT_CHANGE
evm.TU.scaffold_1.1116	1983.89650870171	-0.284332422	0.126144484787274	-2.254021829	0.0241947947225076	0.0932413028293176	NOT_CHANGE
evm.TU.scaffold_1.1117	876.170585327377	0.647438543249746	0.193455905745077	3.34669826054779	0.000817801753938764	0.00766725784181119	NOT_CHANGE
evm.TU.scaffold_1.1118	5.76842818281869	0.281709001545181	0.864798832840097	0.325750903964587	0.744612827183774	NA	NOT_CHANGE
evm.TU.scaffold_1.1119	294.199623722419	-0.072584902	0.163416803209791	-0.44417037	0.656919412501049	0.807584045705378	NOT_CHANGE
evm.TU.scaffold_1.1120	542.830581429498	-0.096088892	0.131472057302235	-0.730869312	0.464858982319426	0.668658170471289	NOT_CHANGE
evm.TU.scaffold_1.1121	2732.82809181996	0.219043152394042	0.0696177686050482	3.14636847435755	0.00165311594617942	0.0132337812891165	NOT_CHANGE
evm.TU.scaffold_1.1133	1560.41803868212	0.15802829588146	0.133332592849046	1.1852188013802	0.235930948078124	0.439712417125296	NOT_CHANGE
evm.TU.scaffold_1.1134	5837.52291084215	0.051405566655641	0.25680825454253	0.200171005979591	0.841346842131586	0.921877893938923	NOT_CHANGE
evm.TU.scaffold_1.1122	1606.31701688809	0.825518774521599	0.218606783835756	3.77627244697872	0.000159192859615053	0.00219451237174216	NOT_CHANGE
evm.TU.scaffold_1.1123	1647.65344118217	0.306105941992991	0.105016928902977	2.91482473531287	0.00355888343051049	0.0234192436059316	NOT_CHANGE
evm.TU.scaffold_1.1124	452.020248709768	-0.207475097	0.135323848332486	-1.533174671	0.125232823371398	0.289990576819589	NOT_CHANGE
evm.TU.scaffold_1.1125	467.031684414057	0.0520118401948024	0.121136405322998	0.429365887621629	0.66765697464501	0.813993815626979	NOT_CHANGE
evm.TU.scaffold_1.1126	1172.0497344774	0.140863174471976	0.111224849435481	1.26647215246344	0.205344093241131	0.401512047326219	NOT_CHANGE
evm.TU.scaffold_1.1127	33135.0097035389	-0.841420552	0.423315573828786	-1.987690991	0.0468458759099948	0.148394913607713	NOT_CHANGE
evm.TU.scaffold_1.1128	8982.80443263222	-0.068353678	0.114276297544181	-0.598143966	0.549743876027429	0.735491566843274	NOT_CHANGE
evm.TU.scaffold_1.1129	878.672249944527	-0.097976398	0.163692474047462	-0.598539419	0.549480064614464	0.735381160918538	NOT_CHANGE
evm.TU.scaffold_1.1130	1162.42808520104	-0.126827787	0.161185206634151	-0.786845084	0.431372557999569	0.639117965781576	NOT_CHANGE
evm.TU.scaffold_1.1131	2103.66627528713	0.0687790058474824	0.105109041644113	0.654358604851141	0.512880797126613	0.706594535590033	NOT_CHANGE
evm.TU.scaffold_1.1132	720.848706425167	-0.032215974	0.0868542941608987	-0.370919759	0.710697297983225	0.841369747544521	NOT_CHANGE
evm.TU.scaffold_1.1142	3.61027134389858	1.20086126477008	0.993473460003086	1.20875022143656	0.226758820969999	NA	NOT_CHANGE
evm.TU.scaffold_1.1144	8.95958922788499	-0.74696076	0.677271321129021	-1.102897372	0.270071735608654	NA	NOT_CHANGE
evm.TU.scaffold_1.1145	11.8835804105467	0.179118540740924	0.524611683097554	0.341430712490664	0.732779357466054	NA	NOT_CHANGE
evm.TU.scaffold_1.1146	6.35094149597634	0.455759193496831	0.801226123134615	0.568827176669898	0.569473429670261	NA	NOT_CHANGE
evm.TU.scaffold_1.1148	159.070068984981	-1.265702162	0.438059388241433	-2.889339198	0.00386052396465784	0.0249337421248241	DOWN
evm.TU.scaffold_1.1143	2800.52572597052	-0.261413232	0.0859434184583723	-3.041689952	0.00235254077836624	0.0173220507839873	NOT_CHANGE
evm.TU.scaffold_1.1147	80.7303855073762	0.0283887531959153	0.32465702169358	0.0874422892436604	0.930319956134961	0.965955909600089	NOT_CHANGE
evm.TU.scaffold_1.1149	1611.3998034355	0.25895097782511	0.092703191802527	2.79333400274629	0.00521677961744767	0.030995550901394	NOT_CHANGE
evm.TU.scaffold_1.1150	606.446775168229	-0.031124101	0.108517197553043	-0.286812612	0.774255805466961	0.880451960939116	NOT_CHANGE
evm.TU.scaffold_1.1137	9358.72592124931	0.19960575801613	0.0896091938562285	2.22751426975656	0.0259129231916055	0.0977738605675328	NOT_CHANGE
evm.TU.scaffold_1.1138	2872.01945926588	-0.055048659	0.117166418474988	-0.469833075	0.638474282110938	0.798512600254212	NOT_CHANGE
evm.TU.scaffold_1.1139	259.299928985979	-0.075420247	0.148266667630101	-0.508679718	0.610976740785982	0.779781610007773	NOT_CHANGE
evm.TU.scaffold_1.1140	5863.81946331079	-0.268171179	0.0929138013416218	-2.886236224	0.00389879406612811	0.0251343698791734	NOT_CHANGE
evm.TU.scaffold_1.1153	45.8074053478103	-0.350465512	0.352519509800848	-0.994173377	0.320138467007315	0.533547113777881	NOT_CHANGE
evm.TU.scaffold_1.1154	16.4278484971274	-0.010618877	0.701549209237588	-0.015136325	0.987923421278041	0.99352583206768	NOT_CHANGE
evm.TU.scaffold_1.1155	48.6218330667154	0.010199824599137	0.291999424992212	0.0349309749476701	0.972134781241977	0.986656922701989	NOT_CHANGE
evm.TU.scaffold_1.1156	2.09681932918614	-2.948623173	2.12841136943582	-1.385363382	0.165941382021538	NA	NOT_CHANGE
evm.TU.scaffold_1.1158	20.4584422156102	0.433711901491492	0.612292428087359	0.708341115447556	0.478733450189854	0.679165745599516	NOT_CHANGE
evm.TU.scaffold_1.1157	1845.04177997305	-0.189359127	0.130688357380062	-1.448936468	0.147355325631084	0.321874482688523	NOT_CHANGE
evm.TU.scaffold_1.1135	18856.0346264687	-0.074962878	0.17842938903904	-0.420126293	0.674393196143806	0.818392021718006	NOT_CHANGE
evm.TU.scaffold_1.1136	66870.8741422468	-0.112187988	0.223664320484068	-0.501590901	0.615955320916863	0.782698630404802	NOT_CHANGE
evm.TU.scaffold_1.1151	11040.7247823206	0.255736261359433	0.0983332610380236	2.60070965469704	0.0093031153876292	0.0472746460907063	NOT_CHANGE
evm.TU.scaffold_1.1159	837.008882469357	0.291186012058409	0.112582679026185	2.58641928382859	0.00969788813212766	0.0487701809790138	NOT_CHANGE
evm.TU.scaffold_1.1160	674.967369332181	0.135009325622571	0.100637523976577	1.34154061316129	0.17974499285843	0.367031978976924	NOT_CHANGE
evm.TU.scaffold_1.1161	1458.35542538749	-0.020460383	0.126210152555004	-0.162113608	0.871216390449352	0.936086265279918	NOT_CHANGE
evm.TU.scaffold_1.1162	876.633257060463	-0.177869311	0.140907563623544	-1.262312021	0.206836532652643	0.403596374461729	NOT_CHANGE
evm.TU.scaffold_1.1168	960.334298276374	-0.491199563	0.164978378451466	-2.9773572	0.0029074505146291	0.0202264991586198	NOT_CHANGE
evm.TU.scaffold_1.1169	45.7020688888707	-0.271546346	0.309002819671678	-0.878782745	0.379519083748649	0.593115485177314	NOT_CHANGE
evm.TU.scaffold_1.1173	0.785925951992398	2.05882076214736	3.23310113634751	0.63679441976048	0.524258761378848	NA	NOT_CHANGE
evm.TU.scaffold_1.1174	4.78421292530038	3.15939358127878	1.60143296061372	1.97285409941106	0.0485121874374819	NA	NOT_CHANGE
evm.TU.scaffold_1.1176	79.3200812778424	0.423820646101612	0.320078227631268	1.3241158239287	0.185464581005305	0.374834056607786	NOT_CHANGE
evm.TU.scaffold_1.1163	815.141035382692	-0.298159712	0.202970606611371	-1.468979753	0.141838280911699	0.314210147369757	NOT_CHANGE
evm.TU.scaffold_1.1164	8021.97315197874	-0.266508579	0.268383538493547	-0.993013881	0.320703189854187	0.534318069338274	NOT_CHANGE
evm.TU.scaffold_1.1170	306.481434696085	-0.205716802	0.165410339054752	-1.243675599	0.213618980171012	0.41213193871618	NOT_CHANGE
evm.TU.scaffold_1.1171	745.858987974023	-0.006225106	0.0974447727114115	-0.063883427	0.949063048304521	0.974393746875695	NOT_CHANGE
evm.TU.scaffold_1.1165	2073.60047216603	-0.285663644	0.108555256689456	-2.631504477	0.00850077471726199	0.0442594568549182	NOT_CHANGE
evm.TU.scaffold_1.1166	1652.57111661201	0.0112503691028815	0.100080688428444	0.112412986756434	0.910495958652146	0.955710194159049	NOT_CHANGE
evm.TU.scaffold_1.1167	866.951196798836	0.179843098940444	0.12341053954141	1.45727503994987	0.145040473885028	0.318680906816263	NOT_CHANGE
evm.TU.scaffold_1.1181	639.989622901676	-0.20092032	0.156522378242315	-1.283652356	0.199263621852551	0.393451618920623	NOT_CHANGE
evm.TU.scaffold_1.1182	705.423264683357	-0.263359966	0.148299991435623	-1.775859615	0.0757560587185171	0.205186549927995	NOT_CHANGE
evm.TU.scaffold_1.1184	295.333785626879	-1.464747841	0.376906407182077	-3.886237573	0.000101809874533704	0.00154142019054424	DOWN
evm.TU.scaffold_1.1185	157.196479380808	-1.53133071	0.460776601841748	-3.323369078	0.000889371590826094	0.00817706059298192	DOWN
evm.TU.scaffold_1.1186	16.2354905285871	-0.750492242	0.645665912986823	-1.162353822	0.245091772344998	0.450684571888526	NOT_CHANGE
evm.TU.scaffold_1.1183	2063.84618912923	-0.205099389	0.109306914895349	-1.876362435	0.0606055291845922	0.176535537822491	NOT_CHANGE
evm.TU.scaffold_1.1179	1.31261593245809	-1.086225629	2.32101832152253	-0.467995284	0.639787962155079	NA	NOT_CHANGE
evm.TU.scaffold_1.1177	12966.5404385644	0.200054000515077	0.174412173685671	1.14701856119068	0.25137394977326	0.458849552769996	NOT_CHANGE
evm.TU.scaffold_1.1178	195.872285390419	-0.150482321	0.25123912881647	-0.598960528	0.549199206870735	0.735381160918538	NOT_CHANGE
evm.TU.scaffold_1.1187	1401.09525616602	-0.092782438	0.0958400834780688	-0.968096382	0.332996236540096	0.547906844302409	NOT_CHANGE
evm.TU.scaffold_1.1188	2483.31827223399	-0.085571115	0.0958347802822964	-0.892902505	0.371909385340886	0.586379516329186	NOT_CHANGE
evm.TU.scaffold_1.1193	126.11142421966	0.834307372446196	0.46571027481494	1.79147297700856	0.0732174272752817	0.200595428536599	NOT_CHANGE
evm.TU.scaffold_1.1189	626.414214965939	-0.141672668	0.179684341207403	-0.788453054	0.430431748638382	0.638464449704306	NOT_CHANGE
evm.TU.scaffold_1.1190	279.58372996851	-0.316369456	0.21529831878509	-1.469446943	0.141711602684919	0.314070853398075	NOT_CHANGE
evm.TU.scaffold_1.1194	3.4430667640772	-0.311476163	1.11396058417716	-0.279611476	0.779775601570591	NA	NOT_CHANGE
evm.TU.scaffold_1.1195	215.425499124318	-0.24768352	0.268425236826295	-0.922728141	0.356148897087865	0.573237061360545	NOT_CHANGE
evm.TU.scaffold_1.1192	763.78384265456	0.550334701291665	0.244964553814587	2.24658911961692	0.0246662981694548	0.0946747900759374	NOT_CHANGE
evm.TU.scaffold_1.1196	16.9211047764133	0.0557931990078302	0.619473916393457	0.0900654531713864	0.928235201987765	0.965139633885406	NOT_CHANGE
evm.TU.scaffold_1.1197	624.138404201729	-0.175133675	0.201147203278511	-0.870674173	0.383932084492665	0.59686309705324	NOT_CHANGE
evm.TU.scaffold_1.1198	273.833847304077	-0.014738167	0.13351666999035	-0.110384472	0.912104467312272	0.9566739320623	NOT_CHANGE
evm.TU.scaffold_1.1199	1986.81994813127	-0.088527624	0.0988011473369289	-0.896018181	0.370243052860954	0.585046547528624	NOT_CHANGE
evm.TU.scaffold_1.1200	821.947245751884	0.016678438360467	0.102376579612464	0.162912635131996	0.870587222340033	0.936003422096857	NOT_CHANGE
evm.TU.scaffold_1.1201	396.904858383135	0.329469075069715	0.148979912521022	2.21149999012937	0.0270012325576009	0.100538753113942	NOT_CHANGE
evm.TU.scaffold_1.1202	1343.43811503569	-0.07567051	0.154557831661526	-0.489593505	0.62442157355392	0.789628161428035	NOT_CHANGE
evm.TU.scaffold_1.1210	0.563487251652634	2.66285724098146	3.7637534349661	0.707500447888783	0.47925553445647	NA	NOT_CHANGE
evm.TU.scaffold_1.1211	64.474629396753	0.13967355081387	0.377019119639189	0.370468083813731	0.711033752935372	0.841577619565927	NOT_CHANGE
evm.TU.scaffold_1.1212	50.2056424098677	-0.085704367	0.358883094037868	-0.238808594	0.811254006163274	0.905371513360583	NOT_CHANGE
evm.TU.scaffold_1.1208	1161.68776324398	0.615431305671313	0.284012488737576	2.16691635078049	0.0302412329652132	0.109447948984789	NOT_CHANGE
evm.TU.scaffold_1.1209	2039.28098425765	0.25671646818195	0.122150937014917	2.10163322898293	0.0355854167197306	0.122598029350853	NOT_CHANGE
evm.TU.scaffold_1.1222	16.9999044275548	0.234381577118448	0.53041615839695	0.441882422712775	0.658574290735956	0.808550047423188	NOT_CHANGE
evm.TU.scaffold_1.1223	10.0395479094235	0.780212792656948	0.58261258780706	1.33916226491716	0.180517853968291	NA	NOT_CHANGE
evm.TU.scaffold_1.1224	11.0225857464852	-0.174900963	0.636873223768961	-0.274624457	0.783604774523321	NA	NOT_CHANGE
evm.TU.scaffold_1.1225	53.664599316013	0.661063753501614	0.359043381579422	1.84118072471803	0.0655950790465879	0.186280889117177	NOT_CHANGE
evm.TU.scaffold_1.1226	3547.58195234787	0.000674810072166735	0.102660220485672	0.0065732380952846	0.9947553525773	0.996868981652035	NOT_CHANGE
evm.TU.scaffold_1.1227	589.196485617071	0.153591049663743	0.162169100591452	0.947104282527168	0.343585642725704	0.560123815613996	NOT_CHANGE
evm.TU.scaffold_1.1228	166.792379031128	0.929289915276161	1.11706540634111	0.83190286799768	NA	NA	NOT_CHANGE
evm.TU.scaffold_1.1219	5336.33634733838	0.12826824469843	0.0887781039819471	1.44481847375917	0.148508880633796	0.323718420431543	NOT_CHANGE
evm.TU.scaffold_1.1220	2792.68729186885	0.122609867408829	0.0988807664333976	1.23997691190444	0.214983933970647	0.413564423815937	NOT_CHANGE
evm.TU.scaffold_1.1221	10285.4947304908	0.563329908458156	0.191228457463643	2.94584768360253	0.003220709557334	0.021831810698164	NOT_CHANGE
evm.TU.scaffold_1.1203	839.556118605082	0.0384800218716139	0.081454239223799	0.472412758848418	0.636632199128285	0.797447946783101	NOT_CHANGE
evm.TU.scaffold_1.1204	4259.35437750451	-0.112390472	0.0904502615808412	-1.242566578	0.214027592393563	0.412635102121587	NOT_CHANGE
evm.TU.scaffold_1.1205	1062.57698270456	0.46263069874439	0.292572576197547	1.58125106856228	0.113820642819219	0.271896206807645	NOT_CHANGE
evm.TU.scaffold_1.1206	9.56779067838549	-0.132057812	0.793402380168143	-0.16644494	0.867806809804962	NA	NOT_CHANGE
evm.TU.scaffold_1.1207	82262.1343964203	1.7175289486886	0.457745653947395	3.75214692674282	0.000175326655600001	0.00235789562666171	UP
evm.TU.scaffold_1.1235	0.428026983090218	2.26940705252804	3.78855728080577	0.599016164814424	0.549162105133647	NA	NOT_CHANGE
evm.TU.scaffold_1.1232	803.996688227007	-0.064981186	0.129926441384987	-0.50013827	0.616977720375972	0.783331863644435	NOT_CHANGE
evm.TU.scaffold_1.1233	1248.16259131925	-0.001366848	0.139049851826143	-0.009829915	0.992156988904885	0.995954740085134	NOT_CHANGE
evm.TU.scaffold_1.1229	4099.39724050957	1.05728813907216	0.888301677353821	1.19023544143442	NA	NA	NOT_CHANGE
evm.TU.scaffold_1.1230	13130.1847192344	-0.440142912	0.181808953519075	-2.420908891	0.0154817569564679	0.0678086486318925	NOT_CHANGE
evm.TU.scaffold_1.1231	873.02177129226	0.513440827022565	0.155106260811864	3.31025210932873	0.000932119747788699	0.00851770211450931	NOT_CHANGE
evm.TU.scaffold_1.1242	1493.23537067574	0.0775708036460534	0.0733795604636405	1.05711731108678	0.290458051588648	0.501164675753961	NOT_CHANGE
evm.TU.scaffold_1.1243	1920.38055548437	-0.169219299	0.119781850158276	-1.412729051	0.157735406346002	0.33695090988122	NOT_CHANGE
evm.TU.scaffold_1.1244	1039.99248740115	-0.284455779	0.118809516961429	-2.394217117	0.0166558860319702	0.0713054564453781	NOT_CHANGE
evm.TU.scaffold_1.1236	2038.08315956192	0.312390473247851	0.279070195334398	1.11939747945325	0.262970605799825	0.472260881832889	NOT_CHANGE
evm.TU.scaffold_1.1237	112.266896849468	0.684346267921376	0.301354738041618	2.27089931410624	0.0231530737980956	0.0901901009491714	NOT_CHANGE
evm.TU.scaffold_1.1238	374.403901957429	0.400937312646318	0.269156535463908	1.48960645505143	0.136327743748316	0.306554305359688	NOT_CHANGE
evm.TU.scaffold_1.1239	3475.39875432553	0.288977374788955	0.166510341953641	1.73549205051426	0.082653688330228	0.217725463494254	NOT_CHANGE
evm.TU.scaffold_1.1240	643.136976156684	-0.223712377	0.155748481682018	-1.43636955	0.150897212924184	0.327214124121471	NOT_CHANGE
evm.TU.scaffold_1.1241	895.418160705344	-0.038006572	0.111244521492876	-0.341648935	0.732615106100966	0.855094771280744	NOT_CHANGE
evm.TU.scaffold_1.1245	974.783747252685	0.158189294495908	0.108711286761452	1.45513220575732	0.14563266474822	0.319642107532704	NOT_CHANGE
evm.TU.scaffold_1.1246	14245.1570266221	-0.015865428	0.0600011110653347	-0.264418896	0.791457152357813	0.89279244310572	NOT_CHANGE
evm.TU.scaffold_1.1247	266.289705177753	-0.052159853	0.19292813947114	-0.270358972	0.786884100758012	0.889783675157363	NOT_CHANGE
evm.TU.scaffold_1.1248	4127.79775046565	0.132768792649755	0.0928148477415097	1.43046932554927	0.152582363565515	0.329780886177647	NOT_CHANGE
evm.TU.scaffold_1.1257	641.700782752136	-0.154739924	0.144276499406412	-1.072523415	0.283485002626943	0.494515435559471	NOT_CHANGE
evm.TU.scaffold_1.1258	67.6764811003204	-0.087742721	0.301470590183201	-0.291049023	0.77101382649812	0.878483901410196	NOT_CHANGE
evm.TU.scaffold_1.1259	1592.75704461738	0.0987670144350672	0.252178871018552	0.391654598325969	0.695313440545465	0.831213950136856	NOT_CHANGE
evm.TU.scaffold_1.1249	3025.02507111354	-0.094701783	0.147661953742555	-0.641341798	0.52130063860335	0.712989357085863	NOT_CHANGE
evm.TU.scaffold_1.1250	6.79517281123243	0.0447190291808308	0.632590683800217	0.0706918870701451	0.943642977864501	NA	NOT_CHANGE
evm.TU.scaffold_1.1251	2783.14033303859	-0.321961632	0.138713044848054	-2.321062392	0.0202834767510121	0.0826747242874326	NOT_CHANGE
evm.TU.scaffold_1.1252	196.459845623005	0.0704355119611912	0.138008032641284	0.510372553054719	0.609790481976389	0.778647524154132	NOT_CHANGE
evm.TU.scaffold_1.1253	1457.18192845506	0.0929938676216528	0.164027792869472	0.566939699637698	0.570755150766017	0.751171212888658	NOT_CHANGE
evm.TU.scaffold_1.1254	4.27664166142242	0.886848412523168	0.855466352909742	1.03668415421213	0.299883079206587	NA	NOT_CHANGE
evm.TU.scaffold_1.1255	271.15578891788	-0.858697605	0.203821408532351	-4.212990241	2.52011955424346e-05	0.000517688053989754	NOT_CHANGE
evm.TU.scaffold_1.1256	1745.61885214551	-0.244357259	0.120200677171775	-2.032910832	0.0420615324444981	0.137786416395361	NOT_CHANGE
evm.TU.scaffold_1.1260	1010.88770227329	-0.220296727	0.110345336792498	-1.996429875	0.0458871516489631	0.146421856573071	NOT_CHANGE
evm.TU.scaffold_1.1261	1803.95828745718	0.0491931893203139	0.0976337733909391	0.503854225968893	0.614363818807486	0.781245580479184	NOT_CHANGE
evm.TU.scaffold_1.1264	703.623120394115	-0.641207975	0.239366604082745	-2.67876957	0.00738932260122639	0.0399764645173897	NOT_CHANGE
evm.TU.scaffold_1.1275	196.203738766759	0.0875305900438353	0.306768279783698	0.285331293396935	0.775390340213578	0.881454707698247	NOT_CHANGE
evm.TU.scaffold_1.1276	932.350045861138	0.0169613313027465	0.108395818277533	0.156475882301282	0.875657928201318	0.938538096985289	NOT_CHANGE
evm.TU.scaffold_1.1273	4.07460257145458	-1.55766001	1.00977573408122	-1.542580157	0.122932675677837	NA	NOT_CHANGE
evm.TU.scaffold_1.1265	1.43498209749919	-1.722291284	2.26462372554943	-0.760519845	0.446943911796685	NA	NOT_CHANGE
evm.TU.scaffold_1.1266	45.2947471682555	-0.880612394	0.371234065195061	-2.372121732	0.0176862626078654	0.0745874105868989	NOT_CHANGE
evm.TU.scaffold_1.1268	459.00506082799	-0.901982076	0.317659148898451	-2.839465128	0.0045189234072974	0.0279441463419342	NOT_CHANGE
evm.TU.scaffold_1.1269	513.187576259327	0.0819801546619733	0.148850249694658	0.550755909581221	0.58180101229629	0.759760220375254	NOT_CHANGE
evm.TU.scaffold_1.1270	6.49192482042809	0.390783096194452	0.761998015987406	0.512840044193646	0.608063215894769	NA	NOT_CHANGE
evm.TU.scaffold_1.1271	43.3404276500429	-0.597806888	0.381999018789521	-1.564943516	0.117596153921913	0.277744595594803	NOT_CHANGE
evm.TU.scaffold_1.1272	6.69298833145499	0.29480234696175	1.5859940205248	0.18587859925487	0.852539965042352	NA	NOT_CHANGE
evm.TU.scaffold_1.1274	169.763218984718	0.283001794840449	0.161000437178506	1.75777035019276	0.0787865921827895	0.210567724320196	NOT_CHANGE
evm.TU.scaffold_1.1262	19760.7379148431	0.0951468718377417	0.124575928556711	0.763766105860714	0.445006638571084	0.651841587479945	NOT_CHANGE
evm.TU.scaffold_1.1263	806.144037862781	0.00670701069475927	0.122841815323545	0.0545987592017761	0.956458127299486	0.979154058214004	NOT_CHANGE
evm.TU.scaffold_1.1288	185.66914753728	-0.930339311	0.349334424316245	-2.663176732	0.00774067474168444	0.0413639835660083	NOT_CHANGE
evm.TU.scaffold_1.1290	14.8630522965839	-0.915597969	0.594217282307329	-1.540847088	0.12335400596189	NA	NOT_CHANGE
evm.TU.scaffold_1.1291	389.263366043814	-0.680293308	0.204319869840998	-3.329550419	0.000869863136870122	0.00803299029220837	NOT_CHANGE
evm.TU.scaffold_1.1289	962.19037365747	-0.114953344	0.121436359269003	-0.946613884	0.343835566436847	0.560123815613996	NOT_CHANGE
evm.TU.scaffold_1.1295	21.6270672984382	-0.27837147	0.631150147379247	-0.441054274	0.659173706103439	0.808550047423188	NOT_CHANGE
evm.TU.scaffold_1.1296	17.3727123746264	0.433351536553596	0.486786621893489	0.890228936177329	0.373342970217961	0.587411653742936	NOT_CHANGE
evm.TU.scaffold_1.1297	170.788170308194	0.200719769293236	0.189329353970058	1.06016190878135	0.289070946986581	0.499893305781386	NOT_CHANGE
evm.TU.scaffold_1.1298	90.0694286682986	0.349651115085963	0.351564686175794	0.994556987191614	0.319951776051777	0.533333693800303	NOT_CHANGE
evm.TU.scaffold_1.1299	1561.21836992625	0.470872455706132	0.189531215917663	2.48440581899021	0.0129767829227098	0.0598850620659156	NOT_CHANGE
evm.TU.scaffold_1.1292	48.3051285650803	0.268055891033854	0.428243773947323	0.625942295816835	0.531352790850528	0.721187492343284	NOT_CHANGE
evm.TU.scaffold_1.1293	10394.9211648354	0.103534587789598	0.147598373265647	0.701461577786204	0.483015004714248	0.682667296275183	NOT_CHANGE
evm.TU.scaffold_1.1294	17.5366690875622	-0.294476934	0.73701793890224	-0.399551922	0.689486574197233	0.828159571326558	NOT_CHANGE
evm.TU.scaffold_1.1277	14791.5023558547	0.313819448652205	0.214355693517084	1.46401265813447	0.143190489789902	0.316543861118053	NOT_CHANGE
evm.TU.scaffold_1.1278	4147.00561098853	-0.127765505	0.193232489571143	-0.661200949	0.508483453049616	0.703180329005833	NOT_CHANGE
evm.TU.scaffold_1.1279	6101.08112637707	-0.107085413	0.0814485386999533	-1.314761623	0.188590029025216	0.379319006860984	NOT_CHANGE
evm.TU.scaffold_1.1280	7.72102047740048	-1.192425005	0.65449789344749	-1.821892809	0.0684712516846852	NA	NOT_CHANGE
evm.TU.scaffold_1.1281	5.80348239134668	-1.007510195	1.07728918440431	-0.935227244	0.349671201047035	NA	NOT_CHANGE
evm.TU.scaffold_1.1282	9.94849705354907	0.326809888052107	0.640981842630899	0.509858261679802	0.610150764948704	NA	NOT_CHANGE
evm.TU.scaffold_1.1283	190.985436025705	-0.023574215	0.145312333023209	-0.162231343	0.871123678770108	0.936086265279918	NOT_CHANGE
evm.TU.scaffold_1.1284	1192.27277751996	-0.166387887	0.0905536454990315	-1.837451003	0.0661433434383028	0.187093215029728	NOT_CHANGE
evm.TU.scaffold_1.1285	1025.66577482695	0.120170951127593	0.126975266080059	0.946412280418647	0.343938344203126	0.560182702605063	NOT_CHANGE
evm.TU.scaffold_1.1286	5829.47685388164	0.0267342358163847	0.0778922629448119	0.343220684643948	0.731432444677402	0.854975931941848	NOT_CHANGE
evm.TU.scaffold_1.1287	123.975184671942	-1.26138501	0.403186700095189	-3.128538241	0.0017567814900203	0.0138621453469701	DOWN
evm.TU.scaffold_1.1300	1052.27824982767	-0.112595225	0.101132378391405	-1.113344976	0.265560297071717	0.474723626902678	NOT_CHANGE
evm.TU.scaffold_1.1301	2072.80868230395	-0.124835194	0.0916371659735565	-1.362276901	0.173110514700729	0.358355406779029	NOT_CHANGE
evm.TU.scaffold_1.1302	1822.53080520626	-0.098763177	0.0878961531508272	-1.123634801	0.261167986108254	0.470125355694331	NOT_CHANGE
evm.TU.scaffold_1.1306	0.08290991046038	1.21493136031289	3.81692887976169	0.318300759218951	0.750256808465711	NA	NOT_CHANGE
evm.TU.scaffold_1.1303	5925.86309567366	0.010815691968183	0.371312833054622	0.029128247141924	0.976762307390567	0.988763934039038	NOT_CHANGE
evm.TU.scaffold_1.1309	260.249427757951	-0.090612577	0.180366267579307	-0.502380948	0.615399577955293	0.782182432476462	NOT_CHANGE
evm.TU.scaffold_1.1310	138.451598183795	0.145857935377756	0.226722962268343	0.643331111760627	0.520009272756881	0.711781399902571	NOT_CHANGE
evm.TU.scaffold_1.1311	59.6621748922671	-0.320439275	0.361626399483192	-0.88610587	0.375560480109755	0.589378359451001	NOT_CHANGE
evm.TU.scaffold_1.1304	640.073652485903	-0.371891552	0.163880163500006	-2.26928961	0.0232507199596322	0.0904357929136176	NOT_CHANGE
evm.TU.scaffold_1.1305	1482.15441129243	0.0111711428053721	0.0881676052155853	0.12670348455146	0.899175087795707	0.951174698575117	NOT_CHANGE
evm.TU.scaffold_1.1314	24.4474780241837	-1.010882578	0.481551805522326	-2.099218747	0.0357976221554045	0.123166892670831	NOT_CHANGE
evm.TU.scaffold_1.1317	6.58159119314946	-0.109850072	1.00796852268929	-0.108981649	0.913217045535311	NA	NOT_CHANGE
evm.TU.scaffold_1.1315	3138.94468621203	-0.034119884	0.0904768636583606	-0.377111704	0.706090593795377	0.839077636913292	NOT_CHANGE
evm.TU.scaffold_1.1316	468.961296003589	0.126965162519168	0.245696096843357	0.516756937331869	0.605325844247378	0.77578791466582	NOT_CHANGE
evm.TU.scaffold_1.1318	8.00306862902179	-1.915111264	0.929701915113251	-2.059919672	0.0394062207901782	NA	NOT_CHANGE
evm.TU.scaffold_1.1319	1974.12115212915	0.132511320519975	0.0755001525074081	1.75511328281056	0.0792399327463809	0.211178659277989	NOT_CHANGE
evm.TU.scaffold_1.1324	448.918929847341	-0.764910173	0.254201137868105	-3.009074542	0.00262044813674412	0.0187535901879301	NOT_CHANGE
evm.TU.scaffold_1.1325	108.511977480314	0.471655185126767	0.267925936591327	1.7603939026112	0.0783410424619236	0.209919115409043	NOT_CHANGE
evm.TU.scaffold_1.1320	4229.31030882967	-0.076603528	0.132557678373163	-0.577888273	0.56333955328904	0.745632099438738	NOT_CHANGE
evm.TU.scaffold_1.1321	7.75116891533356	0.79319545323324	0.858304484453896	0.924142268390823	0.355412248785092	NA	NOT_CHANGE
evm.TU.scaffold_1.1322	43.587656735507	-0.00996018	0.454218556739291	-0.021928167	0.982505255995906	0.991986152029834	NOT_CHANGE
evm.TU.scaffold_1.1323	4.69387404507342	0.522135698300102	1.59406288172641	0.327550251803503	0.743251741722948	NA	NOT_CHANGE
evm.TU.scaffold_1.1330	624.493773685882	-0.149384324	0.17861173754536	-0.83636342	0.402950485076742	0.613464111830765	NOT_CHANGE
evm.TU.scaffold_1.1333	365.41582033679	-0.720207649	0.256396210811476	-2.808963698	0.00497012505412262	0.0298864473800488	NOT_CHANGE
evm.TU.scaffold_1.1326	1213.35932039447	-0.123992307	0.0980217321815455	-1.264947114	0.205890286745489	0.402283859984697	NOT_CHANGE
evm.TU.scaffold_1.1327	2313.83766606178	0.27492425709041	0.0791482521372307	3.47353541823936	0.000513649565653217	0.00536358822897166	NOT_CHANGE
evm.TU.scaffold_1.1328	1446.53607098853	0.0628755373599582	0.0878943934737435	0.715353219642398	0.474390811014331	0.675931115195341	NOT_CHANGE
evm.TU.scaffold_1.1329	56.3125167586069	0.3826514646267	0.268306797912204	1.42617133670953	0.153818891210721	0.331608765482082	NOT_CHANGE
evm.TU.scaffold_1.1334	1755.82674264246	-0.034880766	0.117574444892988	-0.296669622	0.766718751343312	0.877091909363728	NOT_CHANGE
evm.TU.scaffold_1.1335	2013.60940764017	0.0553593121079098	0.124814137449898	0.443533987727405	0.6573795411516	0.807814455990612	NOT_CHANGE
evm.TU.scaffold_1.1336	1642.46801801606	-0.044704676	0.0750503159087899	-0.595662734	0.551400558350821	0.73663355016633	NOT_CHANGE
evm.TU.scaffold_1.1337	177.577347455153	0.23995997287095	0.30712225494261	0.781317436327723	0.434615817413387	0.641923390400376	NOT_CHANGE
evm.TU.scaffold_1.1338	13.9451579664616	-0.620870185	0.714052442170416	-0.869502222	0.384572493075854	NA	NOT_CHANGE
evm.TU.scaffold_1.1339	10.2864528476342	-0.703380551	0.692097132047709	-1.01630323	0.309485010894638	NA	NOT_CHANGE
evm.TU.scaffold_1.1340	54.5103619107283	0.222389584061464	0.291037048252393	0.764128090897224	0.444790913681645	0.651841587479945	NOT_CHANGE
evm.TU.scaffold_1.1341	14.5158837918838	-0.594374864	0.501801171423197	-1.184482814	0.236221995275521	NA	NOT_CHANGE
evm.TU.scaffold_1.1347	162.760092433428	0.218812319712302	0.336677463432167	0.649916740733636	0.515746003950408	0.708355269011962	NOT_CHANGE
evm.TU.scaffold_1.1345	35.0387991619395	-0.314461915	0.32047679500424	-0.981231465	0.32647861087148	0.540754425446936	NOT_CHANGE
evm.TU.scaffold_1.1346	2192.61137012713	-0.460870902	0.127614538111442	-3.611429454	0.000304513922927523	0.00357175866101526	NOT_CHANGE
evm.TU.scaffold_1.1342	1248.22622627813	-0.056014918	0.0830777667269176	-0.674246793	0.500154425131428	0.696263404756537	NOT_CHANGE
evm.TU.scaffold_1.1343	1368.26772889786	-0.354520835	0.145398279700513	-2.438273934	0.0147575860426317	0.0657057969208745	NOT_CHANGE
evm.TU.scaffold_1.1344	6296.77970108349	-0.012583519	0.164069174061306	-0.076696425	0.93886504849298	0.969440935792169	NOT_CHANGE
evm.TU.scaffold_1.1348	2322.85138155631	0.143391362322464	0.106444024778609	1.34710579218233	0.177946162944497	0.365068765272211	NOT_CHANGE
evm.TU.scaffold_1.1349	1365.90062848375	-0.025890759	0.0985329145920675	-0.262762543	0.792733607982312	0.893693755017663	NOT_CHANGE
evm.TU.scaffold_1.1350	480.422831264973	-0.044114998	0.148857947890476	-0.296356352	0.766957954726276	0.877102460565201	NOT_CHANGE
evm.TU.scaffold_1.1351	952.39689486816	-0.012375145	0.103585220484309	-0.119468248	0.904904393955845	0.952995941012583	NOT_CHANGE
evm.TU.scaffold_1.1352	237.934890875784	0.168719163654497	0.141454854579718	1.19274212366755	0.232970382905709	0.436214945658989	NOT_CHANGE
evm.TU.scaffold_1.1353	890.249607343761	-0.223275788	0.116376947814841	-1.918556831	0.0550404432807143	0.165247678062013	NOT_CHANGE
evm.TU.scaffold_1.1354	964.265151562161	-0.036204729	0.0905619404901371	-0.399778635	0.689319567891807	0.828054034311364	NOT_CHANGE
evm.TU.scaffold_1.1355	1457.8205185499	-0.290941522	0.157746811699524	-1.844357543	0.0651310504400133	0.185382530128906	NOT_CHANGE
evm.TU.scaffold_1.1356	539.811049243462	0.0137618088811964	0.100898578930668	0.136392494592543	0.891511006681006	0.946867030601348	NOT_CHANGE
evm.TU.scaffold_1.1362	154.494340588596	-0.446127229	0.176179986553447	-2.532224221	0.0113341487991489	0.0546745960744561	NOT_CHANGE
evm.TU.scaffold_1.1363	109.869667187406	0.230714599825941	0.236123076129289	0.977094672862947	0.32852228482839	0.542678981079799	NOT_CHANGE
evm.TU.scaffold_1.1364	525.367315171368	0.161517518447639	0.092785299183117	1.74076626221655	0.0817245580048307	0.215930315758723	NOT_CHANGE
evm.TU.scaffold_1.1365	1234.85231896287	0.0181335680960011	0.113249250624221	0.160120866107726	0.872785864466341	0.937039128316741	NOT_CHANGE
evm.TU.scaffold_1.1366	23.9177240988492	0.360151527819759	0.382181424981275	0.942357488560321	0.346009644400695	0.562332853271896	NOT_CHANGE
evm.TU.scaffold_1.1367	1121.35601292644	-0.315908205	0.0748644215182482	-4.219737476	2.4458696432332e-05	0.00050575363788832	NOT_CHANGE
evm.TU.scaffold_1.1368	2867.65870294503	-0.302268541	0.10146953192144	-2.97890939	0.0028927630792472	0.0201511185740103	NOT_CHANGE
evm.TU.scaffold_1.1369	16.0329859136096	-0.187132681	0.52595945291502	-0.355792979	0.721995607126593	0.848833200559177	NOT_CHANGE
evm.TU.scaffold_1.1357	309.007346622366	-0.089781988	0.187449238063253	-0.478966938	0.63196214932759	0.794595520673507	NOT_CHANGE
evm.TU.scaffold_1.1358	41.5685998964646	-0.49823922	0.289890838658138	-1.718713232	0.0856666014550523	0.223078559239475	NOT_CHANGE
evm.TU.scaffold_1.1359	2.97734540371481	-2.329996179	1.37246252135831	-1.697675633	0.0895689992606131	NA	NOT_CHANGE
evm.TU.scaffold_1.1360	40.823826411333	-0.394495305	0.479228042132858	-0.823189109	0.410400461509691	0.621381209004627	NOT_CHANGE
evm.TU.scaffold_1.1361	19010.7601090338	-0.096836621	0.102533425132877	-0.944439539	0.344945084432088	0.56112568694231	NOT_CHANGE
evm.TU.scaffold_1.1370	800.06120507501	-0.448642276	0.145759655324822	-3.077959224	0.00208423431855737	0.015757474175849	NOT_CHANGE
evm.TU.scaffold_1.1371	3187.79017099118	0.331561173364245	0.13742234720389	2.41271656401209	0.0158341276071231	0.0690003600204376	NOT_CHANGE
evm.TU.scaffold_1.1372	244.502770053745	-0.054404682	0.173891980700711	-0.312864811	0.754383373447719	0.868902822147015	NOT_CHANGE
evm.TU.scaffold_1.1373	285.132090628176	0.0472836248913966	0.128947878785473	0.36668788456816	0.713851844727154	0.84329139114601	NOT_CHANGE
evm.TU.scaffold_1.1374	382.337283745703	-0.171296867	0.220063937116775	-0.778395904	0.436335652597074	0.643178554460909	NOT_CHANGE
evm.TU.scaffold_1.1379	5.49313043625317	1.01485222371675	0.964938006450308	1.05172790058302	0.292924406403788	NA	NOT_CHANGE
evm.TU.scaffold_1.1375	1928.62546623563	-0.075942437	0.173568590860885	-0.437535598	0.661722965391772	0.810159874783595	NOT_CHANGE
evm.TU.scaffold_1.1376	1008.44732315534	-0.228713479	0.156966985973064	-1.457080146	0.145094258033001	0.318732148183768	NOT_CHANGE
evm.TU.scaffold_1.1377	176.685365718206	-0.020794605	0.158586845720737	-0.1311244	0.895676899206679	0.949105468543598	NOT_CHANGE
evm.TU.scaffold_1.1386	1.45694573563199	-0.096304636	1.37540505025292	-0.070019109	0.944178450347746	NA	NOT_CHANGE
evm.TU.scaffold_1.1381	0.458893979813379	-0.966180161	3.73874819961292	-0.258423437	0.796080130470793	NA	NOT_CHANGE
evm.TU.scaffold_1.1382	0.648479004825152	-2.525140501	3.33237691278503	-0.757759571	0.448594929161861	NA	NOT_CHANGE
evm.TU.scaffold_1.1384	0.946887130263238	-0.060268887	1.81826808908094	-0.033146315	0.973557909018443	NA	NOT_CHANGE
evm.TU.scaffold_1.1380	3.17889342016456	-0.568701811	1.8900272396494	-0.300896092	0.763493730152586	NA	NOT_CHANGE
evm.TU.scaffold_1.1385	259.027205746888	0.00650888400323753	0.138847086930666	0.0468780739093774	0.96261040336392	0.982187743893469	NOT_CHANGE
evm.TU.scaffold_1.1391	9.2404916872826	-1.018372238	0.821030958920737	-1.240357902	0.214843044604732	NA	NOT_CHANGE
evm.TU.scaffold_1.1392	21.8572103595423	-0.224308768	0.371819239870353	-0.603273698	0.546326627144193	0.733060732334434	NOT_CHANGE
evm.TU.scaffold_1.1394	2.59551960767819	-0.003807647	1.93758782139048	-0.001965148	0.998432039630609	NA	NOT_CHANGE
evm.TU.scaffold_1.1395	11.5420772770459	-1.483440996	0.586741440437445	-2.528270365	0.0114626043784932	NA	NOT_CHANGE
evm.TU.scaffold_1.1396	6.1310613870699	-1.700156866	1.26675523698619	-1.342135258	0.179552143773812	NA	NOT_CHANGE
evm.TU.scaffold_1.1403	42.9075350420029	-0.245623856	0.257644732904283	-0.953343208	0.340416206074174	0.556592176477338	NOT_CHANGE
evm.TU.scaffold_1.1404	11.2688934694596	-0.552742602	0.517295505446617	-1.068523883	0.285284263082524	NA	NOT_CHANGE
evm.TU.scaffold_1.1399	13.4207624178514	-0.274300025	0.669726020498523	-0.409570505	0.682121036880267	NA	NOT_CHANGE
evm.TU.scaffold_1.1400	12.7153964290954	-0.336666093	0.907624880935678	-0.370930877	0.710689016389547	NA	NOT_CHANGE
evm.TU.scaffold_1.1401	45.9745559068677	-0.110359764	0.232564316696551	-0.474534379	0.635118888300666	0.796219617576068	NOT_CHANGE
evm.TU.scaffold_1.1402	99.011505246406	-0.170404752	0.353773372926994	-0.481677721	0.630034905101012	0.79332405310422	NOT_CHANGE
evm.TU.scaffold_1.1405	22.8246441315441	0.538665173514207	0.352889213234931	1.52644272851604	0.126899643258762	0.29219871642087	NOT_CHANGE
evm.TU.scaffold_1.1429	9.32131934400777	-0.323145429	0.555903666574816	-0.581297532	0.561039943915711	NA	NOT_CHANGE
evm.TU.scaffold_1.1430	9.33382222435681	0.0666485628520632	0.539227448885969	0.123600093040066	0.901631918816656	NA	NOT_CHANGE
evm.TU.scaffold_1.1431	9.22750907150692	0.0416651589229895	0.502088447605257	0.0829837036118121	0.93386449754992	NA	NOT_CHANGE
evm.TU.scaffold_1.1432	9.76533776572377	0.416542599642934	0.506556511453083	0.822302329996826	0.410904850970641	NA	NOT_CHANGE
evm.TU.scaffold_1.1421	35.9118276479452	-0.345979733	0.295226640893104	-1.171912303	0.241232266986794	0.445859955746833	NOT_CHANGE
evm.TU.scaffold_1.1422	251.059581069283	-0.098348166	0.154006738226662	-0.638596515	0.523085449027495	0.714496482137687	NOT_CHANGE
evm.TU.scaffold_1.1423	5.40498397633394	-0.943793302	0.865478821477917	-1.090486883	0.275498728291303	NA	NOT_CHANGE
evm.TU.scaffold_1.1424	27.7516677794959	-0.066837961	0.514893973525747	-0.129809173	0.896717405511342	0.949630993306191	NOT_CHANGE
evm.TU.scaffold_1.1425	9.05157982740491	-0.988181543	1.04741992540803	-0.943443521	0.345454091084841	NA	NOT_CHANGE
evm.TU.scaffold_1.1426	43.0340703549714	-0.129277808	0.240891896420924	-0.536663167	0.591500302940867	0.765664687575194	NOT_CHANGE
evm.TU.scaffold_1.1427	44.6333930001054	-0.366059006	0.533096526961069	-0.686665524	0.492293527173115	0.690002300711628	NOT_CHANGE
evm.TU.scaffold_1.1433	8.86779197745379	0.386542362519081	0.530390379217714	0.728788412582449	0.466131100676044	NA	NOT_CHANGE
evm.TU.scaffold_1.1434	9.38777262527573	0.321524851646985	0.525176407540323	0.61222257327372	0.540390508582293	NA	NOT_CHANGE
evm.TU.scaffold_1.1435	9.55610695253485	-0.005691116	0.56827430119642	-0.010014734	0.992009532004512	NA	NOT_CHANGE
evm.TU.scaffold_1.1428	52.4201454623797	0.635083394623142	0.321731061440815	1.97395735363267	0.0483865923440711	0.151668339034157	NOT_CHANGE
evm.TU.scaffold_1.1436	16.2597943853693	0.0114845956364161	0.399548222299374	0.0287439537844093	0.977068800785459	0.988784608891158	NOT_CHANGE
evm.TU.scaffold_1.1437	4.69120578235881	0.371435849264205	0.732365215755833	0.507172980465582	0.61203345157625	NA	NOT_CHANGE
evm.TU.scaffold_1.1438	3.49790552350099	-0.42708883	0.876592526891104	-0.487214774	0.626106136416392	NA	NOT_CHANGE
evm.TU.scaffold_1.1439	9.95887638066491	0.292613474877181	0.475117263446188	0.615876326519384	0.537976147081748	NA	NOT_CHANGE
evm.TU.scaffold_1.1440	8.97726725570366	0.524586346276577	0.526820457777904	0.995759254470202	0.319367131969346	NA	NOT_CHANGE
evm.TU.scaffold_1.1441	9.2125201562144	0.0858524865474521	0.519440877210272	0.165278649244038	0.868724663131569	NA	NOT_CHANGE
evm.TU.scaffold_1.1446	39.2281985017465	-0.360857065	0.291758252139005	-1.236835846	0.216148031211035	0.415345610755016	NOT_CHANGE
evm.TU.scaffold_1.1447	5.76546463377578	0.667990705095204	1.21231373780055	0.551004813578301	0.58163037481266	NA	NOT_CHANGE
evm.TU.scaffold_1.1448	13.3586474861512	-0.698096468	0.583563814333813	-1.196264146	0.231593495659343	NA	NOT_CHANGE
evm.TU.scaffold_1.1442	2.38953695701723	1.10018003084238	1.58014657829383	0.696251883183079	0.486271100742902	NA	NOT_CHANGE
evm.TU.scaffold_1.1443	12.3827512715003	-0.71251243	0.517825601956317	-1.375969877	0.168830959348873	NA	NOT_CHANGE
evm.TU.scaffold_1.1444	7.15054923404558	0.60729013221275	0.8624587920208	0.70413814298284	0.481346748323033	NA	NOT_CHANGE
evm.TU.scaffold_1.1445	11.3654005009485	-0.027551218	0.691009426925794	-0.039870972	0.968195993463997	NA	NOT_CHANGE
evm.TU.scaffold_1.1406	2.96680256158295	0.644137382929358	0.944950152412056	0.681662817118077	0.495452184204364	NA	NOT_CHANGE
evm.TU.scaffold_1.1407	7.31812913395288	-0.797972539	0.641069198036431	-1.244752581	0.213222711344549	NA	NOT_CHANGE
evm.TU.scaffold_1.1408	259.863888575854	-0.101297142	0.125526199551599	-0.806980079	0.419677960136251	0.630089036720561	NOT_CHANGE
evm.TU.scaffold_1.1409	31.2231674158467	-0.297411682	0.299666384872656	-0.992475957	0.320965402394432	0.534584687241793	NOT_CHANGE
evm.TU.scaffold_1.1410	36.2357899795957	-0.144786526	0.282742528631083	-0.512079053	0.608595684165956	0.777881339290055	NOT_CHANGE
evm.TU.scaffold_1.1411	276.325440020624	-0.067097942	0.139887928048985	-0.479654983	0.631472742641285	0.794408958308977	NOT_CHANGE
evm.TU.scaffold_1.1412	2.46887836360702	0.624716965256293	0.976585418662061	0.639695159602286	0.522370802936299	NA	NOT_CHANGE
evm.TU.scaffold_1.1413	60.4382112069195	0.229411050756379	0.36296286476279	0.632051025127068	0.527353535862002	0.718134652668075	NOT_CHANGE
evm.TU.scaffold_1.1414	16.6859732305371	-0.06274621	0.45334940673213	-0.13840585	0.889919673628554	0.946266994130462	NOT_CHANGE
evm.TU.scaffold_1.1415	45.4547421757667	-0.041600804	0.248446888564082	-0.167443448	0.867021141315012	0.935006625454964	NOT_CHANGE
evm.TU.scaffold_1.1416	42.0789114682274	-0.208956578	0.461131030940267	-0.453139268	0.650448460721852	0.804259305664469	NOT_CHANGE
evm.TU.scaffold_1.1417	23.0835527860953	-0.312731774	0.422530566213513	-0.740140002	0.459215048557668	0.663641858157304	NOT_CHANGE
evm.TU.scaffold_1.1418	6.17492995336874	-0.874565886	0.668011380178246	-1.309208064	0.19046388149482	NA	NOT_CHANGE
evm.TU.scaffold_1.1419	232.455572108316	-0.109380676	0.123474579891308	-0.88585583	0.375695220226963	0.589378359451001	NOT_CHANGE
evm.TU.scaffold_1.1420	35.5580311918585	-0.296722256	0.295197520564225	-1.005165135	0.314817340388485	0.528297326781831	NOT_CHANGE
evm.TU.scaffold_1.1483	2419.37648004074	-0.206876652	0.144381910640834	-1.43284329	0.151902626864997	0.328734204846728	NOT_CHANGE
evm.TU.scaffold_1.1484	1989.02023492826	-0.157768783	0.146167286661054	-1.079371357	0.280422214176244	0.490973498481599	NOT_CHANGE
evm.TU.scaffold_1.1488	65.2142911055986	0.0941305620613564	0.283753998882061	0.33173298854717	0.740090888639171	0.860111229835928	NOT_CHANGE
evm.TU.scaffold_1.1490	7.77556166775233	-1.25863321	1.06688397101957	-1.179728297	0.238108295564181	NA	NOT_CHANGE
evm.TU.scaffold_1.1491	14.0631708954762	-1.252172146	0.928783766766462	-1.348184788	0.17759895595941	NA	NOT_CHANGE
evm.TU.scaffold_1.1492	4.0849189577704	-0.437882326	0.803538882517973	-0.544942299	0.58579320296684	NA	NOT_CHANGE
evm.TU.scaffold_1.1494	3.78157901422312	-0.193753193	1.61254973706693	-0.120153313	0.904361700861666	NA	NOT_CHANGE
evm.TU.scaffold_1.1495	0.522142458595071	1.83029138195471	3.53907460109255	0.517166657461721	0.605039825256942	NA	NOT_CHANGE
evm.TU.scaffold_1.1497	1.04178124544327	0.32668347807648	1.95779757739438	0.166862745080756	0.867478047229087	NA	NOT_CHANGE
evm.TU.scaffold_1.1499	0.848985806572619	-1.228539065	1.98106237827109	-0.620141535	0.535164608672059	NA	NOT_CHANGE
evm.TU.scaffold_1.1498	8.63949535267512	-1.37104774	0.950428050789001	-1.44255816	0.149144976977063	NA	NOT_CHANGE
evm.TU.scaffold_1.1500	14.2972305791231	-0.009359078	0.685494230589935	-0.013653037	0.98910679065525	NA	NOT_CHANGE
evm.TU.scaffold_1.1501	4.4607922102783	0.421386724483481	0.71430381399674	0.589926465778894	0.555239949859388	NA	NOT_CHANGE
evm.TU.scaffold_1.1502	2.84242694315784	0.159891976245016	0.932503311761146	0.171465317311357	0.863857899323091	NA	NOT_CHANGE
evm.TU.scaffold_1.1503	4.1760339175155	-0.147284227	0.785417703149509	-0.187523437	0.85125024987651	NA	NOT_CHANGE
evm.TU.scaffold_1.1504	3.53605098250868	-0.255294794	0.816888213865716	-0.312521089	0.754644538471888	NA	NOT_CHANGE
evm.TU.scaffold_1.1505	3.97598304578984	0.0579729996740348	0.817986786098135	0.0708727826161726	0.94349900521501	NA	NOT_CHANGE
evm.TU.scaffold_1.1485	964.908128238836	0.343323437192981	0.184107903376234	1.86479467147797	0.0622101904879273	0.179461048545681	NOT_CHANGE
evm.TU.scaffold_1.1486	1577.45462634647	-0.0136423	0.0991448252599758	-0.137599722	0.890556774915532	0.946267445510431	NOT_CHANGE
evm.TU.scaffold_1.1487	873.886236393223	0.0470324364471974	0.156854015040005	0.299848470153614	0.76429274152302	0.875401746530417	NOT_CHANGE
evm.TU.scaffold_1.1506	4.60578130746511	0.140936057334974	0.728752106443367	0.193393687769637	0.846650658553651	NA	NOT_CHANGE
evm.TU.scaffold_1.1507	7.46516109646357	0.226524542938572	0.581989464955898	0.389224473256981	0.697110101016774	NA	NOT_CHANGE
evm.TU.scaffold_1.1508	4.28296111460159	0.769669940263575	0.72716449394382	1.05845368781584	0.28984865402295	NA	NOT_CHANGE
evm.TU.scaffold_1.1509	6.19128905442549	0.455627981439907	0.636454596467193	0.715884501375256	0.47406266918686	NA	NOT_CHANGE
evm.TU.scaffold_1.1511	2.48009549767189	-0.709839767	1.00965694741817	-0.703050446	0.48202431229653	NA	NOT_CHANGE
evm.TU.scaffold_1.1510	3.9200755056315	0.520290977345505	0.772977253262407	0.673099984701463	0.500883683657158	NA	NOT_CHANGE
evm.TU.scaffold_1.1512	2.32698634542904	0.0458797723289546	0.942083376804318	0.0487003310519981	0.961158112049103	NA	NOT_CHANGE
evm.TU.scaffold_1.1514	3.62137385105535	0.344881353520854	0.808795484810911	0.426413549528511	0.669806529927538	NA	NOT_CHANGE
evm.TU.scaffold_1.1513	6.95897819014425	0.137244079367088	0.588320185486253	0.233281268861536	0.815543002680683	NA	NOT_CHANGE
evm.TU.scaffold_1.1515	3.4952690535615	0.126132149485602	0.816914281580518	0.154400715386649	0.877293789626439	NA	NOT_CHANGE
evm.TU.scaffold_1.1516	1.67113297987688	0.299349938680283	1.13513938864815	0.263712053051725	0.792001807227902	NA	NOT_CHANGE
evm.TU.scaffold_1.1517	16.9147939348388	-0.231767651	0.530391535534955	-0.436974642	0.662129738373365	0.810371207462921	NOT_CHANGE
evm.TU.scaffold_1.1518	4.02386594926621	-0.678387267	1.18345978818192	-0.573223758	0.566493200358954	NA	NOT_CHANGE
evm.TU.scaffold_1.1523	2.99765940618174	-0.584266411	1.13313976692756	-0.51561725	0.606121759728268	NA	NOT_CHANGE
evm.TU.scaffold_1.1519	10.3770160970798	-0.712030458	0.697564789338638	-1.020737384	0.307378877749851	NA	NOT_CHANGE
evm.TU.scaffold_1.1520	7.26516413637485	-2.247010672	0.839982679568744	-2.675067863	0.00747141245965739	NA	NOT_CHANGE
evm.TU.scaffold_1.1521	33.2002781920375	-0.849631568	0.361681095335977	-2.349117992	0.0188179425603073	0.0783708600678161	NOT_CHANGE
evm.TU.scaffold_1.1522	9.33201516361468	-0.941662932	0.744325442085883	-1.265122591	0.205827385787246	NA	NOT_CHANGE
evm.TU.scaffold_1.1528	7.94373603028743	-0.652327764	0.834786528146831	-0.781430631	0.434549261053885	NA	NOT_CHANGE
evm.TU.scaffold_1.1526	1.68163418625922	0.288150595186633	1.45911070636601	0.197483709720893	0.843449028180787	NA	NOT_CHANGE
evm.TU.scaffold_1.1524	2.81197147022108	-1.354520112	1.07937181691538	-1.254915211	0.209509541361068	NA	NOT_CHANGE
evm.TU.scaffold_1.1525	76.3310789943227	-0.458299126	0.315365177357367	-1.453233138	0.146159034431135	0.319996228761868	NOT_CHANGE
evm.TU.scaffold_1.1527	2.07496760658844	0.0458708853182228	1.67537879892435	0.0273794113591944	0.978157119447696	NA	NOT_CHANGE
evm.TU.scaffold_1.1530	1.83888672111136	-0.237844806	1.31422201645947	-0.180977645	0.856385122697182	NA	NOT_CHANGE
evm.TU.scaffold_1.1529	2.4335621100066	0.0462684979491601	1.6378497450855	0.0282495375952479	0.977463127683438	NA	NOT_CHANGE
evm.TU.scaffold_1.1531	77.9631747282602	-0.463885302	0.323352532692834	-1.434611625	0.151397800152958	0.327965876397598	NOT_CHANGE
evm.TU.scaffold_1.1532	5.51902122241958	-2.083610502	0.87361589544273	-2.385041885	0.0170771769177017	NA	NOT_CHANGE
evm.TU.scaffold_1.1533	3.29617086601272	-0.108820265	0.895348329584073	-0.121539586	0.903263662218242	NA	NOT_CHANGE
evm.TU.scaffold_1.1534	89.5397002598681	-0.007203034	0.181635981109638	-0.039656429	0.968367039335964	0.985030559262317	NOT_CHANGE
evm.TU.scaffold_1.1535	5.95264787509742	-0.484048003	0.63533276610776	-0.761881062	0.446130993655632	NA	NOT_CHANGE
evm.TU.scaffold_1.1449	39.6858943886808	-0.606884348	0.332109032504251	-1.827364775	0.0676449418420221	0.190209359444525	NOT_CHANGE
evm.TU.scaffold_1.1450	250.343054896927	-0.6519806	0.250492180926956	-2.602798209	0.00924663603512915	0.0470791011365238	NOT_CHANGE
evm.TU.scaffold_1.1451	1609.84928563792	0.0808087476246394	0.0939043784813496	0.860542915373098	0.389489837607244	0.601776752936296	NOT_CHANGE
evm.TU.scaffold_1.1452	2429.38354831381	0.488039959068173	0.170003976243143	2.87075614261026	0.00409491287986333	0.0261250447939085	NOT_CHANGE
evm.TU.scaffold_1.1453	140.068378015758	-0.488320239	0.232158454825773	-2.103392012	0.0354315161617315	0.122309453513757	NOT_CHANGE
evm.TU.scaffold_1.1454	719.666749737601	0.177915657970373	0.144995562562785	1.2270420889145	0.219806772061331	0.420419142544887	NOT_CHANGE
evm.TU.scaffold_1.1455	1037.7476652207	0.0455791298838873	0.0960102007174044	0.474732159117598	0.6349778929652	0.796219617576068	NOT_CHANGE
evm.TU.scaffold_1.1456	629.805511261998	0.250906527529507	0.137038420543434	1.83092104049742	0.067112329350959	0.189169262391995	NOT_CHANGE
evm.TU.scaffold_1.1457	9759.93375483038	1.22652503188353	0.197481712628982	6.21082841320023	5.27060004797583e-10	1.06050554426868e-07	UP
evm.TU.scaffold_1.1458	445.446505133742	-0.115274815	0.135960084956577	-0.847857776	0.39651718198239	0.607609735659307	NOT_CHANGE
evm.TU.scaffold_1.1459	200.921035290608	-0.097022083	0.184501028062135	-0.525862019	0.598984079901875	0.771059353840221	NOT_CHANGE
evm.TU.scaffold_1.1460	6534.94438918479	-0.29071295	0.0963007539132136	-3.018802432	0.00253775966978575	0.0183257960119968	NOT_CHANGE
evm.TU.scaffold_1.1461	1442.26153776344	0.159498502989398	0.0958564657008134	1.66393056350757	0.0961263063666364	0.242004221249788	NOT_CHANGE
evm.TU.scaffold_1.1462	24.0579226235267	0.504602694128239	0.332403031018414	1.51804480417113	0.129003104187555	0.295189734018011	NOT_CHANGE
evm.TU.scaffold_1.1463	140.919742110976	0.162870730484724	0.166259390548077	0.979618233579576	0.327274601058653	0.541301636243548	NOT_CHANGE
evm.TU.scaffold_1.1464	16093.3712806581	-0.216743016	0.139571225762214	-1.552920491	0.120442130769523	0.282190383128947	NOT_CHANGE
evm.TU.scaffold_1.1465	1.66392194131786	0.264727532091179	1.43706644085017	0.184213843261531	0.853845699971008	NA	NOT_CHANGE
evm.TU.scaffold_1.1466	758.635599527014	-0.106283094	0.17240341577983	-0.616479052	0.537578393126518	0.726140295285664	NOT_CHANGE
evm.TU.scaffold_1.1467	287.512600150782	-0.073361667	0.141478099391831	-0.518537266	0.604083466490544	0.774954059574615	NOT_CHANGE
evm.TU.scaffold_1.1468	455.469052752082	0.112885924043706	0.260857322405913	0.43274968477997	0.665196630220879	0.812547068652769	NOT_CHANGE
evm.TU.scaffold_1.1469	22.2806123320633	0.35479394329186	0.497961044242561	0.712493371507664	0.476159314619066	0.676720722378888	NOT_CHANGE
evm.TU.scaffold_1.1470	12.4699834019282	0.419016378494285	0.555365480316514	0.754487618235616	0.450556477431334	NA	NOT_CHANGE
evm.TU.scaffold_1.1471	27.5534465920098	-0.298374605	0.43091733638884	-0.692417269	0.488675323994584	0.687509737119179	NOT_CHANGE
evm.TU.scaffold_1.1472	74.7218697036208	-0.823069654	0.372454487936031	-2.209852964	0.0271153685378153	0.100784405332562	NOT_CHANGE
evm.TU.scaffold_1.1473	45.7121953636135	-0.563389817	0.326680205757708	-1.724591228	0.0846011654411131	0.221129651264143	NOT_CHANGE
evm.TU.scaffold_1.1474	15.0225540250254	-0.506674453	0.511232478810752	-0.99108424	0.321644447807673	NA	NOT_CHANGE
evm.TU.scaffold_1.1475	3759.85303299588	-0.197180027	0.0914776665249438	-2.155499088	0.0311227999508996	0.11140535610204	NOT_CHANGE
evm.TU.scaffold_1.1476	8925.4081805429	-0.156024814	0.154800468391924	-1.007909185	0.313498061601745	0.527114429395681	NOT_CHANGE
evm.TU.scaffold_1.1477	2152.55030395431	-0.216145232	0.107288046356882	-2.014625484	0.0439439052472648	0.14241714061146	NOT_CHANGE
evm.TU.scaffold_1.1478	298.091708713625	0.357620940361968	0.115466960965553	3.09717115070394	0.0019537703579134	0.0150331067232358	NOT_CHANGE
evm.TU.scaffold_1.1479	2100.05102195592	0.22189982893539	0.0795946658494256	2.78787311394927	0.00530553195885149	0.0313794828459407	NOT_CHANGE
evm.TU.scaffold_1.1480	1207.0435700916	0.104046319038243	0.0867724551447504	1.19907082108806	0.230500408826909	0.433322020460475	NOT_CHANGE
evm.TU.scaffold_1.1481	1386.06415898626	-0.005991905	0.116997562444668	-0.051213934	0.959155048461084	0.980234349682391	NOT_CHANGE
evm.TU.scaffold_1.1482	2754.31073051634	-0.194084328	0.185707527560219	-1.04510749	0.295973292606445	0.507916772271811	NOT_CHANGE
evm.TU.scaffold_2.13	18.3599199403716	-0.043402547	0.655536020199306	-0.066209248	0.947211234132423	0.973375377759274	NOT_CHANGE
evm.TU.scaffold_2.14	13647.3817740254	0.222583756325247	0.11275669669807	1.97401806582949	0.0483796887681792	0.151668339034157	NOT_CHANGE
evm.TU.scaffold_2.16	1.67056858493464	2.82938751415994	2.38875598164736	1.18446067153695	0.236230755614874	NA	NOT_CHANGE
evm.TU.scaffold_2.17	1.62369417978228	-0.285416422	2.23151645222212	-0.12790245	0.898226171785531	NA	NOT_CHANGE
evm.TU.scaffold_2.18	0.851102234584846	-2.049415467	2.75436836532291	-0.744060051	0.456840146038384	NA	NOT_CHANGE
evm.TU.scaffold_2.19	0.933126537141153	-2.005909896	3.21665819755599	-0.623600573	0.532889933949483	NA	NOT_CHANGE
evm.TU.scaffold_2.15	310.531565015897	-0.077440619	0.156209995100944	-0.495746887	0.620073002026968	0.785545928103664	NOT_CHANGE
evm.TU.scaffold_2.20	1.31483361912743	1.04177079917328	1.4905018836669	0.698939605906666	0.484589774612534	NA	NOT_CHANGE
evm.TU.scaffold_2.21	6756.22603804722	-0.006947076	0.186929670155291	-0.037164117	0.97035414919859	0.985901676351219	NOT_CHANGE
evm.TU.scaffold_2.22	12999.8505279327	-0.049700713	0.198683148982236	-0.25015062	0.802470870585098	0.899385145177044	NOT_CHANGE
evm.TU.scaffold_2.23	20867.8832857836	0.450332599701043	0.150655111569234	2.98916243206319	0.0027974337153703	0.0196703958090856	NOT_CHANGE
evm.TU.scaffold_2.24	1563.32028207016	0.0923236792492107	0.0939399983264527	0.982794133425199	0.325708769778232	0.539721119055369	NOT_CHANGE
evm.TU.scaffold_2.25	917.207804416245	-0.042969056	0.0983850722061438	-0.436743654	0.662297266850064	0.810442156868335	NOT_CHANGE
evm.TU.scaffold_2.48	1304.44894017477	-0.34390967	0.132891351614894	-2.587901059	0.00965627123896193	0.0486439893949247	NOT_CHANGE
evm.TU.scaffold_2.49	1160.62857067138	-0.152173647	0.112862225717287	-1.348313361	0.177557616627343	0.36462911536249	NOT_CHANGE
evm.TU.scaffold_2.56	305.01325810049	-0.362731969	0.23151602813763	-1.566768277	0.117168864870864	0.277173373986852	NOT_CHANGE
evm.TU.scaffold_2.27	4.20512230438114	0.833113396010624	1.22301764891158	0.681194908963128	0.495748168980588	NA	NOT_CHANGE
evm.TU.scaffold_2.31	1.64433945986543	1.57713379293842	2.94991573515071	0.534636896283358	0.592900964944678	NA	NOT_CHANGE
evm.TU.scaffold_2.32	0.766576177782656	1.79741686533048	3.28461737228281	0.547222602089959	0.584225809954687	NA	NOT_CHANGE
evm.TU.scaffold_2.33	0.314505069704283	-2.057323985	3.74320948676523	-0.549614974	0.582583486168441	NA	NOT_CHANGE
evm.TU.scaffold_2.34	0.707056785287763	0.399062219279442	2.86703017521794	0.139190100867741	0.889299930721841	NA	NOT_CHANGE
evm.TU.scaffold_2.36	1.57125203841196	-3.434561771	2.11015646181544	-1.627633701	0.103602578817369	NA	NOT_CHANGE
evm.TU.scaffold_2.38	0.904348419076334	-1.034646367	2.09600203598581	-0.493628512	0.621568560573531	NA	NOT_CHANGE
evm.TU.scaffold_2.26	1.14997965138134	-0.286481324	1.88685377138542	-0.151830167	0.879320887973985	NA	NOT_CHANGE
evm.TU.scaffold_2.28	3.68832750637492	-0.565133596	1.03886023289047	-0.543993867	0.586445693045189	NA	NOT_CHANGE
evm.TU.scaffold_2.29	2.49219510439295	-1.225204407	1.59105486199044	-0.770057926	0.441265532315939	NA	NOT_CHANGE
evm.TU.scaffold_2.30	6.36670565034424	-0.717869705	0.674702914706614	-1.063978959	0.287338231466683	NA	NOT_CHANGE
evm.TU.scaffold_2.35	346.002189935727	-0.111892043	0.119455279184115	-0.936685624	0.348920293085699	0.565657425868557	NOT_CHANGE
evm.TU.scaffold_2.37	0.869315760857284	3.24721248858468	3.16385216409515	1.02634773060371	0.304727706385044	NA	NOT_CHANGE
evm.TU.scaffold_2.39	4.41615174008929	-0.239417452	0.944402233419889	-0.253512162	0.799872463970455	NA	NOT_CHANGE
evm.TU.scaffold_2.40	1574.41537379076	0.263550747677415	0.121347771693631	2.1718631005669	0.0298659904341584	0.108427431614365	NOT_CHANGE
evm.TU.scaffold_2.41	765.738171678028	0.0398749045705695	0.105231412	0.378925870703734	0.704742912254602	0.838006661531384	NOT_CHANGE
evm.TU.scaffold_2.42	1107.07527274193	-0.13170091	0.19137461567902	-0.688183799	0.491337045060342	0.689123257703266	NOT_CHANGE
evm.TU.scaffold_2.43	3.05253203535279	-0.076692345	0.939459076680686	-0.081634577	0.934937304282566	NA	NOT_CHANGE
evm.TU.scaffold_2.44	2510.62677498972	-0.173573189	0.119307942780047	-1.454833473	0.145715368944817	0.319642107532704	NOT_CHANGE
evm.TU.scaffold_2.45	1039.79019206297	-0.180554825	0.0729509644812492	-2.475016286	0.013323010036217	0.0610059754962532	NOT_CHANGE
evm.TU.scaffold_2.46	266.825560838205	-0.068519576	0.172205782226413	-0.397893583	0.690708630505158	0.828676115236265	NOT_CHANGE
evm.TU.scaffold_2.47	1994.88173006457	0.065116352401076	0.121759502526428	0.534794829561189	0.592791738765438	0.766388232139228	NOT_CHANGE
evm.TU.scaffold_2.50	740.736891377703	-0.507326056	0.163152003330995	-3.109530042	0.00187385227524788	0.0145878841933918	NOT_CHANGE
evm.TU.scaffold_2.51	234.22113140614	1.08769031459289	0.313974985952775	3.46425786529532	0.000531696563744387	0.00552446985745533	UP
evm.TU.scaffold_2.52	1082.65389728307	1.19410803660206	0.292384345782128	4.08403546163807	4.4260271982666e-05	0.000809607038032577	UP
evm.TU.scaffold_2.53	483.520817371319	0.129097042193485	0.139660001051082	0.924366613360297	0.355295471284396	0.572444797666867	NOT_CHANGE
evm.TU.scaffold_2.54	2115.44851090562	-0.447311653	0.147828994399249	-3.025872257	0.00247917019390545	0.0179761314891425	NOT_CHANGE
evm.TU.scaffold_2.55	1089.46650602534	-0.371552631	0.123359583506035	-3.011947837	0.00259577198434001	0.0186361634727063	NOT_CHANGE
evm.TU.scaffold_2.58	141.506283702243	0.339740028854531	0.243427943534739	1.39564925834428	0.162820141308179	0.344298128235141	NOT_CHANGE
evm.TU.scaffold_2.60	44.9050532355778	-1.02978052	0.364383086517241	-2.826093081	0.00471195695981653	0.0288265053786637	DOWN
evm.TU.scaffold_2.61	16.761360158182	-0.226866994	0.405047701951846	-0.560099448	0.575411607216884	0.755114968808511	NOT_CHANGE
evm.TU.scaffold_2.64	10.3380565187555	1.30568696888888	0.73546417909956	1.77532367448195	0.075844458532622	NA	NOT_CHANGE
evm.TU.scaffold_2.59	3135.4126091474	-0.187593534	0.104460482532938	-1.795832542	0.0725211535048719	0.199628736943298	NOT_CHANGE
evm.TU.scaffold_2.66	5.19849436808931	-5.489280492	1.23764129764169	-4.435275796	9.19544890250294e-06	NA	NOT_CHANGE
evm.TU.scaffold_2.65	1581.86631435223	-0.22118689	0.15144636847581	-1.460496494	0.144153670479779	0.317479408402387	NOT_CHANGE
evm.TU.scaffold_2.57	15670.3905891587	-0.470420655	0.217149741322751	-2.166342231	0.0302850448718357	0.109530737813349	NOT_CHANGE
evm.TU.scaffold_2.79	818.998327657384	0.0408451099175275	0.0876561924174932	0.465969474500882	0.641237350536768	0.799803592042183	NOT_CHANGE
evm.TU.scaffold_2.83	0.326012267984845	2.26940221932578	3.788557536	0.599014848707502	0.549162982769898	NA	NOT_CHANGE
evm.TU.scaffold_2.84	42.994456508974	0.216616109652759	0.366436343100689	0.591142537390834	0.554424920561735	0.738221932277607	NOT_CHANGE
evm.TU.scaffold_2.80	57.6129343358713	-0.799590966	0.232349067179271	-3.441334951	0.000578851493401613	0.00587441627105827	NOT_CHANGE
evm.TU.scaffold_2.81	1857.36632707216	0.0593276489898705	0.164746215963416	0.360115397145419	0.718760838923685	0.84675809179167	NOT_CHANGE
evm.TU.scaffold_2.82	5959.15043176631	-0.319148786	0.117570435940372	-2.714532638	0.00663693600736407	0.0372744291170426	NOT_CHANGE
evm.TU.scaffold_2.68	18.0614556541221	1.01037747537015	0.817527346110521	1.23589440790835	0.216497815940458	0.415864998748854	NOT_CHANGE
evm.TU.scaffold_2.69	24.6120604541973	0.832435244925598	0.526073705544061	1.58235478442075	0.113568600679759	0.27165409885201	NOT_CHANGE
evm.TU.scaffold_2.70	38.55638005	0.332539348765388	0.403993210853766	0.823131032481033	0.410433483267799	0.621381209004627	NOT_CHANGE
evm.TU.scaffold_2.71	8.1162335446397	0.483262412267768	0.760135753160738	0.635758034348868	0.524934143931315	NA	NOT_CHANGE
evm.TU.scaffold_2.72	5.22937882772284	-0.448821301	1.06995240330614	-0.419477819	0.674866961704207	NA	NOT_CHANGE
evm.TU.scaffold_2.73	2.36193057724403	2.60999620612154	2.85642704873511	0.913727591004751	0.360860002384702	NA	NOT_CHANGE
evm.TU.scaffold_2.74	366.357901732378	-0.753500036	0.232998873419973	-3.233921369	0.00122103067931569	0.0104976532437798	NOT_CHANGE
evm.TU.scaffold_2.75	13181.7395925677	0.241521201141972	0.1581696977001	1.52697517067973	0.126767185627057	0.292159180535947	NOT_CHANGE
evm.TU.scaffold_2.76	5210.17105977859	-0.406161641	0.132241398759141	-3.071365284	0.00213082294108745	0.0160509722336919	NOT_CHANGE
evm.TU.scaffold_2.77	142.704483027864	-0.031870366	0.259154647720947	-0.122978176	0.902124380021633	0.952464923124757	NOT_CHANGE
evm.TU.scaffold_2.78	1685.32033254759	-0.080575352	0.254542986925015	-0.316549094	0.751585767834413	0.867686405037125	NOT_CHANGE
evm.TU.scaffold_2.94	4.14452736685123	0.232259541999668	1.2819993699216	0.181169778588793	0.856234315235998	NA	NOT_CHANGE
evm.TU.scaffold_2.98	1.13138305920327	0.237115391917699	2.29355425259042	0.103383380467191	0.917658701929072	NA	NOT_CHANGE
evm.TU.scaffold_2.99	0.428605282368206	-2.51369409	3.72566422145915	-0.674696897	0.499868356283583	NA	NOT_CHANGE
evm.TU.scaffold_2.100	1.96593895344566	-1.379451302	1.53046855622155	-0.901326131	0.367414944285606	NA	NOT_CHANGE
evm.TU.scaffold_2.101	1.49456922344683	2.55973911167648	2.90777612621821	0.880308180742104	0.378692382072701	NA	NOT_CHANGE
evm.TU.scaffold_2.102	0.990017432780867	-1.809512449	2.76447238964623	-0.654559784	0.51275122422898	NA	NOT_CHANGE
evm.TU.scaffold_2.89	398.997116637698	0.461660982179821	0.218767198522077	2.11028428986914	0.0348338759573456	0.121041064566562	NOT_CHANGE
evm.TU.scaffold_2.90	924.982256104675	0.223197002128326	0.109043136598862	2.04686887309014	0.0406709610432996	0.134759863751994	NOT_CHANGE
evm.TU.scaffold_2.91	506.148161596054	0.289729435429519	0.118704625115323	2.44075944933101	0.0146564137918104	0.0653762607304178	NOT_CHANGE
evm.TU.scaffold_2.92	1296.58823337364	0.157474165677121	0.0896905935435946	1.75574895265443	0.0791312841494467	0.21105037625686	NOT_CHANGE
evm.TU.scaffold_2.93	1380.32283849348	-0.163389043	0.130037228100792	-1.256478976	0.208942363875617	0.405822155788117	NOT_CHANGE
evm.TU.scaffold_2.95	1.76278329428151	1.39535460703534	1.75193322370268	0.796465634738225	0.425761442147038	NA	NOT_CHANGE
evm.TU.scaffold_2.96	2.84321594168848	0.603262247407998	1.31864512076484	0.457486428993189	0.647321454503825	NA	NOT_CHANGE
evm.TU.scaffold_2.97	2.54974130975068	-2.627166627	1.83872338011875	-1.428799272	0.15306193488483	NA	NOT_CHANGE
evm.TU.scaffold_2.85	14063.1899537959	0.406947029281181	0.0920827580672876	4.41936186342087	9.89927722434308e-06	0.000263313228266711	NOT_CHANGE
evm.TU.scaffold_2.86	7084.99044610361	0.0865462031976629	0.10747110400828	0.805297423863769	0.420648068030929	0.631273771630466	NOT_CHANGE
evm.TU.scaffold_2.87	991.914045049131	0.173465876956359	0.127965777583184	1.35556459103762	0.175237744419518	0.361783734154123	NOT_CHANGE
evm.TU.scaffold_2.88	406.157240385711	0.145786242205357	0.146970629863308	0.991941331005705	0.321226145741085	0.534784898393251	NOT_CHANGE
evm.TU.scaffold_2.104	0.212926140789643	-0.227721977	3.81692887976119	-0.059661048	0.952425595757215	NA	NOT_CHANGE
evm.TU.scaffold_2.103	978.295117524445	-0.328228076	0.137506035973757	-2.387008496	0.0169860987485741	0.0723568422381021	NOT_CHANGE
evm.TU.scaffold_2.106	1.04614643555703	-1.174576342	2.332875128	-0.503488733	0.614620699986142	NA	NOT_CHANGE
evm.TU.scaffold_2.107	85.8951742983285	-0.137454314	0.283008952173619	-0.485688927	0.62718773572828	0.791588091547044	NOT_CHANGE
evm.TU.scaffold_2.108	492.92029803555	-0.305682148	0.230942674509656	-1.323627817	0.185626681902713	0.375016793347767	NOT_CHANGE
evm.TU.scaffold_2.109	6219.62246765821	0.0195911468138548	0.100407443483407	0.195116478760784	0.845301762318203	0.924317307897291	NOT_CHANGE
evm.TU.scaffold_2.110	78.8633982361717	-0.638924849	0.22161612838855	-2.883025045	0.00393876123125474	0.0252985013889615	NOT_CHANGE
evm.TU.scaffold_2.111	16.4489569448171	-1.025196511	0.58776363771202	-1.744232622	0.081118535149196	0.214817320492543	NOT_CHANGE
evm.TU.scaffold_2.112	9.7747421003033	-1.149910385	0.827777440016008	-1.389154052	0.16478591033624	NA	NOT_CHANGE
evm.TU.scaffold_2.113	1249.9284955371	-0.400569832	0.210196511151898	-1.905692107	0.056690163908702	0.168747990036059	NOT_CHANGE
evm.TU.scaffold_2.114	5345.80048274647	0.154619690199356	0.121001486670413	1.2778329791973	0.201308323361345	0.395993417433681	NOT_CHANGE
evm.TU.scaffold_2.115	9820.30038702526	-0.190544275	0.123382066774384	-1.544343353	0.122505175203364	0.285663393838377	NOT_CHANGE
evm.TU.scaffold_2.116	694.461164753534	-0.191661495	0.138068709092496	-1.388160256	0.165088251657977	0.347409166753301	NOT_CHANGE
evm.TU.scaffold_2.117	35.3771000085499	-0.670063068	0.324406152961475	-2.065506655	0.0388750864678946	0.130661750630768	NOT_CHANGE
evm.TU.scaffold_2.118	11.969235718677	0.093511800218203	0.70761187551547	0.132151258979484	0.894864652599404	NA	NOT_CHANGE
evm.TU.scaffold_2.119	46.6754842406361	-0.169262138	0.249805502247509	-0.6775757	0.49804075799835	0.694707432467236	NOT_CHANGE
evm.TU.scaffold_2.120	68831.3649491891	-0.444444755	0.12646610223608	-3.514338996	0.000440849823886952	0.00474548529560615	NOT_CHANGE
evm.TU.scaffold_2.121	1067.04485374974	-0.01998183	0.14913320426561	-0.13398646	0.893413281627893	0.947762665078845	NOT_CHANGE
evm.TU.scaffold_2.122	5616.16533981704	0.774403790057342	0.233350980764883	3.3186223924107	0.000904626687050385	0.00830272721632297	NOT_CHANGE
evm.TU.scaffold_2.133	1248.80139128254	-0.114820946	0.101304041647593	-1.133429077	0.257034109146487	0.465399627605353	NOT_CHANGE
evm.TU.scaffold_2.137	404.976045634748	-0.388625836	0.146265988500719	-2.656980203	0.00788440729519439	0.0419012046335142	NOT_CHANGE
evm.TU.scaffold_2.138	131.989597545763	-0.1349042	0.2054109028545	-0.656752868	0.511339834201278	0.705638180591924	NOT_CHANGE
evm.TU.scaffold_2.136	2.18622544044262	2.0743011657363	2.13087862393376	0.97344876542381	0.330330312281675	NA	NOT_CHANGE
evm.TU.scaffold_2.134	27.7439616615853	0.102899579427403	0.403163554066145	0.255230360953016	0.798545182754679	0.897537678285767	NOT_CHANGE
evm.TU.scaffold_2.135	89.7428742307435	-0.110976534	0.310330884319294	-0.357607121	0.720637348280106	0.847741260388977	NOT_CHANGE
evm.TU.scaffold_2.149	480.82275831539	-0.271127866	0.125467219229295	-2.160945843	0.0306995231090684	0.110381137556764	NOT_CHANGE
evm.TU.scaffold_2.147	10.3129705361575	-0.088598796	0.565460568738197	-0.156684305	0.875493657192706	NA	NOT_CHANGE
evm.TU.scaffold_2.148	1177.28052740265	0.118404902233802	0.0929288155774787	1.27414625375358	0.2026115886853	0.397585510732011	NOT_CHANGE
evm.TU.scaffold_2.150	1369.00525282458	-0.020848754	0.145257752789281	-0.14352937	0.885872117089022	0.944468052208948	NOT_CHANGE
evm.TU.scaffold_2.139	28.3734251386649	0.102558527345034	0.452879065036283	0.226458971639188	0.820844466239851	0.909894655182494	NOT_CHANGE
evm.TU.scaffold_2.140	3.69991811099279	0.582523963469431	1.21574645196476	0.479149219418257	0.631832476844363	NA	NOT_CHANGE
evm.TU.scaffold_2.141	26.9475948882335	-0.08827057	0.371118034015222	-0.237850391	0.811997133474553	0.905942205965477	NOT_CHANGE
evm.TU.scaffold_2.142	774.319313176956	-0.090252591	0.13440260274257	-0.671509253	0.501896167073645	0.697667011570552	NOT_CHANGE
evm.TU.scaffold_2.143	170.944783684871	1.01260797583879	0.295441887390977	3.42743537411384	0.000609311314936365	0.00612213172580892	UP
evm.TU.scaffold_2.144	698.969439580614	-0.670616844	0.231728400013298	-2.893977793	0.00380395063962132	0.0246635203133401	NOT_CHANGE
evm.TU.scaffold_2.145	1836.5248531171	-0.462564085	0.165933468032523	-2.787647905	0.00530922123849331	0.0313794828459407	NOT_CHANGE
evm.TU.scaffold_2.146	2459.12558828235	-0.101456219	0.113844664995491	-0.891181145	0.372831997712899	0.586960757157698	NOT_CHANGE
evm.TU.scaffold_2.123	2949.19977362263	0.419204322880601	0.213425168778549	1.96417472821853	0.0495098324704085	0.154082789900331	NOT_CHANGE
evm.TU.scaffold_2.124	1232.74886180143	-0.130418259	0.134981916406393	-0.966190604	0.33394881387622	0.549128781956136	NOT_CHANGE
evm.TU.scaffold_2.125	31030.7820016306	-0.283894875	0.096853384744938	-2.931181759	0.00337675148418572	0.0225756873987445	NOT_CHANGE
evm.TU.scaffold_2.126	5189.36278178448	0.541540431918482	0.160922240582764	3.36523049863925	0.000764797396083101	0.00728786444008878	NOT_CHANGE
evm.TU.scaffold_2.127	1048.35453759597	-0.58154218	0.155163810575061	-3.747924065	0.000178304214059508	0.0023673613821969	NOT_CHANGE
evm.TU.scaffold_2.128	454.717263098297	-0.322744997	0.155270994785795	-2.078591673	0.0376548969640926	0.127762903431867	NOT_CHANGE
evm.TU.scaffold_2.129	1021.66634239945	0.0404867109583747	0.117860780131304	0.343513006729381	0.73121255752403	0.854975931941848	NOT_CHANGE
evm.TU.scaffold_2.130	459.850160527814	0.310346729529556	0.158344951743892	1.95994078820722	0.0500027114842206	0.155199753859211	NOT_CHANGE
evm.TU.scaffold_2.131	339.486106498098	-0.257348122	0.160021870700657	-1.608205934	0.107790083999891	0.262097989516816	NOT_CHANGE
evm.TU.scaffold_2.132	2008.63084611019	-0.174433648	0.11493425649257	-1.517681964	0.129094593102496	0.295238628990474	NOT_CHANGE
evm.TU.scaffold_2.151	778.811274191273	0.0479862547506463	0.0883715170046042	0.543005895758768	0.587125743111987	0.762543310216633	NOT_CHANGE
evm.TU.scaffold_2.152	5660.84839790129	-0.110478366	0.140467118854905	-0.786506954	0.431570546613754	0.63932077434797	NOT_CHANGE
evm.TU.scaffold_2.153	1422.34814035624	0.0682524131240907	0.0975374720986228	0.699755813387072	0.484079813939255	0.68334148586703	NOT_CHANGE
evm.TU.scaffold_2.154	206.545220136646	0.22490108392971	0.215177754	1.04518743033609	0.295936351713283	0.507916772271811	NOT_CHANGE
evm.TU.scaffold_2.165	11.3539166946634	0.201162979292102	0.793382965346251	0.253550918129821	0.799842519264649	NA	NOT_CHANGE
evm.TU.scaffold_2.159	4.02417837272161	0.140504684180828	1.04621965947244	0.134297499486559	0.893167330452506	NA	NOT_CHANGE
evm.TU.scaffold_2.160	1056.4165704351	0.141289260848029	0.148556609615463	0.951080273127902	0.341563627944274	0.557706029834729	NOT_CHANGE
evm.TU.scaffold_2.161	60.4650484157998	-0.527654257	0.427616737244979	-1.233942011	0.21722451329683	0.416954702371075	NOT_CHANGE
evm.TU.scaffold_2.162	1314.21259263029	-0.049140277	0.114687628650784	-0.4284706	0.668308533800069	0.814493872669994	NOT_CHANGE
evm.TU.scaffold_2.163	981.639657062184	0.143024913065778	0.133817043571514	1.06880939264917	0.28515556612188	0.495617154161422	NOT_CHANGE
evm.TU.scaffold_2.166	608.26153128123	-0.506842478	0.163910007908359	-3.092199702	0.00198679140639298	0.01522651104357	NOT_CHANGE
evm.TU.scaffold_2.167	940.969620419295	-0.233606296	0.137911437795566	-1.693886309	0.0902868891263879	0.231123900486441	NOT_CHANGE
evm.TU.scaffold_2.168	1890.33047362224	0.0197071967344651	0.0968189974564676	0.203546796106064	0.838707673138186	0.920238924501346	NOT_CHANGE
evm.TU.scaffold_2.169	1409.42188411507	0.0679625995244826	0.125985187106087	0.539449129581034	0.589576988996063	0.764309755404016	NOT_CHANGE
evm.TU.scaffold_2.170	675.059994923075	-0.36532018	0.126810336917918	-2.880839125	0.00396618022293595	0.0254122129042124	NOT_CHANGE
evm.TU.scaffold_2.173	1480.92102160118	-0.117575732	0.103842366934888	-1.132252044	0.257528485598404	0.465938188624606	NOT_CHANGE
evm.TU.scaffold_2.171	550.588791324671	0.0267736522382605	0.187676511553795	0.142658513932289	0.886559882594122	0.944468052208948	NOT_CHANGE
evm.TU.scaffold_2.172	5808.17765966889	0.56116010106567	0.108632107225309	5.16569286372946	2.39549874870153e-07	1.41605103998102e-05	NOT_CHANGE
evm.TU.scaffold_2.155	115.377306833244	0.148489196467185	0.252141364155126	0.588912481554709	0.55591998439698	0.738896188610976	NOT_CHANGE
evm.TU.scaffold_2.156	1078.09747463535	-0.191391188	0.214707014711757	-0.891406312	0.372711232438889	0.586858935290909	NOT_CHANGE
evm.TU.scaffold_2.157	18.0291831021798	0.959263501491681	0.538659316898102	1.78083525411878	0.0749393683037555	0.203663159005147	NOT_CHANGE
evm.TU.scaffold_2.158	51278.8815403496	1.17386068999929	0.289755459048516	4.0512116453438	5.09530921179384e-05	0.000903596953949134	UP
evm.TU.scaffold_2.194	3.23795837738241	1.76881412978588	1.46611226354121	1.20646568054313	0.22763798424088	NA	NOT_CHANGE
evm.TU.scaffold_2.193	285.624241528279	-0.81973567	0.313816383931981	-2.612150646	0.00899745975651156	0.0461472654080296	NOT_CHANGE
evm.TU.scaffold_2.182	0.603985471225157	2.56199720781741	3.76986154065471	0.679599815586986	0.496757886474454	NA	NOT_CHANGE
evm.TU.scaffold_2.174	4038.79845977028	0.112049231981313	0.14132013643528	0.79287520382934	0.427850535433066	0.635700106821382	NOT_CHANGE
evm.TU.scaffold_2.175	1552.52719397981	-0.069904053	0.107321586213563	-0.651351285	0.514819749424326	0.707835259508566	NOT_CHANGE
evm.TU.scaffold_2.176	687.859262726735	0.155584217736697	0.109591290691759	1.41967684434249	0.155701782384767	0.334175948531654	NOT_CHANGE
evm.TU.scaffold_2.177	596.933778438962	0.112934166269972	0.13850281329933	0.815392579975254	0.414847630249711	0.625800281906391	NOT_CHANGE
evm.TU.scaffold_2.178	801.610382429876	0.460544312151693	0.121936542852427	3.7769179064644	0.000158781037689569	0.00219172295164374	NOT_CHANGE
evm.TU.scaffold_2.179	53.4397422160029	0.0652846037466048	0.308110399605381	0.211887050324233	0.832195153570632	0.916458390201385	NOT_CHANGE
evm.TU.scaffold_2.180	294.635414678705	-0.147628144	0.161560826399231	-0.913762004	0.360841915750579	0.577027199220283	NOT_CHANGE
evm.TU.scaffold_2.196	29.9281290403709	-0.859039234	0.55071411112157	-1.559864214	0.118791972794617	0.279691878046944	NOT_CHANGE
evm.TU.scaffold_2.197	735.374080785423	-0.363297234	0.127866589062418	-2.841220969	0.00449411609106052	0.0278401045948882	NOT_CHANGE
evm.TU.scaffold_2.198	1584.60079257642	-0.019285989	0.101015887192147	-0.190920359	0.848587989518799	0.925154568219661	NOT_CHANGE
evm.TU.scaffold_2.204	331.269475260813	-0.227179987	0.192770587101478	-1.178499222	0.238597642273281	0.442946616590727	NOT_CHANGE
evm.TU.scaffold_2.205	3.99297483597795	-3.025680852	1.42694410277136	-2.120391994	0.0339730012663991	NA	NOT_CHANGE
evm.TU.scaffold_2.183	885.676750278694	-0.252583978	0.113515920955836	-2.225097377	0.0260747017713617	0.0982254541700972	NOT_CHANGE
evm.TU.scaffold_2.184	550.173886269998	-0.19574218	0.130505765908649	-1.499873809	0.133647093544269	0.30234584643323	NOT_CHANGE
evm.TU.scaffold_2.185	1944.23413008138	0.360578016896966	0.132945086542515	2.71223274416881	0.00668316492666272	0.0374335945544283	NOT_CHANGE
evm.TU.scaffold_2.186	83.4273185647608	0.227223283269144	0.266993314223873	0.851044843312512	0.394744442930261	0.605871267164887	NOT_CHANGE
evm.TU.scaffold_2.187	2087.73568874301	0.318583925784687	0.127644512328101	2.49586856476673	0.0125649148603672	0.0588217915812179	NOT_CHANGE
evm.TU.scaffold_2.188	1093.29489955587	0.30729573479867	0.0900959778880319	3.41075974757237	0.00064782146650105	0.00641870833712167	NOT_CHANGE
evm.TU.scaffold_2.189	1858.09349536037	0.082722810689539	0.108578369907271	0.761871915743315	0.446136453152173	0.652885017577743	NOT_CHANGE
evm.TU.scaffold_2.190	12.0634722247862	-0.412817374	0.587809264308043	-0.702298176	0.482493230385234	NA	NOT_CHANGE
evm.TU.scaffold_2.191	95.7824499762897	0.594647811495651	0.208738801211646	2.8487650980266	0.00438892719729917	0.0274715817942448	NOT_CHANGE
evm.TU.scaffold_2.208	19.3787878684054	-0.051481787	0.485250151632313	-0.106093293	0.915508332482885	0.957800588218021	NOT_CHANGE
evm.TU.scaffold_2.209	130.409870143702	0.308704728594607	0.269681775711197	1.1446999997701	0.252333451549949	0.460119362768755	NOT_CHANGE
evm.TU.scaffold_2.207	1367.74376319192	-0.326844219	0.197657679149253	-1.653587255	0.0982114039633586	0.245469031562836	NOT_CHANGE
evm.TU.scaffold_2.199	285.621629256163	0.119508908569496	0.234114586354743	0.510471860939111	0.609720923471184	0.778647524154132	NOT_CHANGE
evm.TU.scaffold_2.216	14.1528376624895	-0.730488926	0.655382194072281	-1.114599897	0.265021914398264	NA	NOT_CHANGE
evm.TU.scaffold_2.214	2.72227918873113	2.20150749272006	1.73252393111096	1.27069384335048	0.203837586701583	NA	NOT_CHANGE
evm.TU.scaffold_2.210	581.014328197605	0.0884834101141861	0.122396656363819	0.722923425711667	0.469726930547835	0.672608851008895	NOT_CHANGE
evm.TU.scaffold_2.211	1307.54564825502	-0.051763996	0.114671271829099	-0.451412066	0.651692588706552	0.804647162995484	NOT_CHANGE
evm.TU.scaffold_2.212	2204.79191434543	0.0426491896865701	0.0882505179698526	0.48327410045502	0.628901127185051	0.792412390864305	NOT_CHANGE
evm.TU.scaffold_2.213	6054.10224744319	0.167429889076624	0.112394392754662	1.48966407463133	0.136312585202168	0.306554305359688	NOT_CHANGE
evm.TU.scaffold_2.215	4842.07856855972	0.0145199438532848	0.194415113176326	0.0746852629718957	0.940465133367689	0.970508203564132	NOT_CHANGE
evm.TU.scaffold_2.217	776.894919273088	-0.289897399	0.108581773844287	-2.669853226	0.00758844099948591	0.0407795881754602	NOT_CHANGE
evm.TU.scaffold_2.218	1630.99292251676	0.147304876679223	0.0849184366744525	1.73466307727659	0.0828004998374978	0.217837975810847	NOT_CHANGE
evm.TU.scaffold_2.219	1310.46627271938	0.00441431183356285	0.107799593986594	0.0409492435946635	0.967336359633722	0.984692173836834	NOT_CHANGE
evm.TU.scaffold_2.220	4357.91898945702	0.243014762148221	0.156301973698865	1.5547773095714	0.119999114924988	0.281514434457225	NOT_CHANGE
evm.TU.scaffold_2.221	95.7995025877847	-0.413787778	0.221511703435176	-1.868017677	0.0617596070365156	0.178588002808565	NOT_CHANGE
evm.TU.scaffold_2.222	380.145705239631	-0.264302485	0.159995092386752	-1.6519412	0.0985465381815383	0.246084111931608	NOT_CHANGE
evm.TU.scaffold_2.223	5051.48206157684	-0.017681395	0.0795585691094508	-0.222243749	0.82412413888386	0.911668639748731	NOT_CHANGE
evm.TU.scaffold_2.224	521.780093829512	-0.752560057	0.184989528643963	-4.068122464	4.73934725882405e-05	0.000856438521054853	NOT_CHANGE
evm.TU.scaffold_2.225	1775.48674611001	-0.05328541	0.086062832003456	-0.619145442	0.535820549242376	0.725100499345688	NOT_CHANGE
evm.TU.scaffold_2.226	142.252605610192	0.123604736220861	0.172617600784991	0.716061025403894	0.473953668176182	0.675568367022083	NOT_CHANGE
evm.TU.scaffold_2.227	3274.05719522565	-0.156277618	0.112252194956649	-1.392201002	0.163861539302432	0.345660975758192	NOT_CHANGE
evm.TU.scaffold_2.228	6375.16047927565	0.25525520321029	0.0850034437441648	3.00288073008586	0.00267437219756635	0.019048302452782	NOT_CHANGE
evm.TU.scaffold_2.229	1187.32530596226	0.111113531508137	0.0766221433940848	1.45014908988718	0.147016948338175	0.32147091545712	NOT_CHANGE
evm.TU.scaffold_2.230	137.23389143373	0.202214156352442	0.197872307152583	1.02194268244172	0.306808029400728	0.520618295754106	NOT_CHANGE
evm.TU.scaffold_2.231	1684.48733771702	0.136685537177424	0.0879133395161993	1.55477585005444	0.11999946264735	0.281514434457225	NOT_CHANGE
evm.TU.scaffold_2.232	1029.4379815934	-0.036350103	0.0907196035249975	-0.400686303	0.688651096064189	0.828011539659803	NOT_CHANGE
evm.TU.scaffold_2.235	50.044937709192	-0.279890733	0.299403555212657	-0.934827688	0.349877108021684	0.566423659223981	NOT_CHANGE
evm.TU.scaffold_2.233	860.484676998994	-0.097557191	0.0836669932320765	-1.166017653	0.243607308395027	0.448743533052317	NOT_CHANGE
evm.TU.scaffold_2.234	7204.36898199626	0.234674608250762	0.0774403014828241	3.03039378407911	0.00244235075430886	0.0177583849495021	NOT_CHANGE
evm.TU.scaffold_2.236	1327.46102534058	0.0878403192154485	0.0975155785027562	0.90078242434839	0.367704014149782	0.582923305808668	NOT_CHANGE
evm.TU.scaffold_2.237	947.582619449368	-0.244871651	0.104479489862049	-2.343729389	0.0190920179808099	0.0793327180830875	NOT_CHANGE
evm.TU.scaffold_2.238	2156.1324089681	-0.139364007	0.1099006731673	-1.268090569	0.204765608894622	0.400834904745451	NOT_CHANGE
evm.TU.scaffold_2.239	2687.42258217615	0.00715157537993977	0.100988040362038	0.0708160625189048	0.943544147878657	0.971858082254708	NOT_CHANGE
evm.TU.scaffold_2.240	12127.5881461323	0.642976773643612	0.0924936707536828	6.95157591221463	3.61227940467991e-12	2.51968529407772e-09	NOT_CHANGE
evm.TU.scaffold_2.254	285.65476095133	0.403190948475373	0.259786928241515	1.55200629687011	0.120660716934319	0.282394221957468	NOT_CHANGE
evm.TU.scaffold_2.255	908.046286175419	-0.166015715	0.112520772139646	-1.475422823	0.140098903125673	0.311701853460665	NOT_CHANGE
evm.TU.scaffold_2.256	382.329246089114	0.121633010242133	0.139727911006638	0.870499024610441	0.384027752017817	0.59686309705324	NOT_CHANGE
evm.TU.scaffold_2.263	186.170087691779	-0.045710752	0.2810572504736	-0.162638578	0.870803010471407	0.93601930332467	NOT_CHANGE
evm.TU.scaffold_2.262	1106.04772051796	-0.423552684	0.144351931219194	-2.93416708	0.00334444123890375	0.0223940519190142	NOT_CHANGE
evm.TU.scaffold_2.258	0.516397873701076	-1.923759498	3.74946427533828	-0.513075831	0.607898277367572	NA	NOT_CHANGE
evm.TU.scaffold_2.259	415.62040078133	-0.431060682	0.160766669143094	-2.681281412	0.00733408114679709	0.0397804515494753	NOT_CHANGE
evm.TU.scaffold_2.260	341.75889183837	-0.241522321	0.209856529294773	-1.150892573	0.249776433430163	0.456490973446252	NOT_CHANGE
evm.TU.scaffold_2.261	100.615938546582	-0.007071209	0.284007897076463	-0.024897931	0.980136377933716	0.990468749578828	NOT_CHANGE
evm.TU.scaffold_2.241	1630.8037966577	-0.276788495	0.134777173842452	-2.05367487	0.040007170346627	0.133056269337813	NOT_CHANGE
evm.TU.scaffold_2.242	1407.48254426358	0.0259951310960283	0.0852455316249676	0.304944207637677	0.760408645416673	0.872880743962808	NOT_CHANGE
evm.TU.scaffold_2.243	2576.89211235466	0.147575339238045	0.0989795678919564	1.49096770556864	0.135969973861689	0.306144574244643	NOT_CHANGE
evm.TU.scaffold_2.244	295.362329825866	0.369802358191099	0.148642567729556	2.4878630922464	0.0128513194774908	0.0595735958711456	NOT_CHANGE
evm.TU.scaffold_2.245	4589.25015786862	0.23063813796351	0.0843627572626708	2.7338857269138	0.00625917628890273	0.0356198924816832	NOT_CHANGE
evm.TU.scaffold_2.246	601.784458915752	-0.020133661	0.162098049316319	-0.124206685	0.901151629551507	0.952206574429147	NOT_CHANGE
evm.TU.scaffold_2.247	103.259267826826	-0.014517509	0.209333348939201	-0.069351154	0.944710108365654	0.972501167240244	NOT_CHANGE
evm.TU.scaffold_2.248	610.985789753943	-0.07903173	0.146913538106155	-0.537947227	0.590613482570903	0.765075854999075	NOT_CHANGE
evm.TU.scaffold_2.249	1014.82833838409	-0.022462845	0.133523255345447	-0.168231708	0.866400996932568	0.934455585084574	NOT_CHANGE
evm.TU.scaffold_2.250	830.195256335128	-0.167274655	0.131357253523375	-1.273432952	0.202864450539897	0.398006890305445	NOT_CHANGE
evm.TU.scaffold_2.251	2478.32099475629	-0.148635347	0.0877055070995659	-1.694709391	0.0901305633015684	0.230966466770588	NOT_CHANGE
evm.TU.scaffold_2.252	1111.13889401514	0.664111837119781	0.183232417583126	3.62442326461417	0.000289606987416679	0.00342390724219289	NOT_CHANGE
evm.TU.scaffold_2.253	1066.32688644156	0.29046710811435	0.140217738869986	2.07154323308323	0.038308058615458	0.129295876546302	NOT_CHANGE
evm.TU.scaffold_2.266	29.6201479331332	-0.993784592	0.603160382193393	-1.647629091	0.0994288070534023	0.247695382651384	NOT_CHANGE
evm.TU.scaffold_2.267	1670.5497051905	-0.223843546	0.104001762286418	-2.152305321	0.0313733150522998	0.112148614756479	NOT_CHANGE
evm.TU.scaffold_2.268	1197.88358981065	-0.315695563	0.0722550712530404	-4.369182084	1.24712751113817e-05	0.000308479790757416	NOT_CHANGE
evm.TU.scaffold_2.271	25.2592701448786	0.639563050780619	0.35322034892611	1.81066309663379	0.0701930186292597	0.195119435153545	NOT_CHANGE
evm.TU.scaffold_2.264	5956.80031004192	0.428352685649708	0.151188676406849	2.83323259274399	0.00460798436409155	0.0283441154623691	NOT_CHANGE
evm.TU.scaffold_2.265	4086.68534582132	-0.055902875	0.0544028570579235	-1.027572402	0.304151011529949	0.517162261909841	NOT_CHANGE
evm.TU.scaffold_2.269	886.37084484473	-0.06715119	0.102647267993688	-0.654193639	0.512987059061652	0.706606582275153	NOT_CHANGE
evm.TU.scaffold_2.270	1340.09185755776	0.0302131937710726	0.0945859573845465	0.319425785883189	0.749403659881411	0.865931584024208	NOT_CHANGE
evm.TU.scaffold_2.272	62.9892982891026	0.47457393484438	0.25840895179806	1.83652281216344	0.0662803714161519	0.187246549656487	NOT_CHANGE
evm.TU.scaffold_2.273	1485.15370573149	0.22028959684195	0.154809494395571	1.42297213554011	0.154744233020862	0.332598379231159	NOT_CHANGE
evm.TU.scaffold_2.274	9474.26807780497	0.0255290623497809	0.0976407627953546	0.261459062986709	0.793738514789164	0.894441083162696	NOT_CHANGE
evm.TU.scaffold_2.275	2082.40198210708	-0.214032041	0.0946430863744914	-2.261465149	0.0237304684518278	0.0918107350710328	NOT_CHANGE
evm.TU.scaffold_2.276	1609.56155900078	0.41978892546824	0.0986463415828819	4.25549410887719	2.08587856945457e-05	0.00044858149266449	NOT_CHANGE
evm.TU.scaffold_2.277	2391.62536386445	0.414896087399824	0.156173179669584	2.65664109725896	0.00789234162104353	0.0419012046335142	NOT_CHANGE
evm.TU.scaffold_2.278	256.537949393204	-0.551289689	0.218280838090167	-2.525598187	0.0115501500670417	0.0553451934088048	NOT_CHANGE
evm.TU.scaffold_2.285	0.460339974715789	-2.61132628	3.7225700015187	-0.701484802	0.483000516109383	NA	NOT_CHANGE
evm.TU.scaffold_2.279	35.060166260879	0.908319024373124	0.344545304101254	2.6362832799085	0.00838197236454015	0.0438283742379728	NOT_CHANGE
evm.TU.scaffold_2.280	1156.61803469194	-0.452841805	0.123678447993509	-3.661444757	0.000250796943752984	0.00305481772117284	NOT_CHANGE
evm.TU.scaffold_2.281	497.26149145945	-0.484579399	0.190827839672742	-2.539353795	0.0111057452568437	0.0538458816600349	NOT_CHANGE
evm.TU.scaffold_2.282	2325.05837607488	-0.317198124	0.137943605406616	-2.299476826	0.0214778777936321	0.0861337812781806	NOT_CHANGE
evm.TU.scaffold_2.283	100.128253011492	-0.333068628	0.311197963558692	-1.070278945	0.28449376875827	0.495386368692716	NOT_CHANGE
evm.TU.scaffold_2.284	6938.08284710645	-0.322696893	0.0800643658507008	-4.030468351	5.56658243069798e-05	0.000964290595569421	NOT_CHANGE
evm.TU.scaffold_2.286	29.7597709015363	-0.16189265	0.498742719101188	-0.32460153	0.745482668882953	0.863334471280889	NOT_CHANGE
evm.TU.scaffold_2.287	102.719241449413	0.0714683293063395	0.311177216779014	0.229670828880424	0.818347564173096	0.908956535450435	NOT_CHANGE
evm.TU.scaffold_2.291	13.0683317747305	0.446243618799908	0.81280514623727	0.549016724199779	0.582993972650672	NA	NOT_CHANGE
evm.TU.scaffold_2.289	16887.6980474436	0.364692666820286	0.223949740936913	1.62845764096249	0.103427884015624	0.25474824505343	NOT_CHANGE
evm.TU.scaffold_2.290	9.8196236942685	0.888938775717061	0.727171934412182	1.2224602375993	0.22153363168501	NA	NOT_CHANGE
evm.TU.scaffold_2.292	138.619177669409	-0.171858336	0.188017696646805	-0.914054042	0.360688449592602	0.576914385595842	NOT_CHANGE
evm.TU.scaffold_2.293	88.0813161309926	0.0493546189777657	0.261741987270262	0.188562100763775	0.850436039084715	0.925633233844104	NOT_CHANGE
evm.TU.scaffold_2.294	0.913590616990578	-0.645931518	2.83352105216188	-0.227960727	0.819676772300998	NA	NOT_CHANGE
evm.TU.scaffold_2.296	4.13928244131426	-0.801781267	1.21075156027263	-0.662217827	0.507831630921184	NA	NOT_CHANGE
evm.TU.scaffold_2.297	10.2553870899867	-0.404322066	0.70441588379796	-0.57398204	0.565979955163082	NA	NOT_CHANGE
evm.TU.scaffold_2.295	16830.7698304695	-0.181171646	0.183763036077269	-0.985898195	0.324183072735642	0.538144929403938	NOT_CHANGE
evm.TU.scaffold_2.298	5.13496480123141	-1.426629895	1.14862852780913	-1.242028959	0.214225877603668	NA	NOT_CHANGE
evm.TU.scaffold_2.299	3.12721779964914	-1.737400613	1.33128149054529	-1.305058791	0.191872829341826	NA	NOT_CHANGE
evm.TU.scaffold_2.300	2757.25209636095	0.25343343152877	0.14059206952772	1.80261541337367	0.0714486346609692	0.197612229568523	NOT_CHANGE
evm.TU.scaffold_2.301	676.741939153896	0.303826123248027	0.188776801546376	1.60944629191308	0.107518789939616	0.261677733818181	NOT_CHANGE
evm.TU.scaffold_2.302	73258.3778085479	-0.334141373	0.125515264073543	-2.662157275	0.00776415914814519	0.0414232224091952	NOT_CHANGE
evm.TU.scaffold_2.303	5306.67217702405	0.268680716214727	0.132147508390841	2.03318790862158	0.0420335421835869	0.137737849003091	NOT_CHANGE
evm.TU.scaffold_2.304	1793.60490748348	0.166738005133348	0.13067523749673	1.27597246676151	0.201965252192196	0.396838015715858	NOT_CHANGE
evm.TU.scaffold_2.305	734.729158198375	0.00819897250063425	0.106890480846156	0.0767044215324914	0.938858687032282	0.969440935792169	NOT_CHANGE
evm.TU.scaffold_2.306	757.667204445414	-0.151771236	0.140213515510602	-1.082429431	0.279061756811083	0.489782110434806	NOT_CHANGE
evm.TU.scaffold_2.307	9854.90889514966	0.452669167296584	0.174184362711077	2.59879337186792	0.00935520669683972	0.047493220606033	NOT_CHANGE
evm.TU.scaffold_2.308	11688.5488169254	0.214369800230238	0.194153898988002	1.10412307632043	0.269539752286428	0.478973238480451	NOT_CHANGE
evm.TU.scaffold_2.309	2863.88494833591	0.000814215170749855	0.0809975127312657	0.0100523478227198	0.991979521950472	0.995881955302992	NOT_CHANGE
evm.TU.scaffold_2.312	31.9721540887777	-0.391025857	0.299092128920204	-1.307375952	0.19108506035246	0.382352837343236	NOT_CHANGE
evm.TU.scaffold_2.313	431.029294161872	0.178591583597989	0.12609637284871	1.41631023607842	0.156684692180157	0.335374551483847	NOT_CHANGE
evm.TU.scaffold_2.314	1505.19205378946	0.123443609255113	0.0776692848293022	1.58934911691811	0.111981595495133	0.269347915785191	NOT_CHANGE
evm.TU.scaffold_2.315	87.1267887520274	1.19799727475408	0.291499772342175	4.10977087607401	3.96051890788306e-05	0.000742632783748754	UP
evm.TU.scaffold_2.316	185.869699444334	-0.129053533	0.161289353776037	-0.800136711	0.423631593385866	0.632888066932552	NOT_CHANGE
evm.TU.scaffold_2.317	1706.62693454509	-0.398541998	0.123435946008984	-3.228735314	0.00124338917754607	0.0106200660936037	NOT_CHANGE
evm.TU.scaffold_2.318	885.396937684818	-0.291095859	0.0883995224045578	-3.29295737	0.000991395052910437	0.00890246694125589	NOT_CHANGE
evm.TU.scaffold_2.319	1713.88358940726	-0.129621053	0.0948903776116491	-1.366008399	0.171936327166266	0.35686764355101	NOT_CHANGE
evm.TU.scaffold_2.320	880.424979468801	-0.139917439	0.10437026180155	-1.340587217	0.180054509736995	0.367305583033375	NOT_CHANGE
evm.TU.scaffold_2.310	264.140996308807	-0.1356222	0.180573236768549	-0.751064789	0.452613665217455	0.65755301015971	NOT_CHANGE
evm.TU.scaffold_2.311	55495.6328844275	0.0432683088098031	0.263243640250155	0.164366017612757	0.869443013724819	0.9357776715747	NOT_CHANGE
evm.TU.scaffold_2.321	275.711607508579	0.33909733163934	0.192633941193932	1.76031975225985	0.0783536069618949	0.209919115409043	NOT_CHANGE
evm.TU.scaffold_2.322	1746.02608699534	0.179952750400636	0.0866721530371995	2.07624645396083	0.0378711628581754	0.128234944008119	NOT_CHANGE
evm.TU.scaffold_2.323	399.545192151583	0.0591866542213514	0.142528560951738	0.415261711941318	0.6779503268032	0.821089740634551	NOT_CHANGE
evm.TU.scaffold_2.324	3643.13903812158	-0.023197821	0.079800101885938	-0.290699137	0.771281431715242	0.878693120648582	NOT_CHANGE
evm.TU.scaffold_2.325	1072.99731635484	0.232460420836506	0.0696034211758345	3.33978440871831	0.000838434507595674	0.00778397537974581	NOT_CHANGE
evm.TU.scaffold_2.326	6175.49669415902	-0.920876378	0.215488208936461	-4.273442072	1.92478306843944e-05	0.000421889036376016	NOT_CHANGE
evm.TU.scaffold_2.327	3019.22046405117	-0.133507689	0.158206108743941	-0.84388454	0.39873392806297	0.609667264258783	NOT_CHANGE
evm.TU.scaffold_2.328	6009.59821307584	-0.166270827	0.0928994465876737	-1.78979352	0.0734871113300875	0.200926112067346	NOT_CHANGE
evm.TU.scaffold_2.332	722.147156314352	-0.116453267	0.133151917211278	-0.874589491	0.381797308022367	0.595685166400315	NOT_CHANGE
evm.TU.scaffold_2.329	14.5121767763335	-0.224320512	0.62477130441394	-0.359044199	0.719562024770847	NA	NOT_CHANGE
evm.TU.scaffold_2.330	26.4268147755158	-0.202058189	0.535559969215434	-0.377283965	0.705962587054406	0.839077636913292	NOT_CHANGE
evm.TU.scaffold_2.331	6290.33299014352	0.0759276374755815	0.145617992929613	0.521416591095871	0.60207659620545	0.773352795760351	NOT_CHANGE
evm.TU.scaffold_2.333	1472.38146471995	0.156959363170136	0.100576127675927	1.56060256839361	0.118617552400733	0.279463060294725	NOT_CHANGE
evm.TU.scaffold_2.334	1207.63364330587	-0.008122978	0.073797143361359	-0.110071719	0.912352497072686	0.9566739320623	NOT_CHANGE
evm.TU.scaffold_2.335	466.333655852666	-0.233432448	0.117649439248607	-1.984135663	0.0472407183462095	0.149252846595832	NOT_CHANGE
evm.TU.scaffold_2.342	122.093335547133	0.586229891609472	0.265404938437425	2.20881305020513	0.0271876469561287	0.100873883014885	NOT_CHANGE
evm.TU.scaffold_2.339	4.62358930372251	0.746417843810946	1.01286376503329	0.736938045943835	0.461160025997609	NA	NOT_CHANGE
evm.TU.scaffold_2.340	3171.63024922068	-0.105570318	0.133004974417474	-0.793732104	0.427351406155126	0.635319375191969	NOT_CHANGE
evm.TU.scaffold_2.341	779.871506370919	0.0235312536385673	0.105193632475002	0.223694657983782	0.822994902938311	0.910927289690421	NOT_CHANGE
evm.TU.scaffold_2.336	25.9696927788129	-0.756440189	0.460581754809586	-1.642358128	0.100515807158532	0.249631353026281	NOT_CHANGE
evm.TU.scaffold_2.337	4992.18781353688	-0.143595836	0.123644525848222	-1.161360238	0.245495431819033	0.451188951892243	NOT_CHANGE
evm.TU.scaffold_2.338	1015.48864499865	-0.21187765	0.128356549057112	-1.650696061	0.0988006526310142	0.246542148456547	NOT_CHANGE
evm.TU.scaffold_2.343	1135.17017969754	0.305722385993848	0.1482874336375	2.06168775394151	0.0392374732134761	0.131486800014697	NOT_CHANGE
evm.TU.scaffold_2.344	577.189378056575	-0.33975476	0.125673932534186	-2.703462469	0.00686211969730477	0.038210941135125	NOT_CHANGE
evm.TU.scaffold_2.349	236.903628174209	-0.271544254	0.145779482471523	-1.862705571	0.0625037016336958	0.180009972527762	NOT_CHANGE
evm.TU.scaffold_2.350	231.285559566462	0.913835944556926	0.261809598318438	3.49046005351352	0.000482189693190448	0.00512718573155656	NOT_CHANGE
evm.TU.scaffold_2.346	6961.26692602759	-0.065534691	0.0993415401388098	-0.659690704	0.50945233355719	0.704054915600169	NOT_CHANGE
evm.TU.scaffold_2.347	4404.13841131891	-0.734326498	0.249440193126299	-2.94389805	0.00324106744979021	0.0219206779102489	NOT_CHANGE
evm.TU.scaffold_2.348	2545.5273881144	-0.252450879	0.167916552575597	-1.503430571	0.132728048115174	0.300674261360994	NOT_CHANGE
evm.TU.scaffold_2.351	892.223925539595	-0.745844229	0.577219817040451	-1.292132055	0.19631141651416	0.389655951234425	NOT_CHANGE
evm.TU.scaffold_2.355	40.0506413696004	-0.438693906	0.346970486491553	-1.264355105	0.206102599218933	0.402548347139761	NOT_CHANGE
evm.TU.scaffold_2.356	15.8127208768323	-1.354893644	0.463436224717051	-2.923581654	0.00346029455535443	0.0229001024242084	DOWN
evm.TU.scaffold_2.357	91.7405507613187	-0.58956077	0.301111288569505	-1.957949742	0.0502359102423868	0.155441157307697	NOT_CHANGE
evm.TU.scaffold_2.352	7036.15515893078	-0.275785993	0.156572791733835	-1.761391553	0.0781721537443895	0.209614363051652	NOT_CHANGE
evm.TU.scaffold_2.353	1237.07270031698	-0.480711358	0.279590978325368	-1.719337873	0.0855528676391328	0.222918068941552	NOT_CHANGE
evm.TU.scaffold_2.354	859.841229058054	0.28243939199597	0.0916043012257996	3.08325469673932	0.00204749834526009	0.0155690226645758	NOT_CHANGE
evm.TU.scaffold_2.358	1709.40931942634	-0.056941515	0.0743416593010247	-0.765943551	0.443709890712911	0.650944557842006	NOT_CHANGE
evm.TU.scaffold_2.359	1356.67440757869	0.0512803551899584	0.0782787118940141	0.655099629889027	0.51240361036895	0.706547044714065	NOT_CHANGE
evm.TU.scaffold_2.368	32.1940087111219	0.110712904359238	0.48637389795192	0.227629206307001	0.819934512591325	0.90928125126431	NOT_CHANGE
evm.TU.scaffold_2.367	461.07692292508	-1.030551526	0.24225471655433	-4.253999843	2.09985447462208e-05	0.00044858149266449	DOWN
evm.TU.scaffold_2.360	0.654786783026592	-0.227717122	3.33995640947028	-0.068179669	0.945642611305417	NA	NOT_CHANGE
evm.TU.scaffold_2.363	3.13770220563461	-0.19081508	1.64708314532707	-0.115850302	0.907771183781493	NA	NOT_CHANGE
evm.TU.scaffold_2.361	1250.65246305802	-1.13201361	0.284311861717387	-3.981591212	6.84554413986591e-05	0.00113510187536319	DOWN
evm.TU.scaffold_2.362	0.985495237632265	-1.322052495	2.39249110557355	-0.55258408	0.580548246029784	NA	NOT_CHANGE
evm.TU.scaffold_2.364	764.414759683071	0.163038472774374	0.107185633616721	1.52108512375244	0.128238477116614	0.293987551724612	NOT_CHANGE
evm.TU.scaffold_2.365	86.1782517578029	0.397681213585596	0.293463400136699	1.35513053212207	0.175375972547636	0.361924812774342	NOT_CHANGE
evm.TU.scaffold_2.369	1988.6339919044	0.0137593848621516	0.121656084760611	0.113100671365733	0.909950742735923	0.955617245934554	NOT_CHANGE
evm.TU.scaffold_2.370	1275.71636287032	-0.07380997	0.108101685661873	-0.682782781	0.494744111814699	0.692139008145098	NOT_CHANGE
evm.TU.scaffold_2.371	184.585973379831	0.0797080083910486	0.171450662499212	0.464903472690955	0.642000583536147	0.800025824130622	NOT_CHANGE
evm.TU.scaffold_2.372	887.916183643004	0.336411170645114	0.169626396404384	1.98324775964184	0.0473397615094961	0.149506768691174	NOT_CHANGE
evm.TU.scaffold_2.373	1040.85934632991	0.000865042841802086	0.112281036945611	0.00770426481028238	0.993852946866036	0.996710762298412	NOT_CHANGE
evm.TU.scaffold_2.384	1.12063286037689	-3.052245973	2.29939679094499	-1.3274116	0.18437256451703	NA	NOT_CHANGE
evm.TU.scaffold_2.382	18.4895914320277	0.0186930267803168	0.467091684559703	0.0400200376034043	0.968077151391391	0.984927191268779	NOT_CHANGE
evm.TU.scaffold_2.383	1.20191208207531	0.300847716170084	2.31971976969226	0.129691405013975	0.896810582939251	NA	NOT_CHANGE
evm.TU.scaffold_2.385	68.569959032383	-0.206424511	0.353292687507588	-0.584287528	0.559026881829628	0.741798703946741	NOT_CHANGE
evm.TU.scaffold_2.386	1535.80001037263	0.0231749065554196	0.113455378563668	0.204264503356396	0.838146807357742	0.920202523125295	NOT_CHANGE
evm.TU.scaffold_2.387	784.680156195807	0.247077714105777	0.112808893461703	2.19023258294486	0.0285073733321078	0.104841000764093	NOT_CHANGE
evm.TU.scaffold_2.388	1935.14014368539	-0.434652153	0.118994211852798	-3.652716768	0.000259480389404665	0.00313866279114567	NOT_CHANGE
evm.TU.scaffold_2.389	60.6616849183489	-0.089394502	0.276714465022796	-0.323056844	0.746652192740048	0.864279443814484	NOT_CHANGE
evm.TU.scaffold_2.390	4.01209451606185	-0.875660064	1.13527530080001	-0.771319576	0.440517531608003	NA	NOT_CHANGE
evm.TU.scaffold_2.391	367.760565166548	-0.090012473	0.161571033923638	-0.557107739	0.577453820132358	0.756561397451147	NOT_CHANGE
evm.TU.scaffold_2.392	1001.95354702416	0.292807145492424	0.165461739606674	1.76963657089831	0.0767877025366749	0.206856264583221	NOT_CHANGE
evm.TU.scaffold_2.393	745.489341130208	0.0838275972988306	0.142212502808327	0.589453076511937	0.555557380599368	0.738883548139212	NOT_CHANGE
evm.TU.scaffold_2.394	55.6988751722656	-0.233870791	0.331746176727371	-0.704969063	0.480829488847788	0.680681767259424	NOT_CHANGE
evm.TU.scaffold_2.395	1259.2613648884	-0.440325211	0.19704626398013	-2.234628568	0.025441743701723	0.0965881583276952	NOT_CHANGE
evm.TU.scaffold_2.396	47.2052407518703	-0.018874637	0.266894247578408	-0.070719533	0.94362097463687	0.971858082254708	NOT_CHANGE
evm.TU.scaffold_2.376	0.934785441466659	-0.973948317	3.16645137620328	-0.307583538	0.758399248111796	NA	NOT_CHANGE
evm.TU.scaffold_2.374	1375.8671412905	0.364444044955283	0.129470792509133	2.81487459752418	0.00487962709243149	0.0294948228007572	NOT_CHANGE
evm.TU.scaffold_2.375	479.692678034228	0.165927084066856	0.090881939229233	1.82574321668396	0.0678889501599791	0.190639314418642	NOT_CHANGE
evm.TU.scaffold_2.377	4356.98899676334	-0.245280271	0.119337931227401	-2.05534207	0.039845976577226	0.132773392652075	NOT_CHANGE
evm.TU.scaffold_2.378	4884.36844453618	-0.040197906	0.0811586253304842	-0.495300483	0.620388029993387	0.785849873828185	NOT_CHANGE
evm.TU.scaffold_2.379	2828.35743939335	0.0728274958003937	0.0716084885396052	1.0170232228839	0.309142382062748	0.522883405031123	NOT_CHANGE
evm.TU.scaffold_2.380	6167.62717587487	0.139463332007428	0.0848734248575569	1.64319199138587	0.100343216355198	0.249321081150423	NOT_CHANGE
evm.TU.scaffold_2.381	1540.92246034457	0.086662611674007	0.0920103598782681	0.941878846997921	0.346254671138521	0.562556308093532	NOT_CHANGE
evm.TU.scaffold_2.404	2495.29518736845	-0.036603808	0.0756941796045328	-0.483574935	0.628687566959792	0.792412390864305	NOT_CHANGE
evm.TU.scaffold_2.405	3.0228638417297	-0.197618889	1.58531565963628	-0.124655861	0.900796002452652	NA	NOT_CHANGE
evm.TU.scaffold_2.406	7.25705236211211	-0.658774839	1.21367624546552	-0.542792892	0.587272407902312	NA	NOT_CHANGE
evm.TU.scaffold_2.407	61.119435355342	0.447772330346809	0.281634123519856	1.58990794421699	0.111855556705539	0.269292381456524	NOT_CHANGE
evm.TU.scaffold_2.408	20.6194014757215	0.0559425085214178	0.443456204602581	0.126151146248033	0.899612281968998	0.951348626060403	NOT_CHANGE
evm.TU.scaffold_2.397	42.8217189539815	-0.650526072	0.314616107756643	-2.067682028	0.0386699329796944	0.130223208486174	NOT_CHANGE
evm.TU.scaffold_2.398	1374.21833311354	0.0672139579384575	0.0980657773621581	0.685396677071508	0.493093640347242	0.690759139130935	NOT_CHANGE
evm.TU.scaffold_2.399	1149.73822989733	-0.039771574	0.121055372410993	-0.328540345	0.742503144652259	0.861573738770832	NOT_CHANGE
evm.TU.scaffold_2.400	6259.19398988855	-0.446917833	0.182748511470147	-2.445534738	0.0144637514447174	0.0648293670888504	NOT_CHANGE
evm.TU.scaffold_2.401	1113.02816427319	-0.349810206	0.0795020344842285	-4.400015781	1.08243006160266e-05	0.000279641129248114	NOT_CHANGE
evm.TU.scaffold_2.402	4986.20053648219	0.947511420016096	0.176611808305087	5.3649381041347	8.09769828870268e-08	6.11173639709065e-06	NOT_CHANGE
evm.TU.scaffold_2.403	1281.27470132609	0.0300339864940293	0.110554862160094	0.271665903309953	0.78587892078475	0.888935259261712	NOT_CHANGE
evm.TU.scaffold_2.413	280.320085901888	0.811353194363758	0.277016317347853	2.92890036995521	0.00340163435427548	0.0226591119880426	NOT_CHANGE
evm.TU.scaffold_2.414	1703.59564612582	-0.499223086	0.135077937127674	-3.695815146	0.000219182410648782	0.00277054365008093	NOT_CHANGE
evm.TU.scaffold_2.409	1930.1034441791	0.299306767137761	0.109445043070488	2.73476768559533	0.00624243157203627	0.0355550144464973	NOT_CHANGE
evm.TU.scaffold_2.410	27545.8183527329	1.3937243385175	0.274493785995855	5.07743493522491	3.82564450325457e-07	2.05268333119709e-05	UP
evm.TU.scaffold_2.411	822.599597814963	-0.162860691	0.14738334925692	-1.105014181	0.269153444386575	0.47861191172956	NOT_CHANGE
evm.TU.scaffold_2.412	347.33691493624	-0.604024075	0.211788035641235	-2.852021709	0.00434421336882187	0.0273178095144103	NOT_CHANGE
evm.TU.scaffold_2.430	38.5301207036587	0.148078058054089	0.45297938082035	0.326898009763532	0.743745026444397	0.862440896784632	NOT_CHANGE
evm.TU.scaffold_2.415	27.8021644180364	0.578547625355673	0.429798137943261	1.34609151199266	0.178273005699758	0.365309529697723	NOT_CHANGE
evm.TU.scaffold_2.416	22.0442705314454	-0.313901801	0.566233008868444	-0.554368601	0.579326610445885	0.758277717146361	NOT_CHANGE
evm.TU.scaffold_2.417	25.3054765068618	0.0807822973353145	0.491744989747004	0.164276808141707	0.869513238073296	0.9357776715747	NOT_CHANGE
evm.TU.scaffold_2.418	409.573851462832	0.315970520527525	0.15983281124039	1.97688145553733	0.0480550314647785	0.150900298384147	NOT_CHANGE
evm.TU.scaffold_2.419	1747.52840680001	-0.076359292	0.109504465388968	-0.697316694	0.485604622940118	0.684754874639144	NOT_CHANGE
evm.TU.scaffold_2.420	592.61839956487	0.0849665967796953	0.106000770302724	0.801565842748522	0.422804142692902	0.632569077133008	NOT_CHANGE
evm.TU.scaffold_2.421	1089.27056006455	0.453802754726478	0.135310283843364	3.35379353170084	0.000797118174582015	0.0075409109047483	NOT_CHANGE
evm.TU.scaffold_2.422	5099.78805018926	0.264538238676331	0.265455528704621	0.996544468172254	0.318985672236959	0.532558973769795	NOT_CHANGE
evm.TU.scaffold_2.423	3801.2648293153	-0.458702007	0.165344741938476	-2.774215871	0.00553349465248068	0.0323989672909375	NOT_CHANGE
evm.TU.scaffold_2.424	6.33712362608074	-1.86699684	0.945033088657844	-1.975588857	0.0482013616569019	NA	NOT_CHANGE
evm.TU.scaffold_2.425	8.4707723386869	0.533865772395464	0.824224786562875	0.647718657699866	0.517166934480122	NA	NOT_CHANGE
evm.TU.scaffold_2.426	6944.62040973744	0.0909649139891789	0.0871973134722223	1.04320775912617	0.296852080657075	0.508840648740986	NOT_CHANGE
evm.TU.scaffold_2.427	988.236034106918	-0.174867919	0.0964440877832946	-1.813153328	0.0698081759898992	0.194271302146612	NOT_CHANGE
evm.TU.scaffold_2.428	1379.31544922914	0.124136862781159	0.0816395893574525	1.52054736872372	0.12837346307422	0.294232539790922	NOT_CHANGE
evm.TU.scaffold_2.429	1204.6660159724	-0.176698451	0.0928459213599566	-1.903136385	0.0570227513242727	0.169352553819434	NOT_CHANGE
evm.TU.scaffold_2.455	1195.7456191104	0.155266307800653	0.0832899090752827	1.86416709448336	0.0622982427539759	0.179616013759947	NOT_CHANGE
evm.TU.scaffold_2.456	68.5692786389419	-0.402112054	0.344636744588477	-1.166770694	0.243302984978778	0.448498789963522	NOT_CHANGE
evm.TU.scaffold_2.457	27.1307915113009	0.0740787797314818	0.491405024177109	0.150748926215258	0.88017377667787	0.94083308525349	NOT_CHANGE
evm.TU.scaffold_2.447	2.81682372237692	-0.070042532	1.35765980907052	-0.051590635	0.958854881455041	NA	NOT_CHANGE
evm.TU.scaffold_2.448	253.300232576659	-0.41561422	0.16959339521336	-2.450650979	0.0142598146600012	0.0642793724902642	NOT_CHANGE
evm.TU.scaffold_2.449	1060.16914446081	-0.204762174	0.104564342951527	-1.958240908	0.0502017510281042	0.155441157307697	NOT_CHANGE
evm.TU.scaffold_2.450	842.893124165898	-0.360439162	0.15125610023495	-2.382972727	0.0171734666060502	0.0729541133167287	NOT_CHANGE
evm.TU.scaffold_2.451	1310.64078398185	-0.460944409	0.129470519513982	-3.560226765	0.000370534680909421	0.00412875864361584	NOT_CHANGE
evm.TU.scaffold_2.452	1257.93411623506	-0.073987192	0.0946404267635839	-0.781771534	0.43434885323766	0.641710258602886	NOT_CHANGE
evm.TU.scaffold_2.453	8019.18295200057	0.287098183442811	0.0751768438428017	3.81897095923775	0.000134009536388465	0.00192387685632213	NOT_CHANGE
evm.TU.scaffold_2.454	2261.49148554112	0.304388989437087	0.0690571501984592	4.40778382198399	1.0443370190187e-05	0.000274545181658106	NOT_CHANGE
evm.TU.scaffold_2.432	1802.56422233497	0.241188432327516	0.103945158694057	2.32034310551595	0.0203223240187473	0.0827685777377008	NOT_CHANGE
evm.TU.scaffold_2.433	719.720249141176	0.0189312041942713	0.120683061291918	0.15686711947486	0.87534957384793	0.938303717976734	NOT_CHANGE
evm.TU.scaffold_2.434	1622.32579685929	-0.078452636	0.0921693325863272	-0.851179382	0.394669714246247	0.605871267164887	NOT_CHANGE
evm.TU.scaffold_2.435	6744.5662174262	0.224607931533611	0.105843691695087	2.12207197175867	0.0338316946594631	0.118467543916319	NOT_CHANGE
evm.TU.scaffold_2.436	1718.99496296368	-0.051693008	0.125152041801298	-0.413041666	0.679576086899173	0.822297281973638	NOT_CHANGE
evm.TU.scaffold_2.437	18570.6814441374	0.252116986588828	0.159087465864785	1.58476964365699	0.113018681870424	0.27082067702313	NOT_CHANGE
evm.TU.scaffold_2.438	2648.72381362047	-0.26080012	0.218544021310851	-1.1933528	0.232731232121104	0.435923179678322	NOT_CHANGE
evm.TU.scaffold_2.439	550.025953905471	-0.345098364	0.154326810137142	-2.236153029	0.0253417488327839	0.0963117499642486	NOT_CHANGE
evm.TU.scaffold_2.440	1616.09547064408	0.318082684675837	0.100536469111194	3.16385374867339	0.0015569501263089	0.0126674721396346	NOT_CHANGE
evm.TU.scaffold_2.441	5313.71090076196	0.530922244635608	0.152089563995328	3.49085256534708	0.000481481873102155	0.00512486758725112	NOT_CHANGE
evm.TU.scaffold_2.442	1637.88971628765	-0.166484306	0.0903627393788801	-1.842399947	0.0654166694916928	0.185892073028675	NOT_CHANGE
evm.TU.scaffold_2.443	10286.6709571213	-0.231006916	0.150020341905554	-1.539837285	0.123600020893766	0.287256112530314	NOT_CHANGE
evm.TU.scaffold_2.444	5190.56332227521	-0.239611509	0.0780520954960032	-3.069892074	0.00214136136704051	0.0161071631799747	NOT_CHANGE
evm.TU.scaffold_2.445	6948.44128410743	0.622509539462534	0.172971974447542	3.59890405050169	0.000319561056606674	0.00369863643282703	NOT_CHANGE
evm.TU.scaffold_2.446	1491.07822292105	0.0729698467499574	0.119689155283215	0.60966130621686	0.542086191446269	0.729902334165221	NOT_CHANGE
evm.TU.scaffold_2.458	59.5749148607934	0.440467760389641	0.236356066721659	1.86357712962092	0.0623811118360523	0.179755872525644	NOT_CHANGE
evm.TU.scaffold_2.459	254.607286175863	0.579649638804978	0.27311087573246	2.12239676377005	0.0338044337355217	0.118411714152917	NOT_CHANGE
evm.TU.scaffold_2.460	922.549092352247	0.154327796481579	0.102336363315516	1.50804456482167	0.131543121606052	0.299268467354669	NOT_CHANGE
evm.TU.scaffold_2.461	1285.80853204671	-0.181319617	0.156302187840196	-1.160058086	0.246025157641698	0.451924372262129	NOT_CHANGE
evm.TU.scaffold_2.462	354.80292712606	1.58767797140428	0.268843963623781	5.90557418512868	3.51420601055275e-09	4.83804440637019e-07	UP
evm.TU.scaffold_2.463	743.246795973749	0.0917413579622632	0.122652607964282	0.747977230039652	0.45447389199296	0.659138336859477	NOT_CHANGE
evm.TU.scaffold_2.464	2163.19708935178	0.254097339867442	0.0892001100195483	2.84862137290813	0.00439091014535489	0.0274715817942448	NOT_CHANGE
evm.TU.scaffold_2.465	1647.33196949205	-0.197184883	0.112139722412942	-1.758385685	0.0786819071390984	0.210423182823284	NOT_CHANGE
evm.TU.scaffold_2.466	4.90209002161382	0.731333167563123	0.958729129308199	0.762815215691673	0.445573605446435	NA	NOT_CHANGE
evm.TU.scaffold_2.467	5150.98733488654	-0.297024267	0.145686048509363	-2.038796921	0.0414702997207638	0.136662597158536	NOT_CHANGE
evm.TU.scaffold_2.468	2201.52937775431	-0.085449443	0.119277648879104	-0.716391078	0.473749902626759	0.675411531705107	NOT_CHANGE
evm.TU.scaffold_2.469	27.5300191145502	0.601684955155439	0.412226247038294	1.45959884766761	0.144400356151338	0.317875221210068	NOT_CHANGE
evm.TU.scaffold_2.482	73.5841850463664	-0.186189873	0.257980539693925	-0.72172061	0.470466267849532	0.672999973995486	NOT_CHANGE
evm.TU.scaffold_2.483	2210.54089825031	-0.166050876	0.131531793432639	-1.262439078	0.206790835004763	0.403591215567028	NOT_CHANGE
evm.TU.scaffold_2.470	605.050878323772	0.192976564350791	0.118075366404213	1.63435075602615	0.102185221890742	0.252578307735136	NOT_CHANGE
evm.TU.scaffold_2.471	2077.08424181109	0.0482843802960268	0.0950196096040218	0.508151743595283	0.611346929939085	0.779942286959446	NOT_CHANGE
evm.TU.scaffold_2.472	686.794454595468	-0.05716938	0.0969691484631973	-0.589562565	0.555483955120179	0.738879814699013	NOT_CHANGE
evm.TU.scaffold_2.473	2087.54234414152	-0.058671275	0.0834849780932498	-0.702776433	0.482195086512037	0.681784755429113	NOT_CHANGE
evm.TU.scaffold_2.474	112.855746284474	0.117067539526124	0.18605972738629	0.629193330392624	0.529222494765562	0.719310855122379	NOT_CHANGE
evm.TU.scaffold_2.475	5860.46750311461	0.0164419051779642	0.0958522559363703	0.17153383629154	0.863804027187216	0.933193756991207	NOT_CHANGE
evm.TU.scaffold_2.476	2252.38792957781	0.357097045243974	0.094448397648013	3.78086928033222	0.000156281720666712	0.00217154799911794	NOT_CHANGE
evm.TU.scaffold_2.477	2133.8038724404	-0.209004638	0.114072279074605	-1.832212343	0.0669197906987692	0.188779123774932	NOT_CHANGE
evm.TU.scaffold_2.478	1601.11371909764	-0.279672974	0.147205516646577	-1.899881064	0.0574487295793576	0.170520867401083	NOT_CHANGE
evm.TU.scaffold_2.479	1745.23818300825	-0.354904467	0.133315113613385	-2.662147282	0.0077643896702111	0.0414232224091952	NOT_CHANGE
evm.TU.scaffold_2.480	2290.9867507332	-0.071845511	0.115947418154744	-0.619638728	0.535495663505919	0.724824207925282	NOT_CHANGE
evm.TU.scaffold_2.481	1492.1755787169	-0.408994185	0.140952270255048	-2.901650211	0.00371202767341102	0.0242301968996101	NOT_CHANGE
evm.TU.scaffold_2.490	189.853500628637	-0.346826735	0.218715865069073	-1.585741093	0.112798053273641	0.27044134541753	NOT_CHANGE
evm.TU.scaffold_2.491	592.944191295488	-0.520341916	0.22850367984473	-2.277170838	0.0227760258742821	0.0893709744438149	NOT_CHANGE
evm.TU.scaffold_2.484	8029.79212499981	-0.615987359	0.114277367444193	-5.390283066	7.03467884527785e-08	5.61861410367497e-06	NOT_CHANGE
evm.TU.scaffold_2.485	1145.7441844264	0.0510719004625635	0.0850694625642028	0.600355273480411	0.548269489010093	0.734794884528322	NOT_CHANGE
evm.TU.scaffold_2.486	8064.9100903366	0.339090369586645	0.12803062689981	2.6485097964255	0.00808475060275328	0.0426364644942578	NOT_CHANGE
evm.TU.scaffold_2.487	4879.33736641964	0.18488550381208	0.0831245115326066	2.22419958208784	0.0261350191672008	0.0983281932924925	NOT_CHANGE
evm.TU.scaffold_2.488	150.379284698312	1.54716774402887	0.358865022322934	4.31128041962419	1.62311906624317e-05	0.000379926057944123	UP
evm.TU.scaffold_2.489	1843.75721977616	-0.217295552	0.0813788969943551	-2.670170765	0.0075812679577201	0.0407710835150271	NOT_CHANGE
evm.TU.scaffold_2.493	23054.4360567663	0.476215101340806	0.136737365853379	3.48269910253678	0.000496385948553181	0.00526012464337108	NOT_CHANGE
evm.TU.scaffold_2.494	45.5277118624964	0.165283484506664	0.300590557098969	0.549862530951844	0.582413665471601	0.759824710951293	NOT_CHANGE
evm.TU.scaffold_2.496	264.122040830175	-0.760791676	0.295465696441951	-2.574890031	0.0100271961665409	0.0499117761610454	NOT_CHANGE
evm.TU.scaffold_2.497	2040.14635761968	-0.427339131	0.0986397356956504	-4.332322345	1.47544708149369e-05	0.000353768134066869	NOT_CHANGE
evm.TU.scaffold_2.509	765.26523462433	0.0128733963350316	0.148678279071555	0.0865855887989934	0.931000921347701	0.966339558784594	NOT_CHANGE
evm.TU.scaffold_2.510	212.246319251072	0.0098661734046911	0.170670580599288	0.0578082840642324	0.953901339487086	0.977155836602055	NOT_CHANGE
evm.TU.scaffold_2.511	367.50994427838	0.699287198338447	0.18259364446936	3.82974555533223	0.000128275825505221	0.00185561990084842	NOT_CHANGE
evm.TU.scaffold_2.506	1339.68887963368	0.0939312818072497	0.121894645612201	0.770593993981374	0.440947622273315	0.648255581262568	NOT_CHANGE
evm.TU.scaffold_2.507	2211.64609603588	-0.018446739	0.0637912686165221	-0.289173408	0.772448680588413	0.87944837268733	NOT_CHANGE
evm.TU.scaffold_2.508	2965.35840867594	0.0319973290707571	0.0714481873038486	0.447839620264705	0.654268947095854	0.805734118708577	NOT_CHANGE
evm.TU.scaffold_2.498	673.632955026628	-0.380268437	0.138848609358847	-2.738727014	0.00616775625347994	0.0352315985634079	NOT_CHANGE
evm.TU.scaffold_2.499	6682.47479565581	0.00182286745904544	0.104135299849447	0.0175047986771137	0.986033904642991	0.993152940342666	NOT_CHANGE
evm.TU.scaffold_2.500	554.29762772958	-0.221966784	0.122400857303261	-1.813441419	0.069763766144815	0.194271302146612	NOT_CHANGE
evm.TU.scaffold_2.501	1149.44714352181	-0.19894405	0.0988877099297468	-2.011817747	0.0442391524412679	0.14303901483096	NOT_CHANGE
evm.TU.scaffold_2.502	385.399084180853	0.19283393933213	0.140724205508169	1.37029687704249	0.170594247531963	0.354711124501136	NOT_CHANGE
evm.TU.scaffold_2.503	1178.92304330384	0.0819057567465509	0.0781838106116287	1.04760507457753	0.294820598478185	0.506686583751191	NOT_CHANGE
evm.TU.scaffold_2.504	2153.08325611616	0.16263825218324	0.171961878808393	0.945780851606411	0.34426037413485	0.560360344519748	NOT_CHANGE
evm.TU.scaffold_2.505	1548.67423783863	0.0409476350201479	0.0988380842953317	0.41429005137124	0.678661698899085	0.821570907738184	NOT_CHANGE
evm.TU.scaffold_2.512	3420.07339301299	0.161957064701402	0.0906265639580477	1.78708159758075	0.0739243013147617	0.201739688225444	NOT_CHANGE
evm.TU.scaffold_2.513	1619.58724925836	-0.140367857	0.134131151180469	-1.046497073	0.29533159566755	0.507398109272509	NOT_CHANGE
evm.TU.scaffold_2.514	2375.07672575084	-0.254316542	0.130414857842699	-1.950058043	0.0511692012993293	0.157465692116142	NOT_CHANGE
evm.TU.scaffold_2.515	36.5181117771526	0.288744872242485	0.366471178180008	0.787906087666888	0.430751640043403	0.638691657874567	NOT_CHANGE
evm.TU.scaffold_2.516	21.1399426367109	0.237875256382706	0.487703372704723	0.487745768628765	0.625729928677407	0.790511017115637	NOT_CHANGE
evm.TU.scaffold_2.517	6610.41143374935	-0.090011291	0.0798832949669738	-1.126784902	0.259833435455426	0.468973130096623	NOT_CHANGE
evm.TU.scaffold_2.518	1647.0871620462	0.273416760819834	0.136392504265486	2.00463186956104	0.0450024169742067	0.144653401354893	NOT_CHANGE
evm.TU.scaffold_2.519	1428.21258750236	0.0122497122351249	0.127944680224245	0.0957422552751329	0.923725280172933	0.961972489942211	NOT_CHANGE
evm.TU.scaffold_2.520	1520.25378144085	-0.27339429	0.142691509004042	-1.915981487	0.0553674521811633	0.165848740959494	NOT_CHANGE
evm.TU.scaffold_2.521	50.6644100296174	0.00855762126638298	0.368246313427661	0.0232388511557063	0.981459748226333	0.991504619647786	NOT_CHANGE
evm.TU.scaffold_2.522	9.32126312082514	0.255719635046582	0.733452254561351	0.348652053976598	0.727350543475382	NA	NOT_CHANGE
evm.TU.scaffold_2.523	9.49892588509012	-1.108365059	0.694442039751391	-1.596051212	0.110477360101958	NA	NOT_CHANGE
evm.TU.scaffold_2.524	2156.79441527213	0.647229043657549	0.244201666224736	2.65038750006689	0.00803994983378674	0.0424503256392197	NOT_CHANGE
evm.TU.scaffold_2.525	3433.58994044886	-0.109884327	0.317991917693415	-0.34555698	0.729675680964374	0.853886215180655	NOT_CHANGE
evm.TU.scaffold_2.527	90.0898536991347	-0.031080162	0.32975978122876	-0.094250919	0.924909837564758	0.962726982733791	NOT_CHANGE
evm.TU.scaffold_2.528	609.435656793955	0.304233973275751	0.161812545692543	1.88016307372001	0.060085856479344	0.175373624332273	NOT_CHANGE
evm.TU.scaffold_2.529	178.012683868413	-0.196513589	0.195358681050485	-1.005911731	0.314458032485328	0.528117880239805	NOT_CHANGE
evm.TU.scaffold_2.530	646.868663541266	0.22501003771706	0.117868085735357	1.90899882960908	0.0562622426486377	0.167856243180125	NOT_CHANGE
evm.TU.scaffold_2.526	3654.58759307869	0.267246594918889	0.141933411963305	1.882901223	0.0597137555167502	0.17493870095657	NOT_CHANGE
evm.TU.scaffold_2.547	198.909574896692	0.0979537170028916	0.25669664806006	0.38159328430332	0.702763066313302	0.83661508281216	NOT_CHANGE
evm.TU.scaffold_2.545	657.209558461061	-0.003745859	0.198306475328099	-0.018889243	0.984929461197561	0.992776400115461	NOT_CHANGE
evm.TU.scaffold_2.546	1.77171496057446	-1.284052963	1.92219100531778	-0.66801528	0.504123838874691	NA	NOT_CHANGE
evm.TU.scaffold_2.531	1359.77452269639	0.140590160459893	0.100341965898322	1.40111028522557	0.161181096419663	0.341868601629624	NOT_CHANGE
evm.TU.scaffold_2.532	1596.50432751412	-0.060863406	0.101508752722475	-0.599587758	0.548781007531083	0.735136166418321	NOT_CHANGE
evm.TU.scaffold_2.533	134.265678986761	-0.317075873	0.225514676541856	-1.406009924	0.159721178035887	0.339805344812828	NOT_CHANGE
evm.TU.scaffold_2.534	509.688380815925	-0.015187042	0.177484102189078	-0.085568464	0.931809468575871	0.96642751781137	NOT_CHANGE
evm.TU.scaffold_2.535	2367.63148954166	-0.57880625	0.179315734748026	-3.227860904	0.00124719603242594	0.0106438924039744	NOT_CHANGE
evm.TU.scaffold_2.536	1388.41392601846	0.173099202873608	0.0849988517276953	2.03648872137889	0.041701304510291	0.137121542769068	NOT_CHANGE
evm.TU.scaffold_2.537	1298.00194492215	-0.216438503	0.117444969245731	-1.842892924	0.0653446456148506	0.185737850330938	NOT_CHANGE
evm.TU.scaffold_2.538	2295.01921960143	-0.31806353	0.139571460459233	-2.278857937	0.0226755115403727	0.0892938943345575	NOT_CHANGE
evm.TU.scaffold_2.539	1224.10590469962	-0.245857047	0.0896411779858526	-2.742679792	0.00609400785965051	0.0349378653345333	NOT_CHANGE
evm.TU.scaffold_2.540	124.09099557289	-0.054142485	0.207921541802636	-0.260398632	0.794556297786056	0.895060317576215	NOT_CHANGE
evm.TU.scaffold_2.541	171.937211072703	1.09770089252964	0.219038498447279	5.01145186947054	5.40208958939028e-07	2.70440494611438e-05	UP
evm.TU.scaffold_2.542	46.8007332148791	0.244176335273759	0.295229929893293	0.827071751708958	0.408196394107046	0.618842086215843	NOT_CHANGE
evm.TU.scaffold_2.543	3334.5057241282	-0.191349024	0.0840365424163772	-2.276974018	0.0227877771831699	0.0893709744438149	NOT_CHANGE
evm.TU.scaffold_2.544	9.63962793407455	0.655024076162728	0.578203162650362	1.13286145506405	0.257272438881846	NA	NOT_CHANGE
evm.TU.scaffold_2.563	1314.30641815846	-0.028050221	0.112396704715738	-0.249564445	0.802924197457387	0.899560539457826	NOT_CHANGE
evm.TU.scaffold_2.565	0.145834905011506	-0.975599513	3.81241571556271	-0.255900612	0.798027582414285	NA	NOT_CHANGE
evm.TU.scaffold_2.566	1.30944652918838	-4.125342687	3.27401956350012	-1.260023835	0.207660764042759	NA	NOT_CHANGE
evm.TU.scaffold_2.567	0.157252534852141	-1.020190392	3.80942424069431	-0.267806977	0.788847899663463	NA	NOT_CHANGE
evm.TU.scaffold_2.568	59.724599969891	0.385833671767954	0.298781867358638	1.29135571438418	0.196580359482621	0.390066433010936	NOT_CHANGE
evm.TU.scaffold_2.569	98.6097719680093	0.513355043758277	0.264307285577472	1.94226596000437	0.0521049116312127	0.159407511812099	NOT_CHANGE
evm.TU.scaffold_2.561	9102.46144948303	0.311814025582246	0.107971322371411	2.88793374697808	0.00387781542211564	0.0250145393104784	NOT_CHANGE
evm.TU.scaffold_2.562	446.841540950618	0.209402258553105	0.130572458783249	1.60372455649865	0.108774780553523	0.26406276773353	NOT_CHANGE
evm.TU.scaffold_2.577	45.9742388133432	-0.094297145	0.373376013612848	-0.252552767	0.800613833329277	0.898501621887117	NOT_CHANGE
evm.TU.scaffold_2.581	587.451569139795	0.207764107404486	0.121891557660062	1.70449956824664	0.088287796652682	0.227278047844402	NOT_CHANGE
evm.TU.scaffold_2.582	379.873337208119	0.369099774202245	0.177379058284864	2.08085316142272	0.0374473484697951	0.127252876596124	NOT_CHANGE
evm.TU.scaffold_2.583	41.9224405269122	-0.042586562	0.428334976662025	-0.099423499	0.920802026051435	0.961032578411587	NOT_CHANGE
evm.TU.scaffold_2.578	306.328516423645	-0.368201262	0.195256820974186	-1.885728039	0.0593316125071259	0.174133705936061	NOT_CHANGE
evm.TU.scaffold_2.579	1441.94173276232	0.2166418328948	0.0628050690466045	3.44943228601565	0.000561766602443842	0.00575123675280814	NOT_CHANGE
evm.TU.scaffold_2.580	2253.07307250251	0.0363664991189933	0.0916135185078488	0.396955599035067	0.691400203114406	0.828840550548354	NOT_CHANGE
evm.TU.scaffold_2.570	1280.33644285673	-0.380564195	0.1754840710243	-2.168653788	0.0301089782647444	0.109082492930755	NOT_CHANGE
evm.TU.scaffold_2.571	140.452520295187	-0.312443322	0.183962980800711	-1.698403238	0.0894316814115553	0.229681807218729	NOT_CHANGE
evm.TU.scaffold_2.572	258.084709951001	-0.154019724	0.122823497308637	-1.253992333	0.209844792329849	0.407196969982792	NOT_CHANGE
evm.TU.scaffold_2.573	39947.6532171736	0.457257376302963	0.113167946970448	4.04052020509278	5.33327697424291e-05	0.000933145100025143	NOT_CHANGE
evm.TU.scaffold_2.574	334.008510438946	-0.366284795	0.172514927738267	-2.12320638	0.0337365615759922	0.118213544464034	NOT_CHANGE
evm.TU.scaffold_2.575	530.602772465874	-0.24588394	0.307401049963757	-0.79987996	0.423780349510605	0.632888066932552	NOT_CHANGE
evm.TU.scaffold_2.576	3779.98906390834	0.0623920103445098	0.174510080868144	0.357526682894908	0.720697554349608	0.847741260388977	NOT_CHANGE
evm.TU.scaffold_2.584	51.3355000470081	0.0988444485948227	0.297651724160366	0.332080887062385	0.739828181900096	0.860111229835928	NOT_CHANGE
evm.TU.scaffold_2.586	31.9529936220449	0.567305765036746	0.482466767961311	1.17584422950813	0.239657128387321	0.444204169055189	NOT_CHANGE
evm.TU.scaffold_2.589	1.96155823924421	-1.080979492	2.15131478009815	-0.502473883	0.615334219064799	NA	NOT_CHANGE
evm.TU.scaffold_2.587	433.06653916556	0.172326743858588	0.145825575784134	1.18173196253094	0.237312071735539	0.441735670978285	NOT_CHANGE
evm.TU.scaffold_2.588	867.252382189523	-0.087307866	0.122414585189527	-0.713214576	0.47571298820516	0.676550903301698	NOT_CHANGE
evm.TU.scaffold_2.560	6.80839346730402	-1.458868911	2.50241994346213	-0.58298325	0.5599045761532	NA	NOT_CHANGE
evm.TU.scaffold_2.548	2702.38822460379	0.191502785102828	0.0985145641303072	1.94390328773646	0.0519071147226761	0.159049841076247	NOT_CHANGE
evm.TU.scaffold_2.549	1686.35795580534	-0.823735908	0.118982170071476	-6.923187799	4.41591719787088e-12	2.88773385258269e-09	NOT_CHANGE
evm.TU.scaffold_2.550	653.729429068368	0.46412740885869	0.203727520527935	2.27817728138035	0.0227160172855412	0.0893058276121667	NOT_CHANGE
evm.TU.scaffold_2.551	19.7836825490734	0.808281671902226	0.512896820496723	1.5759147641419	0.115045447960387	0.273635035692096	NOT_CHANGE
evm.TU.scaffold_2.552	33.3350914151737	0.0771532187987799	0.411248515571523	0.187607288239225	0.851184512507852	0.925821391559096	NOT_CHANGE
evm.TU.scaffold_2.553	112.668088467744	-0.13231941	0.265964721905079	-0.497507373	0.61883130523983	0.784732995603484	NOT_CHANGE
evm.TU.scaffold_2.554	28.8702013385926	0.0529080270985459	0.537598594921496	0.0984154861979724	0.921602378167452	0.961338283547861	NOT_CHANGE
evm.TU.scaffold_2.555	18.6170368782619	0.0967127825979416	0.585778672148503	0.165101235665036	0.868864300438887	0.9357776715747	NOT_CHANGE
evm.TU.scaffold_2.556	10601.3408521591	0.421156037902998	0.243231040424437	1.73150613165196	0.083361532216768	0.219093622603377	NOT_CHANGE
evm.TU.scaffold_2.557	691719.778468637	-0.31580607	0.138543882371383	-2.279466005	0.0226393785759382	0.089252380572736	NOT_CHANGE
evm.TU.scaffold_2.558	115.627191876607	0.497117315110254	0.264523063390093	1.87929668112589	0.0602039946253226	0.175610369602663	NOT_CHANGE
evm.TU.scaffold_2.559	1690.46899788185	0.161120632734389	0.159465322245571	1.01038037904109	0.312313084615553	0.526035383826873	NOT_CHANGE
evm.TU.scaffold_2.598	2.0101992146459	1.16515085342825	2.09802414617879	0.555356264869677	0.578651000950733	NA	NOT_CHANGE
evm.TU.scaffold_2.597	477.937047966291	0.149452992899498	0.21927405266189	0.681580839525721	0.495504033971044	0.692831579238144	NOT_CHANGE
evm.TU.scaffold_2.599	103.51441854095	-0.061642432	0.275364923293742	-0.223857239	0.822868389413049	0.910927289690421	NOT_CHANGE
evm.TU.scaffold_2.600	0.405211884022078	0.783957099625594	3.79151785976725	0.206766031078044	0.836192586122372	NA	NOT_CHANGE
evm.TU.scaffold_2.601	1795.90108496133	0.0465176228833902	0.134953994975641	0.34469244791002	0.730325596285055	0.854264585123593	NOT_CHANGE
evm.TU.scaffold_2.590	3230.12836813241	-0.365037078	0.14338872400643	-2.545786501	0.0109031850660151	0.053134618232751	NOT_CHANGE
evm.TU.scaffold_2.591	1251.58749660294	0.524654502586476	0.171466596107769	3.05980590095067	0.00221480478477097	0.0165566220552293	NOT_CHANGE
evm.TU.scaffold_2.592	1642.1441542342	0.0908623278898717	0.0808734275248121	1.12351276149382	0.261219783773521	0.470125355694331	NOT_CHANGE
evm.TU.scaffold_2.593	2875.37611965454	0.0146941361654218	0.0949738560840476	0.154717695703733	0.877043878827489	0.939253848942888	NOT_CHANGE
evm.TU.scaffold_2.594	24.6819795949225	-0.036276831	0.342648137887824	-0.105871962	0.915683940039694	0.957888528757781	NOT_CHANGE
evm.TU.scaffold_2.595	2543.57216887747	-0.130736599	0.194115969724291	-0.673497388	0.500630909703802	0.6962782411579	NOT_CHANGE
evm.TU.scaffold_2.596	4252.21682640812	0.186757098858388	0.129224566251478	1.44521358651689	0.148397901280518	0.323561105669594	NOT_CHANGE
evm.TU.scaffold_2.604	233.879764658473	0.186367148810145	0.145396892432537	1.2817822010647	0.199919059665004	0.394372760421369	NOT_CHANGE
evm.TU.scaffold_2.605	0.33163964184152	2.66284347193148	3.76375424083136	0.707496638075734	0.47925790119219	NA	NOT_CHANGE
evm.TU.scaffold_2.606	86.4832852707477	0.493287923430607	0.316694047403095	1.55761665707199	0.119324147688653	0.280427297564667	NOT_CHANGE
evm.TU.scaffold_2.612	12.3016103365713	0.0372599543236748	0.434932387167066	0.0856683830017066	0.931730036409968	NA	NOT_CHANGE
[truncated: 11,998 more rows]
