# Supplementary material for: Transcriptomic Responses of Sclerodermus alternatusi Yang to Ultraviolet (UV) Stress of Different Wavelengths
Source: Int J Mol Sci. 2026 Jan 23;27(3):1163. doi: 10.3390/ijms27031163 (PMC12897700; doi:10.3390/ijms27031163)
Supplement: Supplementary file 1 [file ijms-27-01163-s001.zip › Supplementary Materials/A_vs_C_res_classified.csv]

row	baseMean	log2FoldChange	lfcSE	stat	pvalue	padj	group
evm.TU.scaffold_1.3	0.665804836210621	2.44448652288422	2.92353232403905	0.836141438486645	0.403075338682778	NA	NOT_CHANGE
evm.TU.scaffold_1.6	24.9820708023399	-0.10432313	0.410835218734119	-0.253929374	0.799550121527592	NA	NOT_CHANGE
evm.TU.scaffold_1.4	74.8417853884734	-0.239966022	0.363979535880521	-0.659284378	0.509713171933804	0.746929628243537	NOT_CHANGE
evm.TU.scaffold_1.5	28.3856363225569	-0.136207919	0.450551387486374	-0.302313839	0.762412829950637	NA	NOT_CHANGE
evm.TU.scaffold_1.35	6.67458601208547	-0.085329092	0.778274124174509	-0.109638865	0.91269578670712	NA	NOT_CHANGE
evm.TU.scaffold_1.7	28.0504827384762	0.533033194280984	0.536497733626672	0.993542303856032	0.320445745246366	NA	NOT_CHANGE
evm.TU.scaffold_1.8	6.90548553407856	-0.125473247	0.862877840220931	-0.145412527	0.884385175057509	NA	NOT_CHANGE
evm.TU.scaffold_1.9	8.32648784945117	-1.240989291	0.702558605378652	-1.76638544	0.077331206143681	NA	NOT_CHANGE
evm.TU.scaffold_1.10	1.62865782910601	0.772168208948571	1.33941096535657	0.576498348095135	0.564278386098824	NA	NOT_CHANGE
evm.TU.scaffold_1.11	2.17979413723829	-0.042561176	1.10898668277731	-0.038378437	0.969385952721261	NA	NOT_CHANGE
evm.TU.scaffold_1.12	1.08096697129245	1.66607422454461	1.94957270483181	0.854584299634183	0.392781322443602	NA	NOT_CHANGE
evm.TU.scaffold_1.13	6.70173039943998	-0.164881175	0.724965879815562	-0.227433013	0.820087051862287	NA	NOT_CHANGE
evm.TU.scaffold_1.14	2.42369323205981	-0.501822574	1.10727487079089	-0.453205059	0.650401089645617	NA	NOT_CHANGE
evm.TU.scaffold_1.15	47.1175518691463	0.20805325904984	0.276174621310153	0.75333952867519	0.451245911019439	0.706125755719432	NOT_CHANGE
evm.TU.scaffold_1.16	11.6356449209233	-0.558013058	0.595528851084544	-0.93700424	0.348756377064437	NA	NOT_CHANGE
evm.TU.scaffold_1.17	0.720881560551704	-0.267865178	3.45275557268476	-0.077580116	0.938162059816943	NA	NOT_CHANGE
evm.TU.scaffold_1.18	1.01431773499912	-2.388591666	2.06375929827219	-1.157398379	0.247109636088415	NA	NOT_CHANGE
evm.TU.scaffold_1.19	8.94866789112233	-0.733480105	0.681445897218605	-1.076358531	0.281766940967044	NA	NOT_CHANGE
evm.TU.scaffold_1.20	95.870065724018	-0.289533467	0.250157907257217	-1.157402817	0.247107823526814	0.519948402377416	NOT_CHANGE
evm.TU.scaffold_1.21	29.6020498725124	-0.182900501	0.37810282079271	-0.483732178	0.628575953181897	NA	NOT_CHANGE
evm.TU.scaffold_1.22	27.9018318613965	-0.117199925	0.355962760791766	-0.329247714	0.741968461103088	NA	NOT_CHANGE
evm.TU.scaffold_1.23	0.3482522563109	2.32888462693945	3.18782702922322	0.73055551809752	0.465050690346419	NA	NOT_CHANGE
evm.TU.scaffold_1.24	8.71512135709856	-1.405340033	0.687380056079487	-2.044487646	0.0409053966538428	NA	NOT_CHANGE
evm.TU.scaffold_1.39	8.19653081210021	-0.743827354	0.861001370111452	-0.863909606	0.387637549602737	NA	NOT_CHANGE
evm.TU.scaffold_1.38	3.65580192776938	0.28522280381851	1.43662715803616	0.198536413726443	0.842625397697271	NA	NOT_CHANGE
evm.TU.scaffold_1.41	2.24349917546655	4.06574880745157	1.8508923619143	2.19664249046148	0.0280459890959121	NA	NOT_CHANGE
evm.TU.scaffold_1.37	1329.91106856632	0.0737794059557838	0.131792170251619	0.559816306347511	0.575604740035226	0.788535573859359	NOT_CHANGE
evm.TU.scaffold_1.25	2.7810063928821	0.15146946799347	1.19876589724137	0.12635450202749	0.899451315542682	NA	NOT_CHANGE
evm.TU.scaffold_1.29	4.63733319754558	0.239870409890064	1.14265999604954	0.20992282106607	0.833727910427376	NA	NOT_CHANGE
evm.TU.scaffold_1.31	0.887120949965534	-3.167161964	3.10569697843033	-1.019791044	0.307827571666024	NA	NOT_CHANGE
evm.TU.scaffold_1.26	8.50046590858009	-1.183281081	0.888272862675805	-1.332114411	0.182822595604255	NA	NOT_CHANGE
evm.TU.scaffold_1.27	426.581325400857	-0.142192601	0.118147322169998	-1.203519453	0.228775368005112	0.501312467967441	NOT_CHANGE
evm.TU.scaffold_1.28	36.6314893172245	-0.381174756	0.280292210043033	-1.359919192	0.173855497063496	0.438024753842465	NOT_CHANGE
evm.TU.scaffold_1.30	3.78452787128044	-0.835662335	1.16747115405455	-0.715788422	0.474122002671683	NA	NOT_CHANGE
evm.TU.scaffold_1.32	41.3207724997616	-0.420344073	0.408568210429828	-1.028822269	0.303563200191656	0.584122381051447	NOT_CHANGE
evm.TU.scaffold_1.33	71.1447144501367	0.313300225179922	0.258054382003794	1.21408604940999	0.224714866653994	0.497240788597387	NOT_CHANGE
evm.TU.scaffold_1.42	2745.6511937852	-0.090679698	0.0944860352784134	-0.959715346	0.337198497888201	0.612925301859443	NOT_CHANGE
evm.TU.scaffold_1.43	466.883660720176	-0.121436594	0.129020961863561	-0.941215999	0.346594179455774	0.621092214832401	NOT_CHANGE
evm.TU.scaffold_1.44	762.050025686996	-0.694795575	0.259951923068157	-2.672784902	0.00752244673748535	0.0650655571774997	NOT_CHANGE
evm.TU.scaffold_1.45	388.696293276244	-0.239050293	0.200307546831801	-1.193416307	0.232706371603121	0.505624159587069	NOT_CHANGE
evm.TU.scaffold_1.46	73.1187122396718	0.00161026879301908	0.326477206075133	0.00493225488044793	0.996064645936936	0.998246538025391	NOT_CHANGE
evm.TU.scaffold_1.47	315.533025923033	-0.05731129	0.20251546538938	-0.282997102	0.777179058236282	0.901298806464074	NOT_CHANGE
evm.TU.scaffold_1.52	1122.48895250499	-0.108804678	0.112430066317832	-0.967754279	0.333167102722459	0.609505960927441	NOT_CHANGE
evm.TU.scaffold_1.53	215.956283300226	0.244198822207911	0.142075500171956	1.71879614650207	0.0856514974583342	0.300101690980167	NOT_CHANGE
evm.TU.scaffold_1.54	578.194560397787	0.170234654656952	0.139812930831919	1.21758877125325	0.223380283600705	0.495673404965913	NOT_CHANGE
evm.TU.scaffold_1.55	1006.02704561469	-0.235000602	0.174370978770864	-1.347704782	0.177753353288807	0.443422433487115	NOT_CHANGE
evm.TU.scaffold_1.50	1.278214711	-0.7610452	2.27037616626913	-0.335206655	0.737469202207531	NA	NOT_CHANGE
evm.TU.scaffold_1.48	669.940464105754	0.173896176221275	0.101950278967498	1.70569593317851	0.0880647072485929	0.305242570194952	NOT_CHANGE
evm.TU.scaffold_1.49	2068.88223097713	-0.039939858	0.0893999112002724	-0.446755005	0.655051961881415	0.835102867363854	NOT_CHANGE
evm.TU.scaffold_1.51	1546.16308829093	0.214595616668371	0.181231658247445	1.18409564169728	0.236375205174204	0.508583476584965	NOT_CHANGE
evm.TU.scaffold_1.58	1.85442674010078	1.42544297074776	1.74847426173361	0.815249616162168	0.414929442414265	NA	NOT_CHANGE
evm.TU.scaffold_1.61	17.127759850233	0.393969960508639	0.676701542511686	0.582191609976765	0.560437624049386	NA	NOT_CHANGE
evm.TU.scaffold_1.59	12.8691709090732	-0.754974126	0.583342334228202	-1.29422139	0.195588960513392	NA	NOT_CHANGE
evm.TU.scaffold_1.60	605.829417772839	-0.234332382	0.183856756805193	-1.274537778	0.202472892896804	0.473422948486729	NOT_CHANGE
evm.TU.scaffold_1.56	9630.41356560262	0.0203265402691266	0.151008952263051	0.134604869211454	0.892924291574679	0.954796868368813	NOT_CHANGE
evm.TU.scaffold_1.57	2.50941933262125	-0.175311106	1.87854555131726	-0.093322787	0.925647129723576	NA	NOT_CHANGE
evm.TU.scaffold_1.74	84.5688586576131	0.633083363828041	0.224231053336049	2.82335276229228	0.00475242491475799	0.0491133412284521	NOT_CHANGE
evm.TU.scaffold_1.72	1492.15846953485	-0.213377501	0.116358630612144	-1.833791782	0.0666849081632302	0.256763564583908	NOT_CHANGE
evm.TU.scaffold_1.73	856.852221368225	0.222266418022736	0.111269244497569	1.99755484119956	0.0457649432623579	0.20323813881193	NOT_CHANGE
evm.TU.scaffold_1.77	73.6275988216274	-0.254039489	0.23778475743311	-1.068359014	0.285358597821368	0.566924768673228	NOT_CHANGE
evm.TU.scaffold_1.89	5.74446216193272	1.58046459677415	0.939749024147289	1.68179434738783	0.0926087252205722	NA	NOT_CHANGE
evm.TU.scaffold_1.62	155.935608792597	0.218385840808031	0.264755089012781	0.824859841683677	0.409451167811336	0.674407211505547	NOT_CHANGE
evm.TU.scaffold_1.63	1703.85470385392	0.0337183423696943	0.115303572696473	0.292431028641715	0.76995708710547	0.897092690683895	NOT_CHANGE
evm.TU.scaffold_1.64	1067.24905826703	-0.182230099	0.0962986955847268	-1.89234234	0.0584453831507942	0.235455386490537	NOT_CHANGE
evm.TU.scaffold_1.65	1343.36082271645	-0.260952022	0.135756905274852	-1.922200726	0.0545805054673693	0.22524675322037	NOT_CHANGE
evm.TU.scaffold_1.66	366.08538405166	0.0190607580446874	0.143932963844002	0.132428024377695	0.894645749627924	0.955206681237477	NOT_CHANGE
evm.TU.scaffold_1.67	49.6697811668862	-0.44264501	0.343901549328898	-1.287127118	0.198049984808109	0.467127792111991	NOT_CHANGE
evm.TU.scaffold_1.68	136.434218781862	1.1452994679789	0.754909731008989	1.51713432869402	0.129232772606431	0.375987782119765	NOT_CHANGE
evm.TU.scaffold_1.69	1563.48634297221	0.17641128687351	0.10765740967203	1.63863581160772	0.101289129430954	0.330852116866633	NOT_CHANGE
evm.TU.scaffold_1.70	1688.45702649098	0.0662745430391903	0.119974308134617	0.552406128192274	0.580670132931635	0.792084200304517	NOT_CHANGE
evm.TU.scaffold_1.71	1228.57122105912	0.125317722276192	0.0942801048206996	1.32920643771578	0.183779871750002	0.450972077079339	NOT_CHANGE
evm.TU.scaffold_1.84	0.135552234627793	0	3.81692887976147	0	1	NA	NOT_CHANGE
evm.TU.scaffold_1.86	0.20332835194169	0	3.81692887975538	0	1	NA	NOT_CHANGE
evm.TU.scaffold_1.87	0.24074119197377	1.1301180796873	3.81692887976147	0.296080465549027	0.767168631762942	NA	NOT_CHANGE
evm.TU.scaffold_1.83	0.789707487607072	-1.072537854	3.68912610418402	-0.290729518	0.771258194156351	NA	NOT_CHANGE
evm.TU.scaffold_1.88	51.5287185384379	-0.067429757	0.319309439484417	-0.211173703	0.832751730180983	0.92537297436442	NOT_CHANGE
evm.TU.scaffold_1.79	76.6465038690109	-0.097156079	0.321954158820544	-0.301769913	0.762827467838732	0.894246875626617	NOT_CHANGE
evm.TU.scaffold_1.75	1365.51988295369	0.0887373189516073	0.111112081695126	0.798628894336519	0.42450562821438	0.685204879361857	NOT_CHANGE
evm.TU.scaffold_1.76	4483.52770073441	0.0321013469874628	0.104680199889509	0.306661116632812	0.759101329024849	0.892728376324493	NOT_CHANGE
evm.TU.scaffold_1.90	184.680451086821	0.170858227023223	0.187323177409024	0.91210404065563	0.361713951484094	0.635706663006855	NOT_CHANGE
evm.TU.scaffold_1.95	172.766033484141	-0.432271097	0.221079641367641	-1.955273197	0.050550833086617	0.214975191007945	NOT_CHANGE
evm.TU.scaffold_1.97	104.611303106308	-0.528943968	0.247473553733249	-2.137375733	0.0325674435575937	0.165269364467973	NOT_CHANGE
evm.TU.scaffold_1.96	1362.21883079331	-0.172530643	0.153623485325813	-1.123074657	0.261405788329136	0.538498095102441	NOT_CHANGE
evm.TU.scaffold_1.91	1324.70479694133	0.0954169410157164	0.125876780142717	0.758018602855384	0.448439846158651	0.703980706899438	NOT_CHANGE
evm.TU.scaffold_1.92	496.886991854913	-0.163760393	0.195414926194301	-0.838013741	0.402022985987985	0.668815005083837	NOT_CHANGE
evm.TU.scaffold_1.93	1645.74713324316	0.0157695702134853	0.0964337924832904	0.163527429621912	0.870103178107649	0.943110852180268	NOT_CHANGE
evm.TU.scaffold_1.94	4028.18181083482	0.0508605912881631	0.0905249379937752	0.5618406641898	0.574224583711641	0.787732590570132	NOT_CHANGE
evm.TU.scaffold_1.101	2.12628393838102	-1.547743723	1.68002323135415	-0.921263286	0.356912984148096	NA	NOT_CHANGE
evm.TU.scaffold_1.98	18.7206591209345	-0.342929856	0.450647015434376	-0.760972211	0.446673665440601	NA	NOT_CHANGE
evm.TU.scaffold_1.99	313.957609030616	0.0419350339350086	0.18960802220455	0.221166981478077	0.824962417619458	0.923813450867316	NOT_CHANGE
evm.TU.scaffold_1.100	6819.24824178429	-0.062376503	0.134472839574975	-0.463859495	0.642748414469887	0.827069652393742	NOT_CHANGE
evm.TU.scaffold_1.109	729.309930222347	0.0235169110350537	0.183565443323096	0.128111863591129	0.898060447627019	0.956626347670174	NOT_CHANGE
evm.TU.scaffold_1.110	60.0688265304657	-0.615903058	0.373977914428444	-1.646896874	0.0995792445492931	0.328060336196601	NOT_CHANGE
evm.TU.scaffold_1.102	248.446317821366	0.176733668562749	0.11547149112334	1.53053941577643	0.125883264813977	0.371030264473995	NOT_CHANGE
evm.TU.scaffold_1.103	6156.03193540546	0.0150842972863113	0.108228158283696	0.139374978984408	0.889153843243043	0.952973388766868	NOT_CHANGE
evm.TU.scaffold_1.104	1975.8970895147	-0.255930883	0.189990988309222	-1.347068538	0.177958160033579	0.443606762179671	NOT_CHANGE
evm.TU.scaffold_1.105	93.6360310954406	-0.358596828	0.321005974874699	-1.11710328	0.263950168080783	0.541490822483343	NOT_CHANGE
evm.TU.scaffold_1.106	2082.32179988467	0.084360476168283	0.0612036997364171	1.37835582704304	0.168093454569296	0.429918835468416	NOT_CHANGE
evm.TU.scaffold_1.107	1378.65094395668	-0.114329619	0.133061968543837	-0.859220862	0.390218675791053	0.657316967922812	NOT_CHANGE
evm.TU.scaffold_1.108	927.044894285122	-0.033783054	0.0832788675824999	-0.405661781	0.684991128015835	0.85100505490314	NOT_CHANGE
evm.TU.scaffold_1.112	31.4289148681397	-0.034385025	0.430197226003995	-0.079928515	0.936294110878545	0.972973067353729	NOT_CHANGE
evm.TU.scaffold_1.113	14.6179167658635	0.149622588053456	0.523056328358471	0.286054445652197	0.774836421357041	NA	NOT_CHANGE
evm.TU.scaffold_1.114	27.7833465651316	0.131924205096099	0.518556120589137	0.254406803541763	0.799181295378628	NA	NOT_CHANGE
evm.TU.scaffold_1.115	52.8188996019946	-0.470006281	0.288396767015611	-1.629721048	0.103160466860832	0.333699051752955	NOT_CHANGE
evm.TU.scaffold_1.116	146.044223920209	-0.376788459	0.256859860736978	-1.466902841	0.142402487705335	0.395200761112896	NOT_CHANGE
evm.TU.scaffold_1.117	2567.52432995753	-0.227989636	0.148448136822208	-1.535820125	0.124582502431619	0.368620043729225	NOT_CHANGE
evm.TU.scaffold_1.118	984.294891671155	-0.031459944	0.107311905350782	-0.293163594	0.769397109587722	0.897092690683895	NOT_CHANGE
evm.TU.scaffold_1.119	774.75583844848	-0.116392016	0.115113802915262	-1.011103908	0.311966700094529	0.591038438430543	NOT_CHANGE
evm.TU.scaffold_1.120	821.871521424873	-0.081008691	0.12940018535059	-0.626032265	0.531293778548302	0.760785812646695	NOT_CHANGE
evm.TU.scaffold_1.121	6374.51768975839	0.398787542337812	0.199658358211627	1.99734960213946	0.0457872185171148	0.203246082733018	NOT_CHANGE
evm.TU.scaffold_1.122	3026.13176687473	0.386333754073476	0.113872164034088	3.3926970419024	0.000692081361008838	0.0135778191388253	NOT_CHANGE
evm.TU.scaffold_1.123	2371.69076485861	-0.026002115	0.119473159010297	-0.217639808	0.827709765374888	0.92441403492789	NOT_CHANGE
evm.TU.scaffold_1.124	1379.33497911033	0.239288300214397	0.0885418035146657	2.70254603719205	0.00688106546021403	0.0618016118150685	NOT_CHANGE
evm.TU.scaffold_1.125	748.795976134759	0.0167863856910796	0.122762575527981	0.136738624282557	0.891237398496918	0.954340661682452	NOT_CHANGE
evm.TU.scaffold_1.147	314.963047274459	-0.189411344	0.253245323788957	-0.747936196	0.454498643627152	0.708560124638748	NOT_CHANGE
evm.TU.scaffold_1.142	70.8629933022489	0.228577652411045	0.351713668376843	0.649896984288185	0.515758766294565	0.750983431936152	NOT_CHANGE
evm.TU.scaffold_1.143	12.7551501935099	0.0454370118316339	0.547305182072029	0.083019516934985	0.933836020913011	NA	NOT_CHANGE
evm.TU.scaffold_1.144	2334.35379857549	-0.061925523	0.165652359346061	-0.373828197	0.708532139794722	0.865283773216449	NOT_CHANGE
evm.TU.scaffold_1.145	141.92902393541	-0.205532066	0.177809160821856	-1.155913817	0.247716410412048	0.520897521767259	NOT_CHANGE
evm.TU.scaffold_1.137	10507.6308493412	-0.147552596	0.111871819583416	-1.318943384	0.187188040589633	0.455169742816115	NOT_CHANGE
evm.TU.scaffold_1.138	77.061427735332	-0.230161519	0.29258522808127	-0.786647776	0.43148808338677	0.691027170366262	NOT_CHANGE
evm.TU.scaffold_1.139	41.5907342409395	-0.014850052	0.323570392724068	-0.045894348	0.963394459253376	0.985140840059033	NOT_CHANGE
evm.TU.scaffold_1.140	67.8321245749917	0.442097538667497	0.324237025909059	1.36350109130194	0.17272464076254	0.436596186739438	NOT_CHANGE
evm.TU.scaffold_1.141	397.182041094217	-0.249194454	0.312541557344323	-0.797316223	0.425267400891297	0.685618297289656	NOT_CHANGE
evm.TU.scaffold_1.148	2388.28321392536	-0.068254016	0.0975737464494405	-0.699512102	0.484232052800294	0.727704988426508	NOT_CHANGE
evm.TU.scaffold_1.126	565.872064459732	-0.261168775	0.200667104544845	-1.301502682	0.193086446926281	0.461370578023997	NOT_CHANGE
evm.TU.scaffold_1.127	255.063201956701	0.10286112386904	0.161674437874447	0.63622379159852	0.524630568233321	0.756520329570171	NOT_CHANGE
evm.TU.scaffold_1.128	6.15227845521991	-0.556006817	0.765027351964144	-0.726780311	0.467360546282351	NA	NOT_CHANGE
evm.TU.scaffold_1.129	14.5487099590119	-0.009553456	0.479563734781188	-0.019921139	0.984106282218207	NA	NOT_CHANGE
evm.TU.scaffold_1.130	102.682883490394	-0.060118063	0.21302106122911	-0.282216523	0.777777489278704	0.901756511760432	NOT_CHANGE
evm.TU.scaffold_1.131	21.85711642	-0.563939238	0.507990561655083	-1.110137236	0.266939893563852	NA	NOT_CHANGE
evm.TU.scaffold_1.132	23.4416199228142	-0.639787766	0.455656696516137	-1.404100436	0.160288943754328	NA	NOT_CHANGE
evm.TU.scaffold_1.133	188.939295663132	-0.005772715	0.162982360300859	-0.035419261	0.971745426565423	0.989577586047421	NOT_CHANGE
evm.TU.scaffold_1.134	10547.1462264788	0.389767623447575	0.121313138072367	3.21290529320135	0.00131399610345243	0.021128290668317	NOT_CHANGE
evm.TU.scaffold_1.135	18049.3268900899	-0.087913932	0.101106114019343	-0.869521418	0.384561998163996	0.653122981118049	NOT_CHANGE
evm.TU.scaffold_1.136	1514.53090812055	0.0412190793792003	0.105787703718973	0.389639607725104	0.696803059653745	0.858107659299677	NOT_CHANGE
evm.TU.scaffold_1.160	1069.20401227623	-0.248515672	0.0871226345242177	-2.852481137	0.00433793869033722	0.0462263047764077	NOT_CHANGE
evm.TU.scaffold_1.149	1097.59930627513	0.390242971677553	0.177680991473577	2.19631243860763	0.0280695880363334	0.15019929594971	NOT_CHANGE
evm.TU.scaffold_1.150	6982.92897347085	0.0740465483656647	0.147497879939961	0.502017713039709	0.615655061231205	0.814931802865214	NOT_CHANGE
evm.TU.scaffold_1.151	1871.80079540787	0.118483897757711	0.118873171774645	0.996725299652367	0.318897865902025	0.597166049002264	NOT_CHANGE
evm.TU.scaffold_1.152	166.132105877025	-0.685317751	0.24574744042139	-2.788707585	0.0052918821470432	0.0522395649560355	NOT_CHANGE
evm.TU.scaffold_1.153	956.496382710874	0.619575119073908	0.206683069454133	2.99770620162676	0.00272019769408982	0.0339517366749496	NOT_CHANGE
evm.TU.scaffold_1.154	266.134252483088	-0.151231493	0.140408094422236	-1.077085291	0.281442163841615	0.562941070054972	NOT_CHANGE
evm.TU.scaffold_1.155	868.762652265029	0.112761249544979	0.0984616266974875	1.14523041439713	0.2521137225422	0.526470637766596	NOT_CHANGE
evm.TU.scaffold_1.156	189.541080618788	-0.251549126	0.301570751316439	-0.83412972	0.404207889148442	0.670480934332335	NOT_CHANGE
evm.TU.scaffold_1.157	70.1447394587548	-0.140477832	0.28477968758287	-0.493285995	0.62181052257671	0.817026344816933	NOT_CHANGE
evm.TU.scaffold_1.158	37.5767657615095	-0.122418844	0.286549224649802	-0.427217502	0.669220914805212	0.843048303796733	NOT_CHANGE
evm.TU.scaffold_1.159	36.7991151740878	0.668847061129643	0.399452666001379	1.67440880499051	0.094050283524262	0.317263809195581	NOT_CHANGE
evm.TU.scaffold_1.161	19277.8984117893	-0.173427268	0.106879846484531	-1.6226377	0.104666876395989	0.335419702784826	NOT_CHANGE
evm.TU.scaffold_1.162	87.2441404157967	-0.264383037	0.218124697805194	-1.212072909	0.225484473055055	0.498003441046127	NOT_CHANGE
evm.TU.scaffold_1.163	1574.36694174429	-0.187763142	0.113865151118424	-1.648995676	0.0991485205961431	0.327012125277372	NOT_CHANGE
evm.TU.scaffold_1.164	706.886050028447	-0.53919657	0.128669709955324	-4.190547802	2.78281777125263e-05	0.00190402311093775	NOT_CHANGE
evm.TU.scaffold_1.165	16.4262991039708	-0.958897787	0.558397352071155	-1.717231973	0.0859367957392371	NA	NOT_CHANGE
evm.TU.scaffold_1.166	1304.53661705606	0.086115361424205	0.0991999148532514	0.86809914657283	0.38534005823039	0.653497216701487	NOT_CHANGE
evm.TU.scaffold_1.167	2995.03066712802	-0.004027501	0.199687310061345	-0.020169039	0.983908526499733	0.994872432835886	NOT_CHANGE
evm.TU.scaffold_1.168	0.491794841171808	0.408789336282439	3.69124395661234	0.110745683863607	0.911818018281143	NA	NOT_CHANGE
evm.TU.scaffold_1.169	1367.3368612121	-0.046561623	0.0941463830794881	-0.494566243	0.620906335823688	0.817026344816933	NOT_CHANGE
evm.TU.scaffold_1.177	19.4880673813768	0.315422103087526	0.558947575624335	0.564314287856433	0.572540259371533	NA	NOT_CHANGE
evm.TU.scaffold_1.178	5.31049853321632	-0.066833586	1.19731487476546	-0.055819557	0.955485554845363	NA	NOT_CHANGE
evm.TU.scaffold_1.171	242.762144998437	0.206363855108269	0.190863451673191	1.08121200417993	0.279602819446345	0.560833287480306	NOT_CHANGE
evm.TU.scaffold_1.184	578.920328649817	0.0243206689847237	0.137821667395491	0.176464771064867	0.859928822959379	0.937867211097393	NOT_CHANGE
evm.TU.scaffold_1.185	165.213876966301	0.915224837387984	0.155919465313222	5.86985618216055	4.36173333885022e-09	5.40909455684163e-06	NOT_CHANGE
evm.TU.scaffold_1.181	0.775849152117943	1.05977452114034	1.8881304553038	0.561282467619445	0.574604991619712	NA	NOT_CHANGE
evm.TU.scaffold_1.179	249.126271894025	-0.190140445	0.152603879953386	-1.245973857	0.212773993149273	0.484574805332975	NOT_CHANGE
evm.TU.scaffold_1.180	14.6274323317287	0.0990997585423767	0.476245824102939	0.208085307055535	0.835162359336898	NA	NOT_CHANGE
evm.TU.scaffold_1.182	4.33952053365364	-1.457313333	0.92276720549223	-1.579286004	0.114270470584626	NA	NOT_CHANGE
evm.TU.scaffold_1.183	1889.06823215676	-0.14771948	0.0972391112277494	-1.519136471	0.128728148192969	0.375069591254756	NOT_CHANGE
evm.TU.scaffold_1.170	7446.18632835316	0.259607875210939	0.24157861837409	1.07463101228988	0.28253996152865	0.563748434225192	NOT_CHANGE
evm.TU.scaffold_1.186	1457.32929246493	-0.258412172	0.163976376109437	-1.575910982	0.115046319780213	0.352869344788123	NOT_CHANGE
evm.TU.scaffold_1.187	157.729125225463	0.163348386372506	0.314235501253052	0.519827917982324	0.603183519049193	0.806602465627045	NOT_CHANGE
evm.TU.scaffold_1.188	2516.58530163854	0.0751779588939315	0.0758209059319885	0.991520187867002	0.321431639665877	0.599985568603042	NOT_CHANGE
evm.TU.scaffold_1.197	723.377241833925	-0.499056418	0.218576357725925	-2.283213167	0.0224178148689748	0.129945123024086	NOT_CHANGE
evm.TU.scaffold_1.199	0.145834905011506	0	3.81692887976097	0	1	NA	NOT_CHANGE
evm.TU.scaffold_1.200	20.5992080880428	0.197881412650701	0.470288192493705	0.420766278654443	0.673925757842945	NA	NOT_CHANGE
evm.TU.scaffold_1.198	1325.12560043132	-0.135237851	0.277088985843674	-0.488066497	0.625502740555075	0.818038658184458	NOT_CHANGE
evm.TU.scaffold_1.201	88.8729836397226	0.643803075213375	0.497188688552603	1.2948868106545	0.19535927903739	0.464118632023455	NOT_CHANGE
evm.TU.scaffold_1.202	2500.31490438935	0.305921636593806	0.119826035800197	2.55304812973961	0.0106784739081457	0.080747819849629	NOT_CHANGE
evm.TU.scaffold_1.203	17.0007705375584	-0.559399757	0.53430011826942	-1.046976668	0.295110339425841	NA	NOT_CHANGE
evm.TU.scaffold_1.189	393.511346846525	-0.183101234	0.162345062125831	-1.12785219	0.259382348044941	0.536110890615387	NOT_CHANGE
evm.TU.scaffold_1.190	197.128215397737	0.148301999442173	0.167322978324828	0.886321776763211	0.375444157539422	0.645772889888628	NOT_CHANGE
evm.TU.scaffold_1.191	606.750167991517	0.375955830676559	0.145835430947886	2.57794575867442	0.00993895978656556	0.0775191981466328	NOT_CHANGE
evm.TU.scaffold_1.192	41868.0268282237	-0.020684419	0.120105511694331	-0.172218733	0.863265570798711	0.939698094411021	NOT_CHANGE
evm.TU.scaffold_1.193	770.883874591986	0.187547387989058	0.104135796085406	1.80098866133641	0.0717046671367295	0.269974194559201	NOT_CHANGE
evm.TU.scaffold_1.194	510.29443818177	0.102002226697241	0.129309886775692	0.788820014003874	0.430217210203759	0.689857622979192	NOT_CHANGE
evm.TU.scaffold_1.195	1817.11545984246	0.19329187777853	0.104044283491159	1.85778469794504	0.0631995949932398	0.24743614125017	NOT_CHANGE
evm.TU.scaffold_1.196	1203.67246425317	-0.211841509	0.116071919789859	-1.825088356	0.0679876971113524	0.259825093621621	NOT_CHANGE
evm.TU.scaffold_1.204	42846.3035979653	0.192632287484907	0.163609802846848	1.17738842131132	0.239040509192745	0.511324038745412	NOT_CHANGE
evm.TU.scaffold_1.205	1246.35286892878	0.320945731687072	0.183078712827248	1.75304778327732	0.0795938054093113	0.287354491799773	NOT_CHANGE
evm.TU.scaffold_1.210	840.933266405886	0.109438509140782	0.118358364739259	0.924636880391783	0.355154822290357	0.629194819989755	NOT_CHANGE
evm.TU.scaffold_1.211	282.325062098898	-0.004800479	0.173711231360829	-0.027634824	0.97795340655563	0.992234331923822	NOT_CHANGE
evm.TU.scaffold_1.212	25.7014972735038	-0.157951759	0.35163181002409	-0.449196445	0.653289951511989	NA	NOT_CHANGE
evm.TU.scaffold_1.213	445.953492489496	-0.408015081	0.102468283967871	-3.98186702	6.83760344033952e-05	0.00314054924683372	NOT_CHANGE
evm.TU.scaffold_1.214	946.551879775989	-0.478570201	0.147383013327765	-3.247119125	0.00116579583850115	0.0194296757801633	NOT_CHANGE
evm.TU.scaffold_1.215	1449.44782585717	0.209132620793714	0.0899353641986785	2.32536580751165	0.0200524081889815	0.121230921171777	NOT_CHANGE
evm.TU.scaffold_1.220	2.03100894423127	-1.060345281	1.24732091121913	-0.850098215	0.395270483741515	NA	NOT_CHANGE
evm.TU.scaffold_1.222	2.64500865408759	1.36176260607723	1.99456155438825	0.682737819287256	0.494772527419279	NA	NOT_CHANGE
evm.TU.scaffold_1.225	2.81632744068308	-0.302707426	1.00476660949744	-0.301271383	0.763207560801859	NA	NOT_CHANGE
evm.TU.scaffold_1.226	10.9072445399476	0.155360205691865	0.530243881983472	0.29299763933289	0.769523956093334	NA	NOT_CHANGE
evm.TU.scaffold_1.219	774.603930632188	-0.173078299	0.119023577623256	-1.454151372	0.145904343409547	0.399677664734705	NOT_CHANGE
evm.TU.scaffold_1.228	9.1493233779182	0.0647991230212815	0.762465130127455	0.0849863429301345	0.932272248188687	NA	NOT_CHANGE
evm.TU.scaffold_1.229	19.1412013160406	0.114250592819989	0.479655715288311	0.238192914581067	0.811731472340543	NA	NOT_CHANGE
evm.TU.scaffold_1.227	1632.90987366576	0.62079859836198	0.281700968807666	2.20375031363785	0.0275419086143388	0.148179650413696	NOT_CHANGE
evm.TU.scaffold_1.216	3202.51029430222	0.266971357316204	0.0796269795833329	3.35277513618116	0.000800056779131931	0.0147639548150915	NOT_CHANGE
evm.TU.scaffold_1.217	1832.80761904329	-0.220737748	0.137893257270857	-1.600787108	0.109424080038863	0.343274301803265	NOT_CHANGE
evm.TU.scaffold_1.218	1114.56895909227	0.132640135763954	0.1001382995553	1.32456948393362	0.185313982867373	0.453108935848195	NOT_CHANGE
evm.TU.scaffold_1.206	72.7844618269784	1.15290970426101	0.261175702385232	4.41430689659053	1.01334120743727e-05	0.000930866492498626	UP
evm.TU.scaffold_1.207	13.0072743306319	1.12908461582676	0.654228107419955	1.72582712821598	0.0843785177849666	NA	NOT_CHANGE
evm.TU.scaffold_1.208	30.7656270087484	0.206586865472846	0.320266017911695	0.64504772257732	0.518896260077347	0.753618766831703	NOT_CHANGE
evm.TU.scaffold_1.209	59347.1807440153	0.614024508266909	0.226379450383591	2.71236857950874	0.00668042655180026	0.0607895384247945	NOT_CHANGE
evm.TU.scaffold_1.230	364.383727	0.0159596305512398	0.158528955024576	0.100673284251232	0.919809819682838	0.96554848754682	NOT_CHANGE
evm.TU.scaffold_1.231	348.446128422953	0.0767845963856462	0.147971438613765	0.518914981870719	0.6038200297134	0.806692501317888	NOT_CHANGE
evm.TU.scaffold_1.232	2760.33300456375	0.0920812718147531	0.0774277789024113	1.18925369060129	0.234339852502691	0.506952829629131	NOT_CHANGE
evm.TU.scaffold_1.233	2196.08735109847	-0.083113992	0.119447836597523	-0.69581831	0.486542620750411	0.729372822675253	NOT_CHANGE
evm.TU.scaffold_1.255	0.5018312971047	-1.948748717	3.7526528713073	-0.519298956	0.603552281621526	NA	NOT_CHANGE
evm.TU.scaffold_1.254	15.007114354966	0.838200449188538	0.449428801370441	1.86503501028999	0.0621764969988576	NA	NOT_CHANGE
evm.TU.scaffold_1.244	0.781702002718553	-1.09381447	2.37028227058128	-0.461470131	0.644461346164655	NA	NOT_CHANGE
evm.TU.scaffold_1.247	2.54524871889427	0.166011109861253	1.75449623851564	0.0946203851663447	0.924616357459728	NA	NOT_CHANGE
evm.TU.scaffold_1.251	0.210377914691953	1.95494825691567	3.80162356839307	0.514240355928248	0.60708395609781	NA	NOT_CHANGE
evm.TU.scaffold_1.252	0.218752357517259	0	3.8169288797544	0	1	NA	NOT_CHANGE
evm.TU.scaffold_1.253	0.314849486336872	-1.170102541	3.80304583682657	-0.307675109	0.758329562046691	NA	NOT_CHANGE
evm.TU.scaffold_1.245	2.25816335430599	0.298229385833857	1.84057562905424	0.162030498	0.8712818372471	NA	NOT_CHANGE
evm.TU.scaffold_1.246	2.90481174278016	1.01753270580193	1.663549807	0.611663505026552	0.540760412411684	NA	NOT_CHANGE
evm.TU.scaffold_1.248	2.2598201044082	-0.26238224	1.64743952372449	-0.15926669	0.873458763314654	NA	NOT_CHANGE
evm.TU.scaffold_1.249	3.88239903669867	0.404408659371743	1.04485590501253	0.387047302342511	0.698721189511525	NA	NOT_CHANGE
evm.TU.scaffold_1.250	1.54221530053102	3.71516893133666	2.05943900861199	1.80397133190198	0.071235801258788	NA	NOT_CHANGE
evm.TU.scaffold_1.239	220.984216421307	0.137741896160416	0.173311293975031	0.794765840131922	0.426749725158196	0.687120950140026	NOT_CHANGE
evm.TU.scaffold_1.240	2135.84810932191	0.23550723981852	0.0947261111499317	2.48619136750754	0.0129118512371476	0.0918268646048328	NOT_CHANGE
evm.TU.scaffold_1.241	1011.1270074712	0.151428181674765	0.0897612547932097	1.68701052612982	0.0916013279572485	0.312079936354348	NOT_CHANGE
evm.TU.scaffold_1.242	368.380470513075	0.141200104668658	0.132384815285153	1.06658837242411	0.286157753385858	0.567485623127763	NOT_CHANGE
evm.TU.scaffold_1.243	2012.21189972296	-0.019217734	0.124140088877446	-0.154806835	0.876973602822604	0.946827477291728	NOT_CHANGE
evm.TU.scaffold_1.261	3.15098713318815	-1.195823901	1.5173002422226	-0.788126086	0.430622958264391	NA	NOT_CHANGE
evm.TU.scaffold_1.263	15.1529943013596	0.289749685876845	0.659349180002917	0.439448011257954	0.660336944610557	NA	NOT_CHANGE
evm.TU.scaffold_1.262	320.983846529137	0.254318618185926	0.185126809314046	1.37375358614053	0.169518194789857	0.431338807517355	NOT_CHANGE
evm.TU.scaffold_1.259	955.900533930727	-0.019777839	0.189863597078979	-0.104168671	0.917035495913712	0.965176559999231	NOT_CHANGE
evm.TU.scaffold_1.260	716.514765442002	-0.056620344	0.21969037935935	-0.257727916	0.796616899826208	0.911091620633857	NOT_CHANGE
evm.TU.scaffold_1.234	450.284922504417	-0.088869992	0.161272304433517	-0.551055509	0.581595623136537	0.792640598601269	NOT_CHANGE
evm.TU.scaffold_1.235	74355.4317074514	0.15735181552301	0.0966871305583489	1.6274328818565	0.1036451926623	0.334490268038481	NOT_CHANGE
evm.TU.scaffold_1.236	1045.63193574987	-0.220397795	0.107595711291198	-2.048388287	0.040521968327413	0.189096165463906	NOT_CHANGE
evm.TU.scaffold_1.237	874.256003602427	0.0212347368570504	0.100136722055603	0.21205743928046	0.832062223084444	0.925332285082477	NOT_CHANGE
evm.TU.scaffold_1.238	1566.34242787376	0.5352337534024	0.149057247849714	3.59079320947914	0.000329673127377157	0.00807577060915746	NOT_CHANGE
evm.TU.scaffold_1.273	12766.9645008726	-0.110466129	0.0861837949915692	-1.281750583	0.199930154609377	0.46991401655523	NOT_CHANGE
evm.TU.scaffold_1.264	15239.2898617606	1.36286268040409	0.406522227699962	3.35249240395772	0.000800874390893749	0.0147639548150915	UP
evm.TU.scaffold_1.265	1709.32483190657	0.18297403521233	0.0981488784367063	1.86424988371441	0.0622866211009785	0.245687549794318	NOT_CHANGE
evm.TU.scaffold_1.266	2954.66950003011	0.138347846585938	0.0921299348164264	1.50166009410083	0.133184914906416	0.381236603966806	NOT_CHANGE
evm.TU.scaffold_1.267	1879.79329327314	-0.254158162	0.181976362696488	-1.39665481	0.162517399680088	0.421746042957403	NOT_CHANGE
evm.TU.scaffold_1.268	1177.38413301277	0.16510913700925	0.132363137594279	1.24739515857764	0.212252640882446	0.483971144609227	NOT_CHANGE
evm.TU.scaffold_1.269	19206.6121905572	0.525924077570831	0.252012624109285	2.08689576337558	0.0368975579513417	0.178218438381334	NOT_CHANGE
evm.TU.scaffold_1.270	36744.0068164973	0.0352938607571638	0.246991516937836	0.142895032164391	0.886373082068818	0.951346383748086	NOT_CHANGE
evm.TU.scaffold_1.271	38.607060961526	-0.524752059	0.374835417261178	-1.399953247	0.161527319336907	0.420165845606043	NOT_CHANGE
evm.TU.scaffold_1.272	1729.01546273243	-0.010862733	0.105762223168427	-0.102709012	0.918193920929575	0.965388076466968	NOT_CHANGE
evm.TU.scaffold_1.280	2932.77779023601	0.182381351552085	0.074764150466185	2.43942250951643	0.0147107573228943	0.098478693252655	NOT_CHANGE
evm.TU.scaffold_1.281	403.472456140807	0.125162140714207	0.120902406496917	1.03523283233737	0.30056018918663	0.58138592931478	NOT_CHANGE
evm.TU.scaffold_1.282	1050.36048608766	-0.200048369	0.14987725572803	-1.334748014	0.18195883335575	0.448058250059853	NOT_CHANGE
evm.TU.scaffold_1.283	217.780660119256	-0.961444681	0.278515944251353	-3.452027438	0.000556391144557627	0.011845400311494	NOT_CHANGE
evm.TU.scaffold_1.285	4.6291734162194	1.12156813123624	1.18153141236277	0.949249524389185	0.342493718799684	NA	NOT_CHANGE
evm.TU.scaffold_1.284	1999.3130106145	0.0229877229952227	0.0984647323706404	0.233461488613938	0.815403070973353	0.918856640973039	NOT_CHANGE
evm.TU.scaffold_1.286	13.3920492918919	-0.19591182	0.477930379258443	-0.409917068	0.681866784128476	NA	NOT_CHANGE
evm.TU.scaffold_1.287	2433.91952392162	0.175770817148664	0.125922463109237	1.39586546203583	0.162755012933014	0.42214182570155	NOT_CHANGE
evm.TU.scaffold_1.288	265.747598144174	0.241840542330251	0.255427965097969	0.946805265576514	0.343738018129506	0.61830662061873	NOT_CHANGE
evm.TU.scaffold_1.289	634.66427690914	0.447411080482505	0.193338477120354	2.31413367450903	0.0206603907597681	0.123402610913702	NOT_CHANGE
evm.TU.scaffold_1.290	1073.47927091632	0.247791468665618	0.252907043139899	0.979772906239503	0.327198228919812	0.604546730785203	NOT_CHANGE
evm.TU.scaffold_1.291	1.31650291449752	0.597949944344909	2.03146533464036	0.294344153527368	0.768494936543444	NA	NOT_CHANGE
evm.TU.scaffold_1.274	7177.84664241196	0.303229784070346	0.382799455479538	0.792137448812424	0.428280536338517	0.68804399495608	NOT_CHANGE
evm.TU.scaffold_1.275	10444.8078605059	0.0772610567845199	0.297608328643385	0.25960650072095	0.795167321371776	0.910749146806104	NOT_CHANGE
evm.TU.scaffold_1.276	11382.7348587423	1.05970013363346	0.588670072152359	1.80015968836138	0.0718354270066567	0.270363911734841	NOT_CHANGE
evm.TU.scaffold_1.277	249.603082253767	0.197948206663381	0.194888210008223	1.01570129180739	0.309771652689864	0.5891161746054	NOT_CHANGE
evm.TU.scaffold_1.278	47422.6828796954	-0.137221743	0.114301877832074	-1.200520457	0.229937272474193	0.50246865203006	NOT_CHANGE
evm.TU.scaffold_1.279	1198.12030210611	-0.170459221	0.165042340862696	-1.032821156	0.30168760121608	0.582138578310749	NOT_CHANGE
evm.TU.scaffold_1.294	29.692922887914	0.87075222671632	0.437414624522596	1.99067927293624	0.0465161588418754	0.204164092962958	NOT_CHANGE
evm.TU.scaffold_1.295	155.104288260948	0.189735585437875	0.220359666620078	0.861026831035276	0.389223265711282	0.656603302010139	NOT_CHANGE
evm.TU.scaffold_1.296	349.239840772567	0.191167984906491	0.565999244461161	0.337753074367591	0.735549275013547	0.879308875456007	NOT_CHANGE
evm.TU.scaffold_1.297	65.9914483712829	-0.067252821	0.278970380506441	-0.241075132	0.809496885917522	0.916842366412689	NOT_CHANGE
evm.TU.scaffold_1.300	17.1731814343784	-0.312407311	0.743593724399525	-0.420131721	0.674389230559256	NA	NOT_CHANGE
evm.TU.scaffold_1.298	683.07001555514	-1.04964215	0.742248277751258	-1.414138883	0.15732112847705	0.416367392962716	NOT_CHANGE
evm.TU.scaffold_1.299	51.8143975957969	-0.801534085	0.39267822111216	-2.041198218	0.0412311287460236	0.191163726750038	NOT_CHANGE
evm.TU.scaffold_1.302	168.852446779498	-0.078437971	0.185517396375731	-0.422806554	0.672436405656191	0.844674801280713	NOT_CHANGE
evm.TU.scaffold_1.309	155.24326093037	-0.420919664	0.170243839613257	-2.472451662	0.013418985955065	0.0936169263410098	NOT_CHANGE
evm.TU.scaffold_1.310	1056.77414100058	0.189517866746087	0.0948259880000726	1.99858573312141	0.0456531953006371	0.203048945934498	NOT_CHANGE
evm.TU.scaffold_1.311	1077.47881373254	-0.061102129	0.126783939558901	-0.481939029	0.629849259495492	0.819828719949459	NOT_CHANGE
evm.TU.scaffold_1.312	368.872009709105	-0.266581694	0.198299905678896	-1.344335961	0.178839771872866	0.444725315086303	NOT_CHANGE
evm.TU.scaffold_1.293	30766.4629218512	-0.236388646	0.39988988642554	-0.591134346	0.554430408929865	0.776815539958219	NOT_CHANGE
evm.TU.scaffold_1.317	134.746454243254	0.045695622213903	0.257623637047632	0.177373562214924	0.859214972336982	0.937867211097393	NOT_CHANGE
evm.TU.scaffold_1.318	200.472133897499	0.205387044368991	0.267579785935531	0.767573094697353	0.442740851992018	0.700100732007142	NOT_CHANGE
evm.TU.scaffold_1.316	1825.99193208878	0.109926416968553	0.077879302467818	1.41149719482885	0.158098062166788	0.417206252221189	NOT_CHANGE
evm.TU.scaffold_1.319	7.15572643711479	0.0293921727471018	0.800329348071659	0.0367250967591284	0.970704197817765	NA	NOT_CHANGE
evm.TU.scaffold_1.320	2028.65160133272	-0.036126935	0.119688581268313	-0.301841119	0.762773183274625	0.894246875626617	NOT_CHANGE
evm.TU.scaffold_1.313	2.38798775299648	1.60581078720937	1.64551541616364	0.975871007609983	0.329128391026636	NA	NOT_CHANGE
evm.TU.scaffold_1.314	9582.64977005303	0.0693299757094819	0.131367718216137	0.527755042493885	0.597669364443163	0.803017032047755	NOT_CHANGE
evm.TU.scaffold_1.315	8034.43499084766	0.0363344863065662	0.0636019425085024	0.571279506152018	0.567810191422096	0.784465242876844	NOT_CHANGE
evm.TU.scaffold_1.324	17.7429609451538	-0.19537195	0.499142272078129	-0.391415355	0.695490243872513	NA	NOT_CHANGE
evm.TU.scaffold_1.328	6.11275209058832	-0.858607821	0.770610280425404	-1.114192014	0.265196820531063	NA	NOT_CHANGE
evm.TU.scaffold_1.326	40.1731601711307	-0.441925364	0.392762400802451	-1.125172275	0.260516039282824	0.53722295275928	NOT_CHANGE
evm.TU.scaffold_1.329	8.09377346148101	0.3473731860752	0.659698422128297	0.526563615166027	0.598496664477907	NA	NOT_CHANGE
evm.TU.scaffold_1.321	4587.30607011958	0.069594265899585	0.113759559101258	0.611766311766724	0.540692381512669	0.768071179408246	NOT_CHANGE
evm.TU.scaffold_1.330	10.6663639577684	0.400780081096434	0.599086005292996	0.668985884423096	0.503504482348943	NA	NOT_CHANGE
evm.TU.scaffold_1.322	3126.89913530017	-0.111440187	0.118160144108225	-0.943128396	0.345615233104942	0.62009735189724	NOT_CHANGE
evm.TU.scaffold_1.323	347.849300230101	-0.079659575	0.156977234674796	-0.50745941	0.611832509491836	0.812582373047992	NOT_CHANGE
evm.TU.scaffold_1.331	934.240558001552	0.0135996777855933	0.0991400847663192	0.137176378431073	0.890891381669179	0.954149772906584	NOT_CHANGE
evm.TU.scaffold_1.332	559.258710472752	-0.490528061	0.199284015531945	-2.461452112	0.0138375869236133	0.095005328629182	NOT_CHANGE
evm.TU.scaffold_1.333	445.801019816174	0.0235564060445033	0.167420064675742	0.140702406788142	0.888105043671293	0.952425698655594	NOT_CHANGE
evm.TU.scaffold_1.334	445.161004349561	0.324819939397627	0.147906728124225	2.19611334465336	0.0280838316688552	0.15019929594971	NOT_CHANGE
evm.TU.scaffold_1.342	138.216988770937	-0.418003164	0.168930098712117	-2.474414966	0.0133454586282275	0.0932396444018625	NOT_CHANGE
evm.TU.scaffold_1.345	27.1896145988084	0.810746807286449	0.603191652520006	1.34409487249918	0.178917709977113	NA	NOT_CHANGE
evm.TU.scaffold_1.343	1216.69974624973	0.129878083569617	0.0991258178338715	1.31023467354675	0.190116459252259	0.458692945584062	NOT_CHANGE
evm.TU.scaffold_1.344	1353.06052566175	0.0829943702892379	0.175895803290476	0.471838262975383	0.637042237318131	0.824195185398601	NOT_CHANGE
evm.TU.scaffold_1.335	246.219069808914	-0.193556433	0.136385209093822	-1.419189324	0.155843827632254	0.414400057341086	NOT_CHANGE
evm.TU.scaffold_1.336	545.561451754648	-0.099480439	0.163244502232555	-0.609395338	0.542262427035826	0.769090141332728	NOT_CHANGE
evm.TU.scaffold_1.337	5.53453870745766	1.02494314831095	0.980648381433668	1.04516885737631	0.295944934140096	NA	NOT_CHANGE
evm.TU.scaffold_1.338	68.6928966615502	-0.063689108	0.260118359961627	-0.244846645	0.806575175392073	0.914831635425261	NOT_CHANGE
evm.TU.scaffold_1.339	2485.99505930646	-0.058704954	0.119839129069685	-0.489864661	0.62422967121479	0.818006822733365	NOT_CHANGE
evm.TU.scaffold_1.340	25640.177882189	-0.11334808	0.105366607453828	-1.075749546	0.282039282351054	0.56368084613312	NOT_CHANGE
evm.TU.scaffold_1.341	4125.80948294405	-0.130153955	0.136533943823956	-0.953271777	0.340452387547817	0.615179035827046	NOT_CHANGE
evm.TU.scaffold_1.348	0.437504715034518	0	3.81692887974719	0	1	NA	NOT_CHANGE
evm.TU.scaffold_1.350	0.708416280679564	2.75704228184399	3.72429723565965	0.740285242393029	0.459126933626707	NA	NOT_CHANGE
evm.TU.scaffold_1.351	5.53761070142298	4.07493600761497	1.2275934010817	3.31945088986657	0.000901946676885732	NA	NOT_CHANGE
evm.TU.scaffold_1.354	1.22860749186648	-2.330284611	1.98610704624586	-1.173292555	0.240678506785508	NA	NOT_CHANGE
evm.TU.scaffold_1.353	362.464493600972	-0.607720736	0.206157110064233	-2.947852421	0.00319989785202747	0.0375694515857569	NOT_CHANGE
evm.TU.scaffold_1.346	654.651062765482	-0.439725973	0.145403967334773	-3.02416764	0.00249318244769395	0.0323754752140991	NOT_CHANGE
evm.TU.scaffold_1.347	17586.4424681885	-0.140852199	0.119494589654807	-1.178732853	0.238504569250259	0.510838478309979	NOT_CHANGE
evm.TU.scaffold_1.356	681.371756452269	-0.14371847	0.132400694041962	-1.085481244	0.277708566451397	0.558337433273197	NOT_CHANGE
evm.TU.scaffold_1.355	3730.97396802696	-0.068267849	0.115659020584272	-0.590250969	0.555022405648993	0.777276174106782	NOT_CHANGE
evm.TU.scaffold_1.364	144.386669823135	-0.182479398	0.236117580697815	-0.772832745	0.439621371671935	0.697910094710436	NOT_CHANGE
evm.TU.scaffold_1.365	4.54088188617773	1.44410401374547	1.19038713469531	1.21313812259496	0.225077016772311	NA	NOT_CHANGE
evm.TU.scaffold_1.366	4.20272139702889	-0.204691409	1.31453205289718	-0.155714277	0.87625824264946	NA	NOT_CHANGE
evm.TU.scaffold_1.359	0.703467849098248	0	3.81692887974447	0	1	NA	NOT_CHANGE
evm.TU.scaffold_1.357	645.801152387851	-0.070015392	0.162157812426506	-0.431773169	0.665906282371945	0.841801252218664	NOT_CHANGE
evm.TU.scaffold_1.358	2889.82049958096	0.0642689113523115	0.177005249617449	0.363090425234349	0.716537336825269	0.86951035084082	NOT_CHANGE
evm.TU.scaffold_1.360	206.673524799294	-0.061634842	0.224050053373325	-0.275094072	0.783243965773164	0.904360067721245	NOT_CHANGE
evm.TU.scaffold_1.371	11.0725623355187	-0.151390846	0.889594340875052	-0.170179641	0.864868862110963	NA	NOT_CHANGE
evm.TU.scaffold_1.372	8.01032292778442	-0.048138802	0.69831934101382	-0.068935226	0.945041178828854	NA	NOT_CHANGE
evm.TU.scaffold_1.373	250.01090375817	0.222701034641269	0.173865905617064	1.28087812185422	0.200236478502792	0.470299725731924	NOT_CHANGE
evm.TU.scaffold_1.367	293.475378807473	-0.067868423	0.178180237513789	-0.380897589	0.703279241505377	0.862087090864722	NOT_CHANGE
evm.TU.scaffold_1.368	3615.88212964222	0.193820757272575	0.0874042440374734	2.21752112162284	0.0265875013441648	0.14541047455097	NOT_CHANGE
evm.TU.scaffold_1.369	1473.3423963658	0.154642657931215	0.127868354289759	1.20938960065743	0.226513202015753	0.498987220956145	NOT_CHANGE
evm.TU.scaffold_1.374	23.2648814626742	-0.53124308	0.444824235043204	-1.194276385	0.232369871847301	NA	NOT_CHANGE
evm.TU.scaffold_1.375	2532.28582334651	-0.409920145	0.182585349876021	-2.245087821	0.0247624952766028	0.138404910219254	NOT_CHANGE
evm.TU.scaffold_1.376	1710.38829263662	0.0463046109884753	0.0891840720787877	0.519202699643144	0.603619396657407	0.806641898499921	NOT_CHANGE
evm.TU.scaffold_1.392	25.5293376398441	0.16295707721633	0.46670151478854	0.349167662955121	0.726963441454705	NA	NOT_CHANGE
evm.TU.scaffold_1.377	943.746041051499	0.0830615620969461	0.0779177490295796	1.06601593515508	0.286416438530211	0.567538952880361	NOT_CHANGE
evm.TU.scaffold_1.378	98.6665890627649	0.031878741292815	0.194222295096125	0.164135334087354	0.869624606422477	0.943110852180268	NOT_CHANGE
evm.TU.scaffold_1.379	1795.62181797946	-0.235660076	0.17826403684563	-1.321972057	0.186177455863504	0.454159463885375	NOT_CHANGE
evm.TU.scaffold_1.380	803.104635795886	-0.156120003	0.131112788487275	-1.190730552	0.233759379907781	0.506720214517088	NOT_CHANGE
evm.TU.scaffold_1.381	87.9051321592036	0.366428174993587	0.229326304941652	1.59784624396586	0.110077200048585	0.344102729711545	NOT_CHANGE
evm.TU.scaffold_1.382	3160.78269578214	0.0288896219780429	0.0565361197891541	0.510994070441762	0.609355208811396	0.810311653137649	NOT_CHANGE
evm.TU.scaffold_1.383	599.318997385742	0.62000522063793	0.464934548612448	1.33353226274166	0.182357195250979	0.448616421478488	NOT_CHANGE
evm.TU.scaffold_1.384	353.018811551442	-1.017382746	0.25203022308284	-4.03674898	5.41970035894867e-05	0.00272938310970202	DOWN
evm.TU.scaffold_1.390	255.85673229404	-0.055915025	0.242827296711314	-0.230266639	0.817884582298799	0.919668246739928	NOT_CHANGE
evm.TU.scaffold_1.391	6.08346481995352	-1.222917823	0.98144229006261	-1.246041499	0.212749160113803	NA	NOT_CHANGE
evm.TU.scaffold_1.385	1088.6108910724	-0.132397	0.126317051515164	-1.048132442	0.294577591170755	0.576317152830815	NOT_CHANGE
evm.TU.scaffold_1.386	309.551561762657	-0.176055612	0.179536568486055	-0.980611433	0.326784394110201	0.60442482955322	NOT_CHANGE
evm.TU.scaffold_1.387	1868.72877169232	0.613541637930829	0.182969938364629	3.35323738650521	0.000798721701000537	0.0147639548150915	NOT_CHANGE
evm.TU.scaffold_1.388	146.639773050221	-0.72884207	0.22125092342249	-3.294187698	0.000987065623282846	0.0173015513225956	NOT_CHANGE
evm.TU.scaffold_1.389	26.1785891335104	-0.950191052	0.376820043105965	-2.521604328	0.0116821028126598	NA	NOT_CHANGE
evm.TU.scaffold_1.393	964.129248802361	0.233563760037026	0.144898442162873	1.61191353440838	0.106980756578517	0.339308211641772	NOT_CHANGE
evm.TU.scaffold_1.394	3126.22960134616	-0.107894343	0.107958364456885	-0.999406979	0.317597580600434	0.596383492108163	NOT_CHANGE
evm.TU.scaffold_1.395	78.5631925403217	0.175762650103927	0.219591953807476	0.80040569363495	0.423475783274651	0.684585831166338	NOT_CHANGE
evm.TU.scaffold_1.396	57.8954173908061	-0.683222039	0.287942574145035	-2.372771867	0.0176551648191327	0.111210723917851	NOT_CHANGE
evm.TU.scaffold_1.397	4.7840833105412	0.103417252789475	1.19493714079125	0.0865461866228337	0.931032242161936	NA	NOT_CHANGE
evm.TU.scaffold_1.398	1833.36020512158	-0.024638177	0.0984540349222133	-0.250250555	0.802393591320703	0.913433623846904	NOT_CHANGE
evm.TU.scaffold_1.399	195.14184998523	-0.003627308	0.226618738607378	-0.016006216	0.987229432847643	0.996221423188216	NOT_CHANGE
evm.TU.scaffold_1.400	3383.53453097648	0.263143062883406	0.104767771200047	2.51167949713231	0.01201581614781	0.0873325362655116	NOT_CHANGE
evm.TU.scaffold_1.401	24086.1104593141	0.283890247612319	0.20998495541139	1.35195517724657	0.176389654566477	0.441410582398678	NOT_CHANGE
evm.TU.scaffold_1.402	1138.43968000192	0.0457135093673489	0.140103546226564	0.326283742264629	0.74420968754892	0.884969952076332	NOT_CHANGE
evm.TU.scaffold_1.403	676.254510393028	-0.129102874	0.0954241394510504	-1.352937259	0.176075675124432	0.441011555897371	NOT_CHANGE
evm.TU.scaffold_1.404	693.782505857722	-0.403265609	0.130836400730933	-3.082212645	0.00205468001765048	0.0287105358522682	NOT_CHANGE
evm.TU.scaffold_1.410	1179.44748645882	0.0693174515083465	0.0825035003645656	0.840175885896323	0.400809776761199	0.66812638937941	NOT_CHANGE
evm.TU.scaffold_1.411	100.839415035534	-0.295434547	0.278033846689446	-1.062584829	0.28797027008611	0.568434749208974	NOT_CHANGE
evm.TU.scaffold_1.412	42.5318030165509	0.262344500433089	0.352934336364902	0.74332382373204	0.457285651322412	0.710307021570323	NOT_CHANGE
evm.TU.scaffold_1.417	23.7877464525272	0.0245915348081161	0.443807478342648	0.0554103659991278	0.955811537653465	NA	NOT_CHANGE
evm.TU.scaffold_1.415	40.1997256820715	-0.553484575	0.362562776471359	-1.52658963	0.126863087154246	0.372498823918785	NOT_CHANGE
evm.TU.scaffold_1.418	236.037071389632	0.0258825003549019	0.207301118437906	0.124854610288341	0.900638652839623	0.957380914477864	NOT_CHANGE
evm.TU.scaffold_1.419	14.7761649361721	0.0234831205413515	0.560091184095588	0.0419273168515785	0.966556639841749	NA	NOT_CHANGE
evm.TU.scaffold_1.413	1223.62114528999	-0.396679817	0.146058368739754	-2.715899268	0.00660960249232251	0.0604367431579093	NOT_CHANGE
evm.TU.scaffold_1.414	77.9168833416814	-0.166786211	0.224779697977108	-0.741998557	0.458088210060798	0.711042286167487	NOT_CHANGE
evm.TU.scaffold_1.405	23119.9598780644	-0.00883446	0.0910956439158341	-0.096980054	0.922742234644205	0.967402061704022	NOT_CHANGE
evm.TU.scaffold_1.406	611.767635247025	0.18734675244796	0.110113402715365	1.70139826604249	0.088868226688412	0.306330763127735	NOT_CHANGE
evm.TU.scaffold_1.407	105.523319199739	2.06985136467119	0.542914102842889	3.81248406300871	0.00013757710270279	0.00496126846365303	UP
evm.TU.scaffold_1.408	909.694189868424	0.1565957524911	0.0904139472967451	1.7319866809613	0.0832759338928327	0.295592322057529	NOT_CHANGE
evm.TU.scaffold_1.409	1676.73112454628	-0.098392109	0.163590780380741	-0.601452656	0.54753853587157	0.772291551816311	NOT_CHANGE
evm.TU.scaffold_1.423	77.2425075232272	-0.920221423	0.305683215224386	-3.010376027	0.00260924440503537	0.0333111518042116	NOT_CHANGE
evm.TU.scaffold_1.420	8181.97212680661	0.0273927431174373	0.13506621004986	0.202809741291513	0.839283743717016	0.928057737563142	NOT_CHANGE
evm.TU.scaffold_1.425	12.5863474942153	0.29673281195484	0.469231957551954	0.632379801032596	0.527138729525691	NA	NOT_CHANGE
evm.TU.scaffold_1.426	17.907127313774	0.141719148202787	0.457249100812483	0.309938604473946	0.756607645194376	NA	NOT_CHANGE
evm.TU.scaffold_1.428	92.0709809835135	-0.008969083	0.365057516745539	-0.024568958	0.980398779431027	0.993416023974591	NOT_CHANGE
evm.TU.scaffold_1.421	2375.93762147763	0.0777871987750478	0.0647650282665887	1.20106793522666	0.229724849911095	0.502336397612514	NOT_CHANGE
evm.TU.scaffold_1.422	235.242646151283	-0.299981411	0.227937999272332	-1.316065825	0.188151950230238	0.456729997121163	NOT_CHANGE
evm.TU.scaffold_1.435	49.754650083045	0.320197728295009	0.336362237822334	0.951943150241903	0.341125814163179	0.615664763018538	NOT_CHANGE
evm.TU.scaffold_1.433	152.773795508762	0.671576941149399	0.300607929141646	2.23406263123869	0.0254789523535028	0.140665935614413	NOT_CHANGE
evm.TU.scaffold_1.434	95.2077308184166	-0.135081097	0.339130285223802	-0.398316231	0.690397097497806	0.854428049514139	NOT_CHANGE
evm.TU.scaffold_1.429	19.5392139936499	1.246460908	0.498622661028257	2.49980798178438	0.0124260637734515	NA	NOT_CHANGE
evm.TU.scaffold_1.430	636.824327549323	0.126911488550627	0.108346463223774	1.17134869726675	0.241458644695996	0.514587439036532	NOT_CHANGE
evm.TU.scaffold_1.431	491.207471340478	-0.251243664	0.235526307654725	-1.066732911	0.286092461194111	0.567485623127763	NOT_CHANGE
evm.TU.scaffold_1.441	560.163417475931	-0.329104773	0.28395442773482	-1.159005605	0.246453900491539	0.519785107733111	NOT_CHANGE
evm.TU.scaffold_1.442	351.664464190706	0.848430540415724	0.248470747255289	3.41460936463483	0.000638735453123988	0.0129710167398071	NOT_CHANGE
evm.TU.scaffold_1.443	2954.69230862117	-0.880119032	0.208217922938454	-4.226912934	2.36919286303977e-05	0.00175108018391826	NOT_CHANGE
evm.TU.scaffold_1.436	882.073844824288	-0.284929035	0.207235499330089	-1.374904571	0.169161032057906	0.431017278035474	NOT_CHANGE
evm.TU.scaffold_1.437	1393.87042780048	0.0880938316721008	0.101413657457816	0.868658461595706	0.385033967784812	0.653365452456897	NOT_CHANGE
evm.TU.scaffold_1.438	1461.94596500493	-0.154757917	0.116114905407604	-1.33279975	0.182597527701109	0.448959125730533	NOT_CHANGE
evm.TU.scaffold_1.439	898.994842731343	0.0573958781322998	0.117619801390635	0.48797802286435	0.625565407936682	0.818038658184458	NOT_CHANGE
evm.TU.scaffold_1.440	22929.5258005198	0.108711259691364	0.133813703049829	0.812407527881378	0.416557828110203	0.679491978408636	NOT_CHANGE
evm.TU.scaffold_1.448	57.3126212965017	0.0173425111157829	0.232117578608798	0.0747143375341307	0.940441999856684	0.974323838823952	NOT_CHANGE
evm.TU.scaffold_1.445	448.017938099831	0.0579925989222097	0.149752089031126	0.387257361799849	0.698565687945495	0.85911369655476	NOT_CHANGE
evm.TU.scaffold_1.446	1793.84874762908	0.209270686047483	0.0928935343545336	2.25280141940546	0.0242716726679962	0.136868207669045	NOT_CHANGE
evm.TU.scaffold_1.449	166.544422931193	-0.618160922	0.215016473006357	-2.874946804	0.00404095574394687	0.0444953628587091	NOT_CHANGE
evm.TU.scaffold_1.444	7225.87093678979	-0.081369746	0.083444536384601	-0.975135696	0.329492954220273	0.606474879187259	NOT_CHANGE
evm.TU.scaffold_1.450	1592.25397699393	-0.131096413	0.142111238439792	-0.922491528	0.356272247388627	0.63004937011454	NOT_CHANGE
evm.TU.scaffold_1.451	1389.8866032618	0.149703883950022	0.0748047914269356	2.00126062909009	0.0453643102255842	0.202546949481557	NOT_CHANGE
evm.TU.scaffold_1.452	3644.51126569151	0.335883198567368	0.124949018942949	2.68816195124133	0.0071846541559266	0.063415439395861	NOT_CHANGE
evm.TU.scaffold_1.453	209.255961498966	-0.764563664	0.207507057185055	-3.684518852	0.00022913506754515	0.00668602648563363	NOT_CHANGE
evm.TU.scaffold_1.454	1132.53664696776	-0.003336661	0.110274612556108	-0.030257741	0.975861499312589	0.991349778279767	NOT_CHANGE
evm.TU.scaffold_1.464	2.04031381236479	0.270465461139874	1.46201679980391	0.184994769674432	0.853233137965002	NA	NOT_CHANGE
evm.TU.scaffold_1.465	2.74204970889312	0.782729705842401	1.45955161158682	0.536280936986819	0.591764403421839	NA	NOT_CHANGE
evm.TU.scaffold_1.466	1.14422167688993	0.2295384607009	2.30746446188118	0.099476487934192	0.920759955202537	NA	NOT_CHANGE
evm.TU.scaffold_1.467	1792.87481168953	-0.324106136	0.197196314905603	-1.643570958	0.100264856895973	0.329053141007261	NOT_CHANGE
evm.TU.scaffold_1.479	82.1786792060743	0.57362540781062	0.255885045302297	2.24173088010263	0.0249787708289319	0.138940181487167	NOT_CHANGE
evm.TU.scaffold_1.480	1805.3042501444	-0.148563274	0.154362202537048	-0.962432975	0.335832156237617	0.612348984016431	NOT_CHANGE
evm.TU.scaffold_1.463	1.14343629227081	0.683397379394873	3.17754237353952	0.215071051478575	0.829711923347102	NA	NOT_CHANGE
evm.TU.scaffold_1.455	361.122977128126	0.199409138496968	0.238966869726844	0.834463533480213	0.404019828366675	0.670341603085707	NOT_CHANGE
evm.TU.scaffold_1.456	98769.9969020529	-0.308536376	0.113274186364897	-2.723801301	0.00645353199525399	0.0594880301819839	NOT_CHANGE
evm.TU.scaffold_1.457	2870.82506213341	0.484640639883009	0.0937417763995459	5.16995365884016	2.34152051412032e-07	7.03946212745083e-05	NOT_CHANGE
evm.TU.scaffold_1.458	1305.97779455922	0.187705073376859	0.101491642623457	1.8494633501328	0.0643909352059491	0.25022423352065	NOT_CHANGE
evm.TU.scaffold_1.459	53945.3668719071	0.309968853199334	0.182839158797861	1.69530890011381	0.0900168373270896	0.309069649798784	NOT_CHANGE
evm.TU.scaffold_1.460	152.048464929268	-0.236392905	0.156074745139893	-1.514613432	0.129870328712419	0.377086826929728	NOT_CHANGE
evm.TU.scaffold_1.461	864.106220269691	-0.175886366	0.117973104746412	-1.49090224	0.135987163234899	0.385135211662412	NOT_CHANGE
evm.TU.scaffold_1.462	3.67408520772885	-1.17189915	1.10886143641784	-1.056849045	0.290580486760385	NA	NOT_CHANGE
evm.TU.scaffold_1.490	6.73178936844831	0.412230117729727	0.712162735661229	0.578842583425794	0.562695394972942	NA	NOT_CHANGE
evm.TU.scaffold_1.468	815.671066656103	-0.103599782	0.136698852113086	-0.757868702	0.448529588580924	0.703980706899438	NOT_CHANGE
evm.TU.scaffold_1.469	2442.71938958978	0.00842120962998467	0.1114072197519	0.0755894424862087	0.939745736108747	0.974323838823952	NOT_CHANGE
evm.TU.scaffold_1.470	167.737225409497	-0.016898288	0.23477949935016	-0.071975141	0.942621691054561	0.974989766377942	NOT_CHANGE
evm.TU.scaffold_1.471	1588.35071794257	-0.181721667	0.104822415418755	-1.733614577	0.0829864923118415	0.295168496615182	NOT_CHANGE
evm.TU.scaffold_1.472	463.747685514551	-0.438761193	0.235582881116736	-1.86244939	0.0625397728468101	0.245822934395088	NOT_CHANGE
evm.TU.scaffold_1.473	2061.43876546932	0.392335457698403	0.127022074239482	3.0887187132428	0.00201021667842384	0.0282884534278623	NOT_CHANGE
evm.TU.scaffold_1.474	853.388869100409	0.133576380496251	0.113533763005663	1.17653442429798	0.239381384676459	0.511611959796455	NOT_CHANGE
evm.TU.scaffold_1.475	25942.2585501038	0.0945989948946609	0.193454453704154	0.488998795754423	0.624842549425625	0.818006822733365	NOT_CHANGE
evm.TU.scaffold_1.476	513.404751323918	-0.376721057	0.153398851898067	-2.455827097	0.014056076838798	0.0960401779047624	NOT_CHANGE
evm.TU.scaffold_1.477	21213.6860123247	0.0754984837573134	0.296637268731026	0.254514491993152	0.799098109643091	0.912506025065505	NOT_CHANGE
evm.TU.scaffold_1.481	544.984569479669	-0.088592096	0.147070204932611	-0.602379636	0.546921462284788	0.77205575232319	NOT_CHANGE
evm.TU.scaffold_1.482	11025.2279163767	0.0169365671141624	0.0870975075551871	0.194455244352784	0.845819436611567	0.931960754178516	NOT_CHANGE
evm.TU.scaffold_1.483	1242.69785355417	0.0687327081695401	0.0932702026493694	0.736920326290347	0.461170802313197	0.712067621540899	NOT_CHANGE
evm.TU.scaffold_1.484	409.16633085868	0.528132348828158	0.223233163468664	2.36583283873183	0.0179895648793286	0.112602191273072	NOT_CHANGE
evm.TU.scaffold_1.485	307.012282885044	-0.178107469	0.225186794552984	-0.790932119	0.428983604082415	0.68877590809219	NOT_CHANGE
evm.TU.scaffold_1.486	493.264570276148	-0.08403273	0.116911573753782	-0.718771694	0.472281600753845	0.718635852926211	NOT_CHANGE
evm.TU.scaffold_1.487	140.933098306896	0.622356677148832	0.283765168721039	2.19321025182147	0.0282922342561192	0.150907126911268	NOT_CHANGE
evm.TU.scaffold_1.488	79.3359133501201	0.214378198924452	0.356222708550664	0.601809468567224	0.547300971653018	0.772291551816311	NOT_CHANGE
evm.TU.scaffold_1.498	113.013947023086	-0.257035808	0.297215911164957	-0.864811734	0.387142129494365	0.654955722278201	NOT_CHANGE
evm.TU.scaffold_1.501	1.21923256059979	0.0726786685230822	2.0144795952107	0.0360781358599369	0.971220056032337	NA	NOT_CHANGE
evm.TU.scaffold_1.502	196.726458790866	-0.065940316	0.220665478999069	-0.298824792	0.765073733833363	0.89573561959843	NOT_CHANGE
evm.TU.scaffold_1.503	18.7076496304257	-0.053523061	0.520213602192329	-0.1028867	0.9180528931616	NA	NOT_CHANGE
evm.TU.scaffold_1.499	197.049336211023	-0.014452718	0.164016327182617	-0.088117557	0.92978324187322	0.970157419003314	NOT_CHANGE
evm.TU.scaffold_1.500	1586.55893265233	0.010582865100166	0.0917323285682667	0.11536679887386	0.908154393875142	0.961117226673826	NOT_CHANGE
evm.TU.scaffold_1.491	904.80391951604	-0.187698176	0.0945092860137219	-1.986028928	0.0470301119587052	0.205002522294514	NOT_CHANGE
evm.TU.scaffold_1.492	152.478371305641	0.541760184274253	0.283588247090364	1.91037601111031	0.0560848172672463	0.228854970710363	NOT_CHANGE
evm.TU.scaffold_1.493	597.189623983707	0.0700943903704381	0.109424716816103	0.640571823349906	0.521800911037401	0.754853723884814	NOT_CHANGE
evm.TU.scaffold_1.494	1858.51423339224	-0.045713776	0.10478987500607	-0.436242297	0.66266094300676	0.8397661601391	NOT_CHANGE
evm.TU.scaffold_1.495	701.92576235118	-0.001373623	0.109510359560082	-0.012543316	0.989992144616454	0.996420012857851	NOT_CHANGE
evm.TU.scaffold_1.496	794.742745267308	0.157995797099801	0.153079939486836	1.03211300990479	0.302019179906287	0.582490723921125	NOT_CHANGE
evm.TU.scaffold_1.497	1982.41981826239	-0.079813355	0.0973242271175834	-0.820076942	0.412172246077423	0.676157372924265	NOT_CHANGE
evm.TU.scaffold_1.504	801.362098378796	-0.270022344	0.16883518838993	-1.599325037	0.109748399147048	0.34390836005618	NOT_CHANGE
evm.TU.scaffold_1.505	4282.33146101394	0.0186317244591108	0.127736833790093	0.145860233937909	0.884031724496883	0.949933105729521	NOT_CHANGE
evm.TU.scaffold_1.506	4427.29105073735	0.369909437883178	0.0973321465487314	3.80048576960105	0.000144412711604089	0.00507677207811125	NOT_CHANGE
evm.TU.scaffold_1.507	367.159653446267	0.0768977515426893	0.150312311525179	0.511586514520521	0.608940425500405	0.81025991971426	NOT_CHANGE
evm.TU.scaffold_1.508	1191.48591521927	0.211960025996838	0.0918822809264455	2.30686508714905	0.0210623423841533	0.125050567799632	NOT_CHANGE
evm.TU.scaffold_1.509	2567.58074936947	0.185527740310197	0.0692565094938964	2.67884913152529	0.00738756714361765	0.0644042650543328	NOT_CHANGE
evm.TU.scaffold_1.510	740.22804205602	0.0245799711520608	0.142819979511709	0.172104569935508	0.863355320084312	0.939698094411021	NOT_CHANGE
evm.TU.scaffold_1.519	2896.08887604325	-0.139705836	0.0959089454532453	-1.456650736	0.145212815037245	0.398632080239212	NOT_CHANGE
evm.TU.scaffold_1.511	359.533612781119	0.0611359521632987	0.216903431668062	0.281857929554836	0.778052449476642	0.901882079523943	NOT_CHANGE
evm.TU.scaffold_1.512	1421.3825481248	-0.26919787	0.127043959680024	-2.118934817	0.0340959759869398	0.169218460017653	NOT_CHANGE
evm.TU.scaffold_1.513	862.598843837084	0.0640930087580963	0.107518903859624	0.596109209239852	0.551102272377935	0.774612830988477	NOT_CHANGE
evm.TU.scaffold_1.514	3600.39885975013	0.0466067691798531	0.0955825776584915	0.487607368639661	0.625827975230105	0.818038658184458	NOT_CHANGE
evm.TU.scaffold_1.515	471.039531868606	0.113621788147464	0.133388316948978	0.851812143269825	0.394318365451582	0.66103962548921	NOT_CHANGE
evm.TU.scaffold_1.516	1387.04739075756	-0.043880602	0.253848684075311	-0.172861255	0.862760487349462	0.939462934364396	NOT_CHANGE
evm.TU.scaffold_1.517	6219.77772354371	0.12120728475745	0.247883546597652	0.488968656536876	0.624863887293683	0.818006822733365	NOT_CHANGE
evm.TU.scaffold_1.518	603.202245533732	-0.053185475	0.104163149435689	-0.5105978	0.609632716361194	0.810311653137649	NOT_CHANGE
evm.TU.scaffold_1.532	33.2334494998054	-0.084235564	0.305944115847412	-0.275329905	0.783062791235908	0.904360067721245	NOT_CHANGE
evm.TU.scaffold_1.530	124.34844226367	-0.045143891	0.343272434353211	-0.131510388	0.895371569204481	0.955416517354009	NOT_CHANGE
evm.TU.scaffold_1.531	55.6067091579714	0.0405295254260858	0.32436327598342	0.124951029993166	0.900562318806884	0.957380914477864	NOT_CHANGE
evm.TU.scaffold_1.533	1019.23526055885	-0.060738009	0.133296501174073	-0.455660939	0.64863381478683	0.831085635606372	NOT_CHANGE
evm.TU.scaffold_1.534	1741.9726361688	0.0281866952816724	0.0826086729932713	0.341207457526504	0.732947409514234	0.877919749947862	NOT_CHANGE
evm.TU.scaffold_1.535	2387.46050018411	-0.139599962	0.148208084235864	-0.941918676	0.346234277674503	0.620710478209227	NOT_CHANGE
evm.TU.scaffold_1.536	17.4056835312405	-0.041340058	0.399802040808503	-0.103401318	0.917644466467274	NA	NOT_CHANGE
evm.TU.scaffold_1.520	463.722802609161	-0.325496534	0.113053543859259	-2.879136054	0.00398766262122341	0.0440347542270045	NOT_CHANGE
evm.TU.scaffold_1.521	2368.56787836817	0.0954460936239868	0.103324052102736	0.92375484392621	0.355613970496044	0.629670926519944	NOT_CHANGE
evm.TU.scaffold_1.522	2929.09620578157	0.465464589143537	0.118663729075824	3.92255150557517	8.76161554423708e-05	0.00360680447362556	NOT_CHANGE
evm.TU.scaffold_1.523	2091.00422603412	0.0791802278265781	0.0817859739264635	0.968139450143024	0.332974729897017	0.609378766889561	NOT_CHANGE
evm.TU.scaffold_1.524	2890.9046923464	0.051964959799194	0.106679272264721	0.487113932219603	0.626177593692927	0.818054767846659	NOT_CHANGE
evm.TU.scaffold_1.525	4104.84803212109	-0.20116597	0.149594454266924	-1.34474216	0.178708514648115	0.444705694079628	NOT_CHANGE
evm.TU.scaffold_1.526	265.437483722757	0.230630690284142	0.168790866401902	1.36636949143324	0.171823019562544	0.435305458907047	NOT_CHANGE
evm.TU.scaffold_1.527	322.384613189039	-0.139972335	0.185062838241293	-0.756350308	0.449439192783153	0.704405407835965	NOT_CHANGE
evm.TU.scaffold_1.528	1229.60047389838	-0.119611169	0.074417948625163	-1.607289254	0.107990930564153	0.341454377603734	NOT_CHANGE
evm.TU.scaffold_1.529	3681.6318682765	0.177598722124737	0.165929295118808	1.07032770794074	0.284471826717253	0.566147440895058	NOT_CHANGE
evm.TU.scaffold_1.541	2.90090962075743	-2.096300635	1.2132477880727	-1.727842124	0.0840165329370141	NA	NOT_CHANGE
evm.TU.scaffold_1.542	71.2613480379254	0.155514633631464	0.331763774310531	0.468751098442419	0.639247557790955	0.825618249954621	NOT_CHANGE
evm.TU.scaffold_1.543	293.481570990574	0.258553692864669	0.239158406608783	1.08109807441397	0.279653489886612	0.560833287480306	NOT_CHANGE
evm.TU.scaffold_1.537	93.2716995175321	-0.531688047	0.217241973154205	-2.447446226	0.0143872592219624	0.0972978859857455	NOT_CHANGE
evm.TU.scaffold_1.538	12367.1351032331	-0.443079452	0.123119918039073	-3.598763377	0.00031973393711409	0.00797005123142935	NOT_CHANGE
evm.TU.scaffold_1.539	694.469389809729	0.0925102266076344	0.0951708484180104	0.972043731304254	0.331028793211654	0.607835768545774	NOT_CHANGE
evm.TU.scaffold_1.540	5840.08459698173	0.30005546908954	0.0857343758330807	3.4998268334481	0.000465560488585373	0.0104027603767015	NOT_CHANGE
evm.TU.scaffold_1.559	74.1982794408614	-0.020095688	0.295975335305103	-0.067896494	0.945868029357726	0.976117372621521	NOT_CHANGE
evm.TU.scaffold_1.560	1707.30700391423	0.0961921564403761	0.11142101519193	0.863321486298423	0.387960733909723	0.655262532831432	NOT_CHANGE
evm.TU.scaffold_1.561	13.1951495563206	0.49534856461463	0.676220351163365	0.732525372480191	0.463847962138072	NA	NOT_CHANGE
evm.TU.scaffold_1.562	5336.95140648104	-0.355327753	0.172214151988546	-2.063290087	0.0390850753292767	0.184298019173837	NOT_CHANGE
evm.TU.scaffold_1.563	640.090086941576	0.0944816375189878	0.108593237914505	0.870050836805997	0.384272623073517	0.652932842256338	NOT_CHANGE
evm.TU.scaffold_1.564	4668.00767513116	0.0926344980963861	0.155293172492968	0.596513656133727	0.550832133707827	0.774600368322516	NOT_CHANGE
evm.TU.scaffold_1.565	9.79045078253611	0.534603610315847	0.72676372331082	0.735594792597001	0.461977332609212	NA	NOT_CHANGE
evm.TU.scaffold_1.544	6.19389014129178	-1.044299975	0.785281792733096	-1.329841064	0.183570642953211	NA	NOT_CHANGE
evm.TU.scaffold_1.545	7.34357607148246	-0.160210916	0.67407540438848	-0.237675066	0.812133124081806	NA	NOT_CHANGE
evm.TU.scaffold_1.546	13.4530430966628	-0.176725837	0.465043889072352	-0.380019694	0.703930795872481	NA	NOT_CHANGE
evm.TU.scaffold_1.547	592.624327778531	-0.541281717	0.147460726034701	-3.670683926	0.000241902326756635	0.00689250027592278	NOT_CHANGE
evm.TU.scaffold_1.548	4018.54661430775	-0.151824166	0.128163745712783	-1.184610864	0.236171339662744	0.508365341895007	NOT_CHANGE
evm.TU.scaffold_1.549	55.4445490817499	0.435869877739564	0.403543685778542	1.08010580539417	0.280095066987088	0.56126502920196	NOT_CHANGE
evm.TU.scaffold_1.550	798.537990901069	0.199521646653196	0.116803558826456	1.70818122887541	0.0876027204092879	0.30442436858977	NOT_CHANGE
evm.TU.scaffold_1.551	713.081774433098	0.109973851354069	0.0899739538075806	1.22228541372385	0.221599713264176	0.494014330680916	NOT_CHANGE
evm.TU.scaffold_1.552	443.327737494904	-0.119776921	0.132453537368847	-0.904293865	0.365839599238189	0.638096811540449	NOT_CHANGE
evm.TU.scaffold_1.553	918.537540254548	-0.291949755	0.114716803778788	-2.54496068	0.0109290043874885	0.0820792222015699	NOT_CHANGE
evm.TU.scaffold_1.554	879.95991147516	0.0554798439314326	0.126829646373977	0.437435926990141	0.661795233806321	0.83938513354545	NOT_CHANGE
evm.TU.scaffold_1.555	84.5312208216474	-0.340960731	0.185042499419434	-1.842607682	0.0653863115513441	0.25300218287866	NOT_CHANGE
evm.TU.scaffold_1.556	627.453796783903	-0.285900724	0.103462300532219	-2.763332365	0.00572144733618376	0.0548960145283163	NOT_CHANGE
evm.TU.scaffold_1.557	1524.51818661744	0.345446737234742	0.153674918164733	2.24790578293614	0.0245821983505927	0.137863193802278	NOT_CHANGE
evm.TU.scaffold_1.558	12136.5035965018	-0.011161637	0.159733521936484	-0.069876608	0.94429187132969	0.975498671970184	NOT_CHANGE
evm.TU.scaffold_1.568	0.34333704022558	-0.988069901	3.81376597246874	-0.259079846	0.795573634603485	NA	NOT_CHANGE
evm.TU.scaffold_1.569	863.343349412633	-0.132197262	0.174036938514785	-0.759593126	0.447497829504322	0.703980706899438	NOT_CHANGE
evm.TU.scaffold_1.570	4052.72755440975	0.300526470511944	0.0728927163994714	4.12286007925647	3.74197016318748e-05	0.00219669147863805	NOT_CHANGE
evm.TU.scaffold_1.571	2490.87883660443	0.19244969774412	0.0993809893738354	1.93648401929461	0.0528084479397704	0.220223880626508	NOT_CHANGE
evm.TU.scaffold_1.572	19674.0801587169	0.444243492172571	0.153478994297813	2.89449050800108	0.00379774391614577	0.0425253017969325	NOT_CHANGE
evm.TU.scaffold_1.573	414.439116954128	-0.054973006	0.190330211964838	-0.288829638	0.77271175058364	0.89835219758362	NOT_CHANGE
evm.TU.scaffold_1.577	41.9138677697507	0.0235485196896643	0.536805061804386	0.0438679166148503	0.965009689502745	0.986081072155395	NOT_CHANGE
evm.TU.scaffold_1.578	399.08764925885	-0.313529887	0.191460100781704	-1.637572977	0.101510803965052	0.331034394119038	NOT_CHANGE
evm.TU.scaffold_1.574	3029.59040210291	-0.054893062	0.0966091436980438	-0.568197372	0.569900955506382	0.785930967414348	NOT_CHANGE
evm.TU.scaffold_1.575	1198.09239500498	0.31389603898577	0.254964766506398	1.2311349653792	0.218272390029327	0.489484715524627	NOT_CHANGE
evm.TU.scaffold_1.576	122.228942444572	0.39364596848991	0.27330052819913	1.44034104538245	0.149770934223781	0.404778434284065	NOT_CHANGE
evm.TU.scaffold_1.583	22.3815388158139	0.190379724120103	0.473275741197999	0.402259629107962	0.687492962254589	NA	NOT_CHANGE
evm.TU.scaffold_1.584	0.4145495523019	2.8950757104437	3.7470494644888	0.772628100557691	0.439742509118287	NA	NOT_CHANGE
evm.TU.scaffold_1.582	1229.98319567085	0.114750526622768	0.124452805240287	0.922040498815704	0.35650745143396	0.630168770488905	NOT_CHANGE
evm.TU.scaffold_1.579	7.97682540801245	0.0682796403548671	1.33050817846278	0.051318467229382	0.959071752771789	NA	NOT_CHANGE
evm.TU.scaffold_1.580	7073.5657456408	-0.125396122	0.143074952321669	-0.876436584	0.38079273724968	0.650791515289247	NOT_CHANGE
evm.TU.scaffold_1.581	114.938200234272	0.339311526891026	0.305259611661377	1.11155067335742	0.266331391038715	0.54425743860395	NOT_CHANGE
evm.TU.scaffold_1.587	90.5512742566813	0.0394917375869346	0.392017558429365	0.100739716213631	0.919757082748591	0.96554848754682	NOT_CHANGE
evm.TU.scaffold_1.588	8.20573800131241	-0.588637649	0.594589329466465	-0.989990267	0.322178876382703	NA	NOT_CHANGE
evm.TU.scaffold_1.593	1020.0512933467	-0.165982809	0.134582821993564	-1.23331348	0.217458830625841	0.48865818886361	NOT_CHANGE
evm.TU.scaffold_1.585	1633.1098513016	-0.007856016	0.0800143191351556	-0.098182632	0.92178727374298	0.966605173111098	NOT_CHANGE
evm.TU.scaffold_1.586	11441.8425018143	0.745636922160874	0.261470922915869	2.85170111401179	0.00434859679189573	0.046262411851945	NOT_CHANGE
evm.TU.scaffold_1.590	853.686441152557	0.0256068456865298	0.148923292869996	0.171946545050435	0.863479553821828	0.939730216483804	NOT_CHANGE
evm.TU.scaffold_1.591	3149.36118520168	0.960295207108519	0.275667317214593	3.48352941078241	0.000494848747112712	0.0109097653780116	NOT_CHANGE
evm.TU.scaffold_1.592	611.37029086688	0.199819485870583	0.141704062967594	1.41011825409889	0.158504768101244	0.4173616326997	NOT_CHANGE
evm.TU.scaffold_1.604	11.7428943086197	-0.227585512	0.544713017875742	-0.417808102	0.676087426727397	NA	NOT_CHANGE
evm.TU.scaffold_1.605	8.52266726221396	-0.733318145	0.940882545017107	-0.77939393	0.435747698290804	NA	NOT_CHANGE
evm.TU.scaffold_1.601	709.452987072429	-0.040016411	0.276028377429584	-0.144972092	0.88473290596188	0.950350277181443	NOT_CHANGE
evm.TU.scaffold_1.594	28.1437142230101	0.704051722710112	0.429777146456901	1.63817859677822	0.101384443072682	NA	NOT_CHANGE
evm.TU.scaffold_1.595	435.768934971951	0.173083976579299	0.120170654577342	1.44031816409805	0.149777404722992	0.404778434284065	NOT_CHANGE
evm.TU.scaffold_1.596	878.443997179884	0.118978505676588	0.127030205910208	0.936615860960565	0.348956190304348	0.622914342281025	NOT_CHANGE
evm.TU.scaffold_1.597	11471.7221198762	-0.013208989	0.138084720927264	-0.095658581	0.923791737165296	0.967479977242363	NOT_CHANGE
evm.TU.scaffold_1.598	2497.81075304743	0.0364259345543607	0.0812721040681501	0.4481972624188	0.6540108382709	0.834568556158331	NOT_CHANGE
evm.TU.scaffold_1.606	17.8847423980884	-0.510049853	0.567426478689594	-0.898882714	0.368715136249742	NA	NOT_CHANGE
evm.TU.scaffold_1.607	2084.4687797215	-0.159478841	0.128003165671398	-1.245897631	0.212801979854912	0.484574805332975	NOT_CHANGE
evm.TU.scaffold_1.599	624.157300506792	-0.216909158	0.143764303320987	-1.508783148	0.131354208660754	0.37860694483537	NOT_CHANGE
evm.TU.scaffold_1.600	6706.40014811697	-0.246015723	0.129705442422607	-1.896726292	0.0578640717650067	0.234155127751125	NOT_CHANGE
evm.TU.scaffold_1.614	2112.86082158892	0.239771658303276	0.10546138595064	2.27354928196656	0.022993099842274	0.132087170547307	NOT_CHANGE
evm.TU.scaffold_1.615	20.8354500750952	0.0701419134115242	0.497097808862918	0.141102841655991	0.887788698797183	NA	NOT_CHANGE
evm.TU.scaffold_1.616	845.210164395463	0.0904434555475374	0.103340766505942	0.875196290926839	0.381467111021641	0.651382996290138	NOT_CHANGE
evm.TU.scaffold_1.617	24.0362327994346	-0.425214764	0.536707851776263	-0.792264846	0.428206264693517	NA	NOT_CHANGE
evm.TU.scaffold_1.608	815.06028254514	-0.013111235	0.0952932736978703	-0.137588256	0.890565837430707	0.95393043329195	NOT_CHANGE
evm.TU.scaffold_1.609	636.669473691332	-0.30578981	0.116692712032173	-2.620470506	0.00878085253035412	0.0721746793319331	NOT_CHANGE
evm.TU.scaffold_1.610	4160.15814401244	-0.125804086	0.110665044753334	-1.136800567	0.255621666247094	0.532107123549605	NOT_CHANGE
evm.TU.scaffold_1.611	1497.82222148694	-0.017821074	0.116721317902085	-0.152680543	0.878650205256602	0.947509639820734	NOT_CHANGE
evm.TU.scaffold_1.612	873.779922102638	-0.054768935	0.112739692516387	-0.485799933	0.627109021913312	0.818754582593258	NOT_CHANGE
evm.TU.scaffold_1.613	1809.95387656072	-0.026160609	0.0926596933578755	-0.282329973	0.777690504885746	0.901756511760432	NOT_CHANGE
evm.TU.scaffold_1.619	58.4108122652399	0.939108615569176	0.40289915831067	2.3308775811466	0.0197598157419929	0.120415928732378	NOT_CHANGE
evm.TU.scaffold_1.620	15.7723618829917	0.300208319826677	0.494974603869318	0.606512571513543	0.544174436894715	NA	NOT_CHANGE
evm.TU.scaffold_1.621	628.078074617701	-0.106444218	0.457101192522232	-0.232867952	0.815863945332677	0.91888728452669	NOT_CHANGE
evm.TU.scaffold_1.622	387.523588715612	-0.603789513	0.14492220937439	-4.166300773	3.09582196510522e-05	0.002004369990213	NOT_CHANGE
evm.TU.scaffold_1.623	931.891904454549	0.108745633419374	0.220465405049137	0.493254864159467	0.621832516198464	0.817026344816933	NOT_CHANGE
evm.TU.scaffold_1.628	6.26862417637164	-0.908097139	0.841323522356681	-1.079367348	0.280424000820964	NA	NOT_CHANGE
evm.TU.scaffold_1.629	123.85689257838	0.773613929787745	0.3272194459684	2.36420524305409	0.0180687992979512	0.112884482263838	NOT_CHANGE
evm.TU.scaffold_1.630	60.2079454789379	0.357427768564131	0.274968015257663	1.29988852786822	0.193639177584087	0.46193504593538	NOT_CHANGE
evm.TU.scaffold_1.624	55875.821459955	0.88801109241057	0.175035135110169	5.07333051647971	3.90912649215222e-07	0.000100923509943534	NOT_CHANGE
evm.TU.scaffold_1.625	401.898063439859	-0.012415523	0.177713647435096	-0.069862521	0.94430308429252	0.975498671970184	NOT_CHANGE
evm.TU.scaffold_1.626	1299.40881923737	0.167697193993092	0.109648355026656	1.52940911837961	0.126163053366933	0.371301385704364	NOT_CHANGE
evm.TU.scaffold_1.631	1171.05340173179	-0.118832228	0.0854760670657411	-1.390239768	0.164456081208741	0.424352460108065	NOT_CHANGE
evm.TU.scaffold_1.632	3208.12445829641	0.0623930912347254	0.13027600250172	0.47893004111714	0.631988398663313	0.821212430011621	NOT_CHANGE
evm.TU.scaffold_1.633	1227.96780409437	0.105805279742995	0.120181896604594	0.880376185866832	0.378655552890208	0.649376273158817	NOT_CHANGE
evm.TU.scaffold_1.634	2836.37190905233	0.029313068812805	0.0880548662737501	0.332895500876406	0.739213165720153	0.882153542415932	NOT_CHANGE
evm.TU.scaffold_1.640	31.7049247354051	0.15636625862508	0.470831265750394	0.33210678644263	0.739808625853472	0.882388056391038	NOT_CHANGE
evm.TU.scaffold_1.641	85.9762194297728	0.0247612421698706	0.391655099230599	0.0632220599668272	0.949589678603404	0.97818286797055	NOT_CHANGE
evm.TU.scaffold_1.635	1865.45637235821	0.0646436943342244	0.0771669473089344	0.837712214731344	0.402192351610742	0.668815005083837	NOT_CHANGE
evm.TU.scaffold_1.636	269.368929966456	0.165326610314985	0.236727559888033	0.69838345139527	0.484937422736009	0.728256919	NOT_CHANGE
evm.TU.scaffold_1.637	3006.64062189392	0.0901909894822086	0.116047146894899	0.777192648811024	0.437045118665895	0.695193942966866	NOT_CHANGE
evm.TU.scaffold_1.638	61.4215363092634	0.570735801541858	0.271587057286985	2.10148380133875	0.0355985184832959	0.173549337529621	NOT_CHANGE
evm.TU.scaffold_1.639	221.43840918334	0.252487259681508	0.269257517075561	0.937716660332471	0.348390039637988	0.622434284755713	NOT_CHANGE
evm.TU.scaffold_1.642	916.154767588262	0.45425827827322	0.201712894475282	2.25200416391271	0.0243220088822222	0.136868207669045	NOT_CHANGE
evm.TU.scaffold_1.643	1240.95619089352	0.0138892876073019	0.162252905127839	0.085602705211093	0.931782247908546	0.970773402355293	NOT_CHANGE
evm.TU.scaffold_1.644	2410.20693543675	0.117668418332536	0.300871627789578	0.391091772916622	0.695729401594305	0.857613813585943	NOT_CHANGE
evm.TU.scaffold_1.645	5325.12392085115	-0.247274943	0.124019012042441	-1.993847066	0.0461687702605749	0.203573337205924	NOT_CHANGE
evm.TU.scaffold_1.646	2322.03688332327	0.281040013027249	0.121075521372714	2.32119597620487	0.0202762692602911	0.121768079498395	NOT_CHANGE
evm.TU.scaffold_1.647	2002.69831808383	-0.053384738	0.0675535695158837	-0.790257839	0.429377203788115	0.689063281849608	NOT_CHANGE
evm.TU.scaffold_1.648	1783.88055697643	-0.146582515	0.121438584218394	-1.207050594	0.227412660143577	0.499766291100067	NOT_CHANGE
evm.TU.scaffold_1.651	0.351866184018214	-1.535998663	3.77700407356284	-0.406671169	0.684249518292262	NA	NOT_CHANGE
evm.TU.scaffold_1.649	5474.97130194883	-0.054062335	0.0826405534403583	-0.654186511	0.512991650984987	0.749391272174787	NOT_CHANGE
evm.TU.scaffold_1.650	539.463567468814	0.0269840119340066	0.182676229292032	0.147714960170702	0.882567724652045	0.949360771578981	NOT_CHANGE
evm.TU.scaffold_1.652	1225.84342359245	-0.056623724	0.141107372702885	-0.401281114	0.688213166525795	0.852738766059464	NOT_CHANGE
evm.TU.scaffold_1.653	676.226370491799	0.389122716942416	0.165062226921881	2.35743043213984	0.0184019029465343	0.114389272639453	NOT_CHANGE
evm.TU.scaffold_1.654	1243.53622576923	0.119697749041054	0.0930004292914023	1.28706662918727	0.198071065584365	0.467127792111991	NOT_CHANGE
evm.TU.scaffold_1.655	30.2002744227003	0.0430645515555656	0.418950239836482	0.102791566779801	0.918128398544604	0.965388076466968	NOT_CHANGE
evm.TU.scaffold_1.670	1.63495352396471	-1.241238985	2.55787306484558	-0.485262151	0.627490400315622	NA	NOT_CHANGE
evm.TU.scaffold_1.671	234.963522549289	-1.096759438	0.255248971380164	-4.296822164	1.73264086026369e-05	0.00138625241731259	DOWN
evm.TU.scaffold_1.669	943.113914820666	0.23312187098925	0.107439844858579	2.16978972090014	0.0300227794265231	0.156601469343079	NOT_CHANGE
evm.TU.scaffold_1.672	931.55159228303	0.139953082318191	0.241924926868685	0.578497983360584	0.562927958520137	0.782295598330058	NOT_CHANGE
evm.TU.scaffold_1.673	123.371233523414	0.806600291326576	0.422062864916529	1.91109040471044	0.0559929640278878	0.228609940956921	NOT_CHANGE
evm.TU.scaffold_1.666	1458.24904338582	0.00898178738471145	0.109302027950251	0.0821740232376984	0.934508330022047	0.972237535879691	NOT_CHANGE
evm.TU.scaffold_1.667	3056.30995132039	0.14849757689531	0.101547496537779	1.46234601500062	0.143646414951562	0.396587319460127	NOT_CHANGE
evm.TU.scaffold_1.668	511.794074928645	-0.046956451	0.134987554465826	-0.34785763	0.727947106724884	0.874118039919823	NOT_CHANGE
evm.TU.scaffold_1.656	1030.14236086565	-0.087847737	0.105401797704106	-0.833455776	0.404587729172888	0.670491824454185	NOT_CHANGE
evm.TU.scaffold_1.657	780.42379796439	0.122671411047376	0.101467826434361	1.20896855050632	0.226674928021815	0.498987220956145	NOT_CHANGE
evm.TU.scaffold_1.658	7462.11143129773	0.546302610777831	0.133992527715493	4.07711250837658	4.55984320786262e-05	0.00241915531899492	NOT_CHANGE
evm.TU.scaffold_1.659	55.3048410762128	-0.137351468	0.317670152727004	-0.432371336	0.665471547936599	0.841364202572996	NOT_CHANGE
evm.TU.scaffold_1.660	910.203965744033	-0.001538594	0.0936762166962336	-0.016424591	0.986895661631151	0.996221423188216	NOT_CHANGE
evm.TU.scaffold_1.661	597.571762497272	0.107578114091708	0.103046599483906	1.04397539201194	0.296496774949573	0.577759976669775	NOT_CHANGE
evm.TU.scaffold_1.662	1079.29042404274	-0.044986183	0.105671846517468	-0.425715883	0.67031488731355	0.843612076244796	NOT_CHANGE
evm.TU.scaffold_1.663	112.386297913191	-0.187573599	0.206503097401286	-0.908333101	0.363702258849244	0.636719624147407	NOT_CHANGE
evm.TU.scaffold_1.664	1249.41957149303	0.125132847006575	0.113370940367676	1.10374710310027	0.269702856643823	0.547858302021033	NOT_CHANGE
evm.TU.scaffold_1.665	715.740927980874	-0.070914914	0.125264236653614	-0.566122592	0.571310446575304	0.786852000878806	NOT_CHANGE
evm.TU.scaffold_1.674	675.254789527572	0.145200027368554	0.244816466688743	0.593097471475071	0.553115922546755	0.775897037112486	NOT_CHANGE
evm.TU.scaffold_1.675	271.19473717132	0.103782806373431	0.234143382937025	0.44324466944831	0.657588772169446	0.83683147879593	NOT_CHANGE
evm.TU.scaffold_1.676	724.506892787812	0.276725930395378	0.185181773281987	1.49434755640876	0.135084801232204	0.38431958505653	NOT_CHANGE
evm.TU.scaffold_1.677	244.244491389409	0.00673006324559832	0.135084548	0.0498211183500511	0.960264937569511	0.984070699889176	NOT_CHANGE
evm.TU.scaffold_1.678	1267.23539969526	0.136243335963474	0.0961425293798836	1.41709747852734	0.156454429664163	0.415578151726416	NOT_CHANGE
evm.TU.scaffold_1.679	7.94477948543381	-0.879309256	0.848538525616267	-1.03626321	0.300079364914072	NA	NOT_CHANGE
evm.TU.scaffold_1.691	252.38893557847	-0.173854317	0.121099626869672	-1.435630491	0.151107513599109	0.407302484320666	NOT_CHANGE
evm.TU.scaffold_1.692	383.699096509729	0.113274637955009	0.149648744003583	0.756936776912056	0.449087740728339	0.704405407835965	NOT_CHANGE
evm.TU.scaffold_1.680	5.49553269136887	0.617196558600419	1.18047261841304	0.522838521600057	0.60108663007506	NA	NOT_CHANGE
evm.TU.scaffold_1.681	7.2676511968864	-0.365338518	0.804216528213531	-0.454278798	0.649628174233845	NA	NOT_CHANGE
evm.TU.scaffold_1.682	4.38431211069616	-0.465341109	0.857918293531542	-0.542407258	0.587537980999637	NA	NOT_CHANGE
evm.TU.scaffold_1.683	8.81525918040142	0.786849064789811	0.652542239541214	1.20582089113959	0.227886558492353	NA	NOT_CHANGE
evm.TU.scaffold_1.684	42.9405289098733	-0.749806555	0.365901681953905	-2.049202264	0.040442340796585	0.188813394373139	NOT_CHANGE
evm.TU.scaffold_1.685	16.1955952729733	-0.220830878	0.490545260950768	-0.450174317	0.652584753728155	NA	NOT_CHANGE
evm.TU.scaffold_1.686	821.143038466985	0.0330880022801327	0.117400716087909	0.281838164047965	0.77806760595156	0.901882079523943	NOT_CHANGE
evm.TU.scaffold_1.687	1383.06552605634	0.0410791874588124	0.124060225036723	0.331122948121791	0.740551618373062	0.882410990190994	NOT_CHANGE
evm.TU.scaffold_1.688	1348.2888264974	-0.034740785	0.159774841542796	-0.217435889	0.827868664849395	0.92441403492789	NOT_CHANGE
evm.TU.scaffold_1.689	242.616576100047	0.317884550714297	0.151682565247865	2.09572240682269	0.0361068229892356	0.175595975919709	NOT_CHANGE
evm.TU.scaffold_1.690	1640.26604989365	-0.145375664	0.0755917110939212	-1.923169384	0.0544587808975342	0.224931542583029	NOT_CHANGE
evm.TU.scaffold_1.695	15.5778987503067	-0.437845865	0.491104092681651	-0.891554096	0.372631983870297	NA	NOT_CHANGE
evm.TU.scaffold_1.696	253.066795142309	-0.914502642	0.284825821233963	-3.210743457	0.00132392069789288	0.0212390702761695	NOT_CHANGE
evm.TU.scaffold_1.697	90.3378075033929	0.172107936650604	0.267049880483042	0.644478613281136	0.519265121626643	0.753823422835518	NOT_CHANGE
evm.TU.scaffold_1.693	1039.15005292606	0.320732481737293	0.117532760945874	2.72887728626571	0.00635503475864907	0.0589236447108013	NOT_CHANGE
evm.TU.scaffold_1.694	9142.99669755228	0.950899248047316	0.211890683376851	4.48768786287847	7.20003138925787e-06	0.000759909695881141	NOT_CHANGE
evm.TU.scaffold_1.706	9.10055420976854	-0.487246618	0.985060352816767	-0.49463631	0.620856866765837	NA	NOT_CHANGE
evm.TU.scaffold_1.707	879.533270308805	0.24349186177026	0.136763834713749	1.78038194293028	0.0750134748606386	0.277029939847185	NOT_CHANGE
evm.TU.scaffold_1.708	267.441172238788	0.0349619016056851	0.202797372189208	0.172398198400056	0.863124488443688	0.939653028623925	NOT_CHANGE
evm.TU.scaffold_1.709	1253.85831768871	-0.143834538	0.0825677073351834	-1.742019284	0.0815050699245972	0.292023040347392	NOT_CHANGE
evm.TU.scaffold_1.710	2484.18885183216	0.0237631566679023	0.11251457420949	0.211200698530467	0.832730665699037	0.92537297436442	NOT_CHANGE
evm.TU.scaffold_1.698	982.452962224249	0.0631252381368192	0.142327268566978	0.443521742336487	0.657388396306628	0.836683807537916	NOT_CHANGE
evm.TU.scaffold_1.699	9709.06515879997	-0.055177933	0.0897603066445559	-0.614725313	0.538736139822607	0.766719443864594	NOT_CHANGE
evm.TU.scaffold_1.700	12.3349637426982	0.0129584495927805	0.722116029510518	0.0179451072448347	0.985682644420396	NA	NOT_CHANGE
evm.TU.scaffold_1.701	1873.09934255732	-0.06824287	0.122208239210716	-0.558414641	0.576561277257458	0.789083243436507	NOT_CHANGE
evm.TU.scaffold_1.702	19.89745053	0.017977346761929	0.437773882642318	0.0410653706736027	0.967243781502788	NA	NOT_CHANGE
evm.TU.scaffold_1.703	2111.7507116263	0.0884167040470567	0.122222306210884	0.723408899636546	0.469428705149226	0.716628297627501	NOT_CHANGE
evm.TU.scaffold_1.704	4.49799123929387	0.378932045674086	0.844592506391103	0.448656651351598	0.653679359929646	NA	NOT_CHANGE
evm.TU.scaffold_1.721	0.629058891440781	0.801339548271335	3.35841015606556	0.238606814246333	0.811410480731424	NA	NOT_CHANGE
evm.TU.scaffold_1.722	429.659241881478	0.383030911869248	0.271475282710785	1.41092370562998	0.158267111451211	0.417206252221189	NOT_CHANGE
evm.TU.scaffold_1.725	546.664581851057	0.0986508257345176	0.148109389627241	0.666067330253675	0.505368065222669	0.743991181937097	NOT_CHANGE
evm.TU.scaffold_1.726	3069.69409448566	0.0401520607100178	0.0984265732518735	0.407939232094048	0.683318289041249	0.850821675500436	NOT_CHANGE
evm.TU.scaffold_1.711	585.976202428473	-0.111817458	0.182567769947651	-0.612470965	0.540226202148157	0.76784873230829	NOT_CHANGE
evm.TU.scaffold_1.712	144.401775608603	0.180313338444568	0.206547850244348	0.872985791095166	0.382670822501452	0.6520269044043	NOT_CHANGE
evm.TU.scaffold_1.713	1990.43815970546	0.284681982033075	0.108876962247835	2.61471275608387	0.0089302523049543	0.0731602255305133	NOT_CHANGE
evm.TU.scaffold_1.714	81.8813846962122	-0.000286737	1.76304342415455	-0.000162638	0.999870233844788	0.99988663116318	NOT_CHANGE
evm.TU.scaffold_1.715	154.204096120782	0.305558603734455	0.25010209289129	1.22173549290237	0.221807669610965	0.494173341614729	NOT_CHANGE
evm.TU.scaffold_1.716	697.034074133474	-0.005653559	0.139992500140372	-0.040384724	0.967786408530204	0.987508041929673	NOT_CHANGE
evm.TU.scaffold_1.717	32.2761006720334	-0.032655447	0.323630538968149	-0.100903479	0.919627081122653	0.96554848754682	NOT_CHANGE
evm.TU.scaffold_1.718	1462.77095459896	0.240593706583349	0.0971293023318662	2.47704555481416	0.013247499225341	0.0929196647739734	NOT_CHANGE
evm.TU.scaffold_1.719	4118.09170699535	0.0664212864743992	0.123058752359757	0.539752640106568	0.589367632111452	0.797479034121347	NOT_CHANGE
evm.TU.scaffold_1.720	201.96424242704	0.478174810545961	0.275174514409055	1.73771474285275	0.0822610896623496	0.293387542773032	NOT_CHANGE
evm.TU.scaffold_1.732	0.145834905011506	0	3.81692887976097	0	1	NA	NOT_CHANGE
evm.TU.scaffold_1.727	706.03931725929	-0.335826939	0.128138937727232	-2.620803205	0.00877228842655084	0.0721640741955314	NOT_CHANGE
evm.TU.scaffold_1.728	9.47179101544223	0.471925381636866	0.525642447522948	0.897806834019551	0.369288540628231	NA	NOT_CHANGE
evm.TU.scaffold_1.729	1223.82889025337	-0.279417302	0.195828287640645	-1.426848517	0.153623563209585	0.410510619953646	NOT_CHANGE
evm.TU.scaffold_1.730	78.4651241502296	-0.354052267	0.27914589371898	-1.268341305	0.204676092687384	0.476228350839274	NOT_CHANGE
evm.TU.scaffold_1.736	1080.46273233396	-0.315662805	0.201716857368788	-1.564880641	0.117610898612901	0.356824992397123	NOT_CHANGE
evm.TU.scaffold_1.733	15.7067313008675	0.253659983697391	0.445865607960972	0.568915788004879	0.569413290519936	NA	NOT_CHANGE
evm.TU.scaffold_1.734	3998.81575629818	0.66865003575117	0.193270907137171	3.45965176888525	0.000540874375377481	0.011607893659275	NOT_CHANGE
evm.TU.scaffold_1.735	499.182429594241	-0.066345925	0.100445357267471	-0.660517588	0.508921735710518	0.746770341756068	NOT_CHANGE
evm.TU.scaffold_1.740	790.374084464109	0.0843619795600629	0.114491233297086	0.736842264081103	0.461218277998369	0.712067621540899	NOT_CHANGE
evm.TU.scaffold_1.737	873.689810137997	-0.102251011	0.115299033601885	-0.886833205	0.37516870772858	0.645772889888628	NOT_CHANGE
evm.TU.scaffold_1.738	1157.94588318242	0.167910819941341	0.0844851508229848	1.98745955124294	0.0468714940404951	0.204796221702495	NOT_CHANGE
evm.TU.scaffold_1.739	1305.38819713601	-0.107548341	0.13556168036762	-0.793353555	0.427571862501305	0.687759487031066	NOT_CHANGE
evm.TU.scaffold_1.741	1393.69119535677	-0.029740304	0.125228183915588	-0.2374889	0.81227752913774	0.917732076822175	NOT_CHANGE
evm.TU.scaffold_1.742	1150.37559007619	0.156008760956919	0.103934476477275	1.50102993967579	0.13334781794145	0.381581684971769	NOT_CHANGE
evm.TU.scaffold_1.743	1734.07224383778	0.0132559218721471	0.0991086942240792	0.133751352249442	0.893599196716499	0.954796868368813	NOT_CHANGE
evm.TU.scaffold_1.750	7.99761896463098	-0.090685722	0.624641060728382	-0.145180533	0.884568335597147	NA	NOT_CHANGE
evm.TU.scaffold_1.751	7660.8500183705	-0.161992848	0.31201685818353	-0.519179795	0.603635367653338	0.806641898499921	NOT_CHANGE
evm.TU.scaffold_1.744	127.398080844047	0.195780770349249	0.199209480179595	0.982788420374098	0.325711582134116	0.603771413743005	NOT_CHANGE
evm.TU.scaffold_1.745	2123.44017994771	0.347330351075886	0.0899335421085594	3.86207796259844	0.000112426674307656	0.00434001959457686	NOT_CHANGE
evm.TU.scaffold_1.746	14971.4105746483	-0.828332988	0.156774577096993	-5.283592551	1.2667482134602e-07	6.61442580302036e-05	NOT_CHANGE
evm.TU.scaffold_1.747	2.59443100361666	0.413268095004424	1.42959754905826	0.289080024848016	0.772520139197285	NA	NOT_CHANGE
evm.TU.scaffold_1.748	6.38897925236908	0.16449170939497	0.975216294844857	0.168672027184634	0.866054622561495	NA	NOT_CHANGE
evm.TU.scaffold_1.749	6.08843416314397	-0.700299273	0.846367522791191	-0.827417469	0.408000482837518	NA	NOT_CHANGE
evm.TU.scaffold_1.752	93813.2293513219	1.60692149086819	0.378360626143024	4.24706319801036	2.16590879636076e-05	0.00162787736126478	UP
evm.TU.scaffold_1.753	3597.27508366756	-0.087492754	0.27694103023697	-0.315925575	0.752058999012958	0.888407026553818	NOT_CHANGE
evm.TU.scaffold_1.757	45.2516706005784	0.00347196388979864	0.317956497948426	0.0109196192315648	0.991287577547726	0.996704959892129	NOT_CHANGE
evm.TU.scaffold_1.758	296.195153365749	-0.448977331	0.259183162229345	-1.732278157	0.0832240490578455	0.295592322057529	NOT_CHANGE
evm.TU.scaffold_1.759	88.6395069178648	-1.009765562	0.335189624884923	-3.012520338	0.0025908807475352	0.0332524293613152	DOWN
evm.TU.scaffold_1.760	28.4882303785622	-1.173231493	0.472343622466952	-2.483851664	0.0129969934944988	NA	NOT_CHANGE
evm.TU.scaffold_1.761	11.1919351511042	-0.186988643	0.687862633238499	-0.271840094	0.785744975315691	NA	NOT_CHANGE
evm.TU.scaffold_1.754	256.865284508917	0.591294084764436	0.254880815215579	2.31988462632747	0.020347119449951	0.121972067711761	NOT_CHANGE
evm.TU.scaffold_1.755	45277.3116933596	-0.443994157	0.363675682567123	-1.220851926	0.222142089249343	0.494585203645137	NOT_CHANGE
evm.TU.scaffold_1.756	0.611080128649345	-0.289269432	3.51396136955185	-0.082320038	0.934392220739706	NA	NOT_CHANGE
evm.TU.scaffold_1.766	0.472274229505307	-1.819677143	3.75955050722856	-0.484014549	0.628375543849851	NA	NOT_CHANGE
evm.TU.scaffold_1.762	4.84801229948445	-2.362403194	1.13810729833644	-2.075729764	0.0379189515179632	NA	NOT_CHANGE
evm.TU.scaffold_1.763	4165.6482726369	-0.09577542	0.0818661341860902	-1.169902806	0.242040084409172	0.514633449940718	NOT_CHANGE
evm.TU.scaffold_1.777	136.759642562906	0.0978730700530422	0.275018810594394	0.355877730114208	0.721932134217757	0.871545024267451	NOT_CHANGE
evm.TU.scaffold_1.775	1.28249609921558	-3.04093819	3.02795610548351	-1.004287409	0.315240101037529	NA	NOT_CHANGE
evm.TU.scaffold_1.774	931.850501727459	0.325935312909453	0.0998771288766519	3.26336285969917	0.00110098455173751	0.0186715687825434	NOT_CHANGE
evm.TU.scaffold_1.778	1717.63630048941	0.253875493208441	0.188121467846777	1.3495296210171	0.177166912678036	0.44285032518992	NOT_CHANGE
evm.TU.scaffold_1.779	3311.18233843446	-0.074379568	0.0995639421168645	-0.747053267	0.455031408041692	0.708822984807941	NOT_CHANGE
evm.TU.scaffold_1.780	428.400432904106	0.3921354479681	0.177688683547592	2.20686787779071	0.0273232911719899	0.147483054087423	NOT_CHANGE
evm.TU.scaffold_1.767	1293.36737113542	0.0450252717990886	0.10535781279987	0.427355794530544	0.669120199843999	0.843048303796733	NOT_CHANGE
evm.TU.scaffold_1.768	2838.37504933642	0.0754357759880861	0.10365385637999	0.727766227158418	0.466756701737803	0.715591600600942	NOT_CHANGE
evm.TU.scaffold_1.769	2455.31349944562	-0.04110428	0.0940700797766879	-0.436953807	0.662144848451483	0.83961388567065	NOT_CHANGE
evm.TU.scaffold_1.770	3838.24223264712	-0.206855836	0.123014021069152	-1.681563077	0.092653595521028	0.314670039007904	NOT_CHANGE
evm.TU.scaffold_1.771	2305.30841490783	0.170010934994149	0.0645179356786868	2.6350957017726	0.00841135637848671	0.0697734670827481	NOT_CHANGE
evm.TU.scaffold_1.772	401.954945092817	-0.168777616	0.181210888840054	-0.931387828	0.35165298505264	0.625448057495024	NOT_CHANGE
evm.TU.scaffold_1.773	548.406091446309	0.0679347617677825	0.147283921853529	0.461250358578461	0.644618995677143	0.828402209341054	NOT_CHANGE
evm.TU.scaffold_1.781	6890.01768498403	0.0942393698421201	0.0860424012545182	1.09526661817997	0.273399847613171	0.552841270152306	NOT_CHANGE
evm.TU.scaffold_1.782	116.860161782331	0.880726365291032	0.300843376597319	2.9275245320421	0.00341672105156799	0.0394154529681466	NOT_CHANGE
evm.TU.scaffold_1.783	81.1268006009083	0.643753366360822	0.302333403131377	2.12928296937498	0.0332308559655004	0.16718221198465	NOT_CHANGE
evm.TU.scaffold_1.784	2558.22670630442	0.0690127346797315	0.0814127727945393	0.847689279099956	0.396611038538381	0.663117239889805	NOT_CHANGE
evm.TU.scaffold_1.785	2480.93593157747	-0.184178704	0.0985689267472332	-1.868527027	0.0616886464870533	0.244219098881906	NOT_CHANGE
evm.TU.scaffold_1.791	106.208720546106	-0.549410402	0.303050035336831	-1.812936273	0.0698416508307891	0.264869655157591	NOT_CHANGE
evm.TU.scaffold_1.792	217.740472776023	-0.061830686	0.160024969039536	-0.386381489	0.699214157667216	0.859378550324139	NOT_CHANGE
evm.TU.scaffold_1.793	2521.96046607828	-0.033952117	0.0700374475316537	-0.484770909	0.62783886039784	0.818754582593258	NOT_CHANGE
evm.TU.scaffold_1.794	594.041632376378	-0.02655386	0.141223309022193	-0.188027458	0.850855126648737	0.934290387152368	NOT_CHANGE
evm.TU.scaffold_1.786	114.843955397913	-0.138370515	0.228561603360614	-0.605397028	0.544915225342187	0.770868950608846	NOT_CHANGE
evm.TU.scaffold_1.787	5695.12407104054	0.163164912867018	0.0836519941512772	1.95052030166727	0.051114136045146	0.216525765885523	NOT_CHANGE
evm.TU.scaffold_1.788	2462.09449667554	-0.04770991	0.107965673214249	-0.441898883	0.658562378767316	0.837277929810409	NOT_CHANGE
evm.TU.scaffold_1.789	30.3926886432582	-0.333325719	0.381079380647121	-0.874688414	0.381743465977435	0.651406420014126	NOT_CHANGE
evm.TU.scaffold_1.790	13697.3315602662	-0.030431806	0.128209944710625	-0.23735917	0.812378162214876	0.917741260229308	NOT_CHANGE
evm.TU.scaffold_1.800	0.724399054101533	0.00619984701811621	2.52114008148789	0.00245914420370378	0.998037888784686	NA	NOT_CHANGE
evm.TU.scaffold_1.801	0.590433410310119	-0.312539405	3.43752546061921	-0.090919881	0.927556253123435	NA	NOT_CHANGE
evm.TU.scaffold_1.795	1541.94770041978	0.0971684352347923	0.0787629399041906	1.23368217784901	0.217321357530711	0.488566777263129	NOT_CHANGE
evm.TU.scaffold_1.796	695.069600893581	-0.041394892	0.121786972163297	-0.339895899	0.733934924978279	0.878471308263394	NOT_CHANGE
evm.TU.scaffold_1.797	1713.02292434283	0.339217845742982	0.132542194368368	2.55931967445936	0.0104877250629351	0.0797919634581125	NOT_CHANGE
evm.TU.scaffold_1.798	118.87192915226	-0.767259768	0.183026862979186	-4.192060967	2.76431680299975e-05	0.00190402311093775	NOT_CHANGE
evm.TU.scaffold_1.799	1158.52704925822	0.141393335426403	0.181558866105345	0.778774060774114	0.436112820270164	0.694490415714333	NOT_CHANGE
evm.TU.scaffold_1.802	1907.34837499438	-0.190574019	0.16047872278518	-1.187534493	0.235016859388072	0.507311197125558	NOT_CHANGE
evm.TU.scaffold_1.819	1872.5115174134	-0.016006105	0.0782965295028146	-0.204429308	0.838018028923164	0.927442048812641	NOT_CHANGE
evm.TU.scaffold_1.803	856.96263859454	-0.331670916	0.145567211041765	-2.278472698	0.0226984293541589	0.13098980234452	NOT_CHANGE
evm.TU.scaffold_1.804	309.36215289558	-0.44302496	0.149712917905321	-2.959163221	0.0030847566868889	0.0367393410451678	NOT_CHANGE
evm.TU.scaffold_1.805	1752.11563133473	-0.014096963	0.093897038820357	-0.150132135	0.880660367062825	0.948646199959857	NOT_CHANGE
evm.TU.scaffold_1.806	160.144086817448	-0.154310145	0.21988299066806	-0.701783	0.482814502137101	0.726418361495629	NOT_CHANGE
evm.TU.scaffold_1.807	103.895225311226	-0.002271197	0.226534747476162	-0.010025822	0.992000685516416	0.99699569472815	NOT_CHANGE
evm.TU.scaffold_1.808	668.155138443281	0.0368629778898396	0.157024155518745	0.234759918103423	0.814395079087994	0.918584859165721	NOT_CHANGE
evm.TU.scaffold_1.809	69.1190537989843	-0.217022808	0.223000908459544	-0.973192484	0.330457645810974	0.607176971871932	NOT_CHANGE
evm.TU.scaffold_1.810	6.7058217845885	-1.01143895	1.19923267727942	-0.843405095	0.399001923307433	NA	NOT_CHANGE
evm.TU.scaffold_1.811	9.64858942857587	0.212268299245966	0.829690120119018	0.255840456694261	0.79807403329964	NA	NOT_CHANGE
evm.TU.scaffold_1.812	42.8035310452604	-0.334398187	0.325078006310756	-1.028670598	0.303634490754718	0.584129878374551	NOT_CHANGE
evm.TU.scaffold_1.813	37.0279649547916	0.0892453500911015	0.286831766059085	0.311141793383923	0.755692830320361	0.89051295517381	NOT_CHANGE
evm.TU.scaffold_1.814	148.20742013699	0.172484348041941	0.19925906119317	0.865628629428943	0.386693850283086	0.654785746485491	NOT_CHANGE
evm.TU.scaffold_1.815	548.910166590757	0.162802407711412	0.116562787927279	1.39669280914061	0.162505967514191	0.421746042957403	NOT_CHANGE
evm.TU.scaffold_1.816	1266.98693201112	-0.033141469	0.134022932615295	-0.247282073	0.804689931393934	0.914183167858979	NOT_CHANGE
evm.TU.scaffold_1.817	1890.18610277542	0.0194526622056011	0.204297500144303	0.0952173286107804	0.924142206280713	0.96761784716611	NOT_CHANGE
evm.TU.scaffold_1.818	15980.2673513006	0.336003817320681	0.0910848582414619	3.688909703	0.000225217127499278	0.0066105891181075	NOT_CHANGE
evm.TU.scaffold_1.867	0.690807767623793	0.443731562965933	3.28359593109734	0.135135860890668	0.892504457329424	NA	NOT_CHANGE
evm.TU.scaffold_1.866	2.07975863100629	0.583132772568142	1.59655840324401	0.365243621143634	0.714929559185804	NA	NOT_CHANGE
evm.TU.scaffold_1.868	9.41034684844697	0.272364760455994	0.823976643065504	0.330549127512515	0.740985078240205	NA	NOT_CHANGE
evm.TU.scaffold_1.869	12.5418285401842	-0.201283388	0.52443390512956	-0.383810784	0.701118694476351	NA	NOT_CHANGE
evm.TU.scaffold_1.870	8.00567876154868	-0.317312843	0.69809015486816	-0.454544218	0.649437173766175	NA	NOT_CHANGE
evm.TU.scaffold_1.871	146.115901507965	-0.193055349	0.138621440503429	-1.3926803	0.163716488477586	0.423527526372978	NOT_CHANGE
evm.TU.scaffold_1.872	2000.98086615105	-0.147468567	0.0852262421672076	-1.730318773	0.0835733372180362	0.295801312358237	NOT_CHANGE
evm.TU.scaffold_1.873	1457.26894369237	0.209731858659927	0.138742366516747	1.51166412917291	0.130619328418176	0.377630134423734	NOT_CHANGE
evm.TU.scaffold_1.874	1349.15807715968	-0.234444936	0.14412400144079	-1.62668906	0.103803153460552	0.334686735613303	NOT_CHANGE
evm.TU.scaffold_1.875	7685.2264703287	0.0519841457806833	0.0894540209579271	0.581126988189083	0.561154870662019	0.781669875759194	NOT_CHANGE
evm.TU.scaffold_1.876	2575.90681341857	0.233463410253059	0.103296973234589	2.2601185973074	0.0238138912162462	0.135468815800676	NOT_CHANGE
evm.TU.scaffold_1.838	1.48276328340016	0.406189333957436	2.26492678676297	0.17933883617402	0.857671654282248	NA	NOT_CHANGE
evm.TU.scaffold_1.842	1.27454846588117	-3.814410951	2.37364244348923	-1.606986327	0.108057367594837	NA	NOT_CHANGE
evm.TU.scaffold_1.820	1803.66471902578	-0.176863526	0.0788920638474379	-2.241841789	0.0249715993410276	0.138940181487167	NOT_CHANGE
evm.TU.scaffold_1.821	2417.61958921211	0.281250020037079	0.0880633713619739	3.19372306200991	0.001404507832068	0.021908997172872	NOT_CHANGE
evm.TU.scaffold_1.822	3792.08231075823	0.0853567580395474	0.0972490817106283	0.877712740707749	0.380099628576355	0.650727940484213	NOT_CHANGE
evm.TU.scaffold_1.823	2593.22219760651	0.177045739486149	0.201902673146887	0.876886554926122	0.38054825968701	0.650791515289247	NOT_CHANGE
evm.TU.scaffold_1.824	5.57195400577136	0.933895768569503	1.27638945378304	0.731669919241002	0.464370060803612	NA	NOT_CHANGE
evm.TU.scaffold_1.825	6063.45059240824	0.862932365851599	0.509036496944749	1.69522690618638	0.0900323846304288	0.309069649798784	NOT_CHANGE
evm.TU.scaffold_1.826	1823.10123262164	-0.143753682	0.103241714620415	-1.392399208	0.163801544067445	0.423527526372978	NOT_CHANGE
evm.TU.scaffold_1.827	1382.62493531044	0.0761742471410217	0.097442992466507	0.781731402257625	0.43437244274257	0.693488929036251	NOT_CHANGE
evm.TU.scaffold_1.828	25.9926368223045	-0.348138082	0.364907389923246	-0.954045031	0.340060849005423	NA	NOT_CHANGE
evm.TU.scaffold_1.829	12.7560228591821	0.156554308689315	0.463822828853049	0.337530408057848	0.735717093331713	NA	NOT_CHANGE
evm.TU.scaffold_1.830	5.43459331950605	0.407803628992124	1.27045863930847	0.320989299749339	0.7482184997621	NA	NOT_CHANGE
evm.TU.scaffold_1.831	1.7886399165479	0.527206878881579	1.71847610029914	0.306787437305532	0.759005171046075	NA	NOT_CHANGE
evm.TU.scaffold_1.832	2.12785138107398	0.23490244763422	1.64127272433491	0.143122129644486	0.886193727931668	NA	NOT_CHANGE
evm.TU.scaffold_1.833	71.6091050146532	-0.090014587	0.241810354936658	-0.372252822	0.709704621017548	0.86590002646516	NOT_CHANGE
evm.TU.scaffold_1.834	235.139382311777	-0.285120989	0.20978271123047	-1.359125295	0.174106888652926	0.438024753842465	NOT_CHANGE
evm.TU.scaffold_1.835	2.90937873033615	0.409678423755512	1.02735508448579	0.398770035737513	0.69006265765984	NA	NOT_CHANGE
evm.TU.scaffold_1.836	3.29768458537941	-0.811219201	1.43865697724009	-0.563872565	0.572840862116175	NA	NOT_CHANGE
evm.TU.scaffold_1.837	1.77879215686673	1.27678756870757	1.67872822532209	0.76056835731263	0.446914925622208	NA	NOT_CHANGE
evm.TU.scaffold_1.839	4359.50287171746	-0.091246345	0.207206657300599	-0.440363962	0.659673521764205	0.837872360699357	NOT_CHANGE
evm.TU.scaffold_1.840	17.809571370361	0.0587375400016391	0.587521830099908	0.0999750766565572	0.92036411223994	NA	NOT_CHANGE
evm.TU.scaffold_1.841	415.503951358612	0.0661889463038894	0.284673961154982	0.232507904956769	0.816143548167397	0.91888728452669	NOT_CHANGE
evm.TU.scaffold_1.843	78.9693155131268	-0.141330228	0.319191957964642	-0.442775027	0.657928468091752	0.836974643480043	NOT_CHANGE
evm.TU.scaffold_1.844	59.3760426334091	-0.880578991	0.385383104679746	-2.284944462	0.0223160844982951	0.129689425294178	NOT_CHANGE
evm.TU.scaffold_1.845	453.391662846968	-1.734132343	0.513925697060575	-3.374286114	0.000740074029074645	0.0140387656643395	DOWN
evm.TU.scaffold_1.846	2508.08105096552	0.0974330089011792	0.0860019793885513	1.13291588860976	0.257249577001979	0.534374592428106	NOT_CHANGE
evm.TU.scaffold_1.847	18935.3073570639	1.23848272424824	0.272273416081689	4.54867295555827	5.39852644972121e-06	0.000641738579828542	UP
evm.TU.scaffold_1.848	6727.47353142561	1.25568186274672	0.394252324544981	3.18497009293715	0.00144768968669014	0.0223020642572249	UP
evm.TU.scaffold_1.849	4315.14540201258	0.0955238119800556	0.144015873120547	0.663286691322549	0.507146958534147	0.745273915276299	NOT_CHANGE
evm.TU.scaffold_1.850	1922.31531544865	0.0020756798084964	0.160623738118924	0.0129226217295453	0.989689526602493	0.996420012857851	NOT_CHANGE
evm.TU.scaffold_1.851	24.6311156573043	0.415874085029916	0.385139270244568	1.0798018201723	0.280230440486025	NA	NOT_CHANGE
evm.TU.scaffold_1.852	16.0227261869473	0.594630586013528	0.531968391358579	1.11779307882357	0.263655378186906	NA	NOT_CHANGE
evm.TU.scaffold_1.853	1241.68413467791	0.035316573720613	0.156177056331297	0.226131638988612	0.821099037499236	0.921611443718737	NOT_CHANGE
evm.TU.scaffold_1.854	811.890638421266	-0.077465352	0.180224590138583	-0.429826763	0.667321663409657	0.842411013114822	NOT_CHANGE
evm.TU.scaffold_1.855	1445.4710400624	-0.203455558	0.130668329522634	-1.557038026	0.119461457520385	0.360036264845661	NOT_CHANGE
evm.TU.scaffold_1.856	1357.74286302915	0.204729831794115	0.228508895665205	0.895938126164113	0.370285810064767	0.641341746098561	NOT_CHANGE
evm.TU.scaffold_1.857	2585.19181084172	0.227114366860795	0.0791766807556558	2.86845021404325	0.00412488110843979	0.045080574415959	NOT_CHANGE
evm.TU.scaffold_1.858	2623.68822376826	0.185041916336555	0.0718749428852711	2.57449827308975	0.0100385587671612	0.0779284362511784	NOT_CHANGE
evm.TU.scaffold_1.859	650.99975043168	-0.072372978	0.145441852550844	-0.497607648	0.618760612091839	0.816211146464983	NOT_CHANGE
evm.TU.scaffold_1.860	12902.8218089389	0.0798409272675959	0.210545323209177	0.379210167438741	0.70453180192262	0.862327980764773	NOT_CHANGE
evm.TU.scaffold_1.861	132.827368693898	-0.434254517	0.21309693795364	-2.037826171	0.041567320094795	0.192121662475883	NOT_CHANGE
evm.TU.scaffold_1.862	1175.20120291972	0.193711430142742	0.122607349871366	1.57993326130917	0.114122151082268	0.351452494437522	NOT_CHANGE
evm.TU.scaffold_1.863	89.8494250417671	-0.001691973	0.272076695269299	-0.006218734	0.995038199998332	0.997854440734201	NOT_CHANGE
evm.TU.scaffold_1.864	292.176834871723	-0.488033835	0.20152758195489	-2.421672656	0.0154492600808477	0.102249572556431	NOT_CHANGE
evm.TU.scaffold_1.865	360.32035037261	0.296005549418435	0.175388794428756	1.68771072509238	0.0914667719838519	0.311939098023413	NOT_CHANGE
evm.TU.scaffold_1.889	13.1052793350643	-0.362138915	0.613444340749246	-0.590337038	0.554964712891982	NA	NOT_CHANGE
evm.TU.scaffold_1.877	49.4686567643349	-0.110126666	0.389137687887431	-0.283001799	0.777175458184784	0.901298806464074	NOT_CHANGE
evm.TU.scaffold_1.878	24.8462683280418	0.383829497341755	0.403074488854548	0.952254503708526	0.340967925302162	NA	NOT_CHANGE
evm.TU.scaffold_1.879	1705.89752941042	0.0787840140686342	0.101242433063874	0.778171876005085	0.436467694300955	0.694803797319413	NOT_CHANGE
evm.TU.scaffold_1.880	1603.70090406358	1.01470752053488	0.258661192270992	3.9229213769022	8.7481705951626e-05	0.00360680447362556	UP
evm.TU.scaffold_1.881	1436.67579804431	0.56695166079183	0.171295127673139	3.30979443778268	0.000933645112409332	0.0165405235003803	NOT_CHANGE
evm.TU.scaffold_1.882	1246.88983339444	0.152865044636055	0.108057075807602	1.41466945587381	0.157165433894812	0.416129775732701	NOT_CHANGE
evm.TU.scaffold_1.883	7331.545328	0.31394290777315	0.148893151647606	2.10851140095535	0.0349867776393784	0.171578754799937	NOT_CHANGE
evm.TU.scaffold_1.884	38842.9769709724	-0.079835815	0.107217852682674	-0.744613076	0.456505660607245	0.709966439342663	NOT_CHANGE
evm.TU.scaffold_1.885	3931.91570470883	0.0993548663812513	0.0693443708854982	1.43277478925155	0.151922208252735	0.408128954258161	NOT_CHANGE
evm.TU.scaffold_1.886	191.559776318845	-0.184191302	0.204830763906687	-0.899236515	0.368526694519414	0.640194945951166	NOT_CHANGE
evm.TU.scaffold_1.887	1034.93677836304	-0.207596966	0.172324609957737	-1.20468554	0.228324720456329	0.500628522542869	NOT_CHANGE
evm.TU.scaffold_1.888	78.0610989581718	-0.120613109	0.283279884249927	-0.425773644	0.670272793669825	0.843612076244796	NOT_CHANGE
evm.TU.scaffold_1.900	53.1566003436868	-0.233313201	0.25278423259883	-0.922973709	0.356020906194664	0.629925114927204	NOT_CHANGE
evm.TU.scaffold_1.901	3188.92991036426	-0.162337208	0.0961565582338766	-1.688259349	0.0913614550158181	0.311939098023413	NOT_CHANGE
evm.TU.scaffold_1.902	2.80018888287561	-0.796614436	1.60004477367279	-0.497870091	0.618575609673549	NA	NOT_CHANGE
evm.TU.scaffold_1.914	16.6695491172149	-0.120237478	0.442493221596537	-0.271727277	0.785831726291399	NA	NOT_CHANGE
evm.TU.scaffold_1.915	8.3677256141369	-0.440897268	0.753372010675105	-0.585231814	0.558391856026439	NA	NOT_CHANGE
evm.TU.scaffold_1.903	302.94695913431	-0.078664696	0.119108063068585	-0.660448118	0.508966302365287	0.746770341756068	NOT_CHANGE
evm.TU.scaffold_1.904	18.1198182020684	0.145108710471423	0.587363408742865	0.247050988045032	0.804868764012904	NA	NOT_CHANGE
evm.TU.scaffold_1.905	6.84834734900339	-1.424826122	0.939481322917951	-1.516609311	0.129365353164246	NA	NOT_CHANGE
evm.TU.scaffold_1.906	8.72227176192764	-0.751998089	0.717760076345779	-1.047701195	0.294776296979934	NA	NOT_CHANGE
evm.TU.scaffold_1.907	3.63325925834892	-1.530478815	1.2566778903898	-1.217876774	0.223270803587168	NA	NOT_CHANGE
evm.TU.scaffold_1.908	20.0016186956504	0.876302088324787	0.433305365703166	2.02236611333609	0.0431385431520924	NA	NOT_CHANGE
evm.TU.scaffold_1.909	1169.380244	-0.182002526	0.160606780004416	-1.133218201	0.25712263277609	0.534334654330036	NOT_CHANGE
evm.TU.scaffold_1.910	55.421167974792	0.347496476648803	0.264232294859487	1.31511735472605	0.188470464856309	0.456853555360069	NOT_CHANGE
evm.TU.scaffold_1.911	45.2987484672412	-0.123798214	0.399072826267001	-0.310214592	0.756397774460822	0.890920375213797	NOT_CHANGE
evm.TU.scaffold_1.890	60.6725113704237	-0.517827857	0.307998194912068	-1.681269128	0.0927106515375471	0.314670039007904	NOT_CHANGE
evm.TU.scaffold_1.891	122.454673662772	0.191768316723688	0.265375399986017	0.722630344537559	0.469907020245692	0.716747529518236	NOT_CHANGE
evm.TU.scaffold_1.892	525.573317854084	0.49728398341218	0.271063257502587	1.83456801926552	0.0665697208496697	0.2566196705068	NOT_CHANGE
evm.TU.scaffold_1.893	880.317360169354	0.178945451282985	0.117244282064451	1.52626164902963	0.126944715620342	0.372498823918785	NOT_CHANGE
evm.TU.scaffold_1.894	2246.85051540171	-0.028128294	0.135115828243582	-0.208179118	0.835089112682211	0.926206717375094	NOT_CHANGE
evm.TU.scaffold_1.895	1594.27014162585	-0.536951405	0.150810138959029	-3.560446327	0.000370224982017422	0.00882933184277608	NOT_CHANGE
evm.TU.scaffold_1.896	6503.29441689235	0.214178457189724	0.0961234064265846	2.22816133085447	0.0258697586739607	0.14258548655798	NOT_CHANGE
evm.TU.scaffold_1.897	397.5143065	-0.400044498	0.176897951742982	-2.261442229	0.0237318862671578	0.135162655348288	NOT_CHANGE
evm.TU.scaffold_1.898	244.245246547188	-0.232083033	0.269265018344559	-0.861913048	0.388735368474958	0.655967887019428	NOT_CHANGE
evm.TU.scaffold_1.899	60624.4982706746	-0.244978865	0.29049638223425	-0.843311242	0.399054396877486	0.666389273088964	NOT_CHANGE
evm.TU.scaffold_1.927	568.710324028054	-0.173218765	0.134602616976376	-1.286890025	0.198132622639578	0.467127792111991	NOT_CHANGE
evm.TU.scaffold_1.928	741.612527871028	-0.409273594	0.147206877011743	-2.780261372	0.00543151623807395	0.0531420834299128	NOT_CHANGE
evm.TU.scaffold_1.924	2.92453304105321	-0.714576319	1.47142375834327	-0.48563598	0.627225281695992	NA	NOT_CHANGE
evm.TU.scaffold_1.922	1985.45313287881	0.199283194281476	0.13407988541254	1.48630194356385	0.137199272871187	0.386564216231391	NOT_CHANGE
evm.TU.scaffold_1.923	2037.89292332506	-0.359392115	0.119653174400912	-3.003615378	0.00266792367779499	0.0337198515928374	NOT_CHANGE
evm.TU.scaffold_1.926	287.379932355698	-0.265818537	0.187686383335223	-1.416291006	0.156690319907182	0.415833067533837	NOT_CHANGE
evm.TU.scaffold_1.930	709.035874792411	-0.19112865	0.150801950311354	-1.267414976	0.205006947671131	0.476428200035101	NOT_CHANGE
evm.TU.scaffold_1.931	778.779710299512	0.0604578054935461	0.11545397271653	0.523652881499243	0.600519993577661	0.804693805151488	NOT_CHANGE
evm.TU.scaffold_1.932	1262.43492759689	-0.064413863	0.151860381040507	-0.424165033	0.671445460318448	0.843908305460818	NOT_CHANGE
evm.TU.scaffold_1.933	267.953298814534	0.119303979201188	0.144523856337688	0.825496788034964	0.409089605481256	0.674294397072527	NOT_CHANGE
evm.TU.scaffold_1.934	1197.03371265866	-0.020416301	0.0975915439221519	-0.209201542	0.834290908627365	0.926057946023709	NOT_CHANGE
evm.TU.scaffold_1.929	14267.6245745969	-0.082050262	0.081629400179734	-1.005155759	0.31482185461123	0.593903711300311	NOT_CHANGE
evm.TU.scaffold_1.935	3940.99077312488	-0.424691227	0.12749450870794	-3.331055048	0.000865174914892748	0.0157205134261006	NOT_CHANGE
evm.TU.scaffold_1.916	135967.583005556	0.112397196888067	0.233084163888943	0.482217217217814	0.629651647290144	0.819679043795502	NOT_CHANGE
evm.TU.scaffold_1.917	20.6463168270585	0.550916148252281	0.534725710788893	1.03027802317473	0.302879512531926	NA	NOT_CHANGE
evm.TU.scaffold_1.918	610.121373645636	0.548892596879965	0.22871576835965	2.39988961328125	0.0164000166215925	0.106066222469212	NOT_CHANGE
evm.TU.scaffold_1.919	4.90835445026908	1.97851348001703	3.02386226349832	0.654300132615194	0.512918460467393	NA	NOT_CHANGE
evm.TU.scaffold_1.920	29.6651947587657	1.83216300893641	0.70898402708062	2.58420914852017	0.00976025873298045	NA	NOT_CHANGE
evm.TU.scaffold_1.921	3.27830121584555	0.718661924959425	1.34322856652568	0.535025790002574	0.592632023830037	NA	NOT_CHANGE
evm.TU.scaffold_1.996	1.41552589962683	1.40880386138808	2.63604575959412	0.534438317794983	0.593038314317866	NA	NOT_CHANGE
evm.TU.scaffold_1.994	963.057815551873	0.349706023114906	0.103250240969508	3.38697537004472	0.000706677317394708	0.0136483139533979	NOT_CHANGE
evm.TU.scaffold_1.1001	441.597383293918	-0.173940068	0.168907716584468	-1.029793493	0.303106955823361	0.583591738904131	NOT_CHANGE
evm.TU.scaffold_1.1002	1395.68509531618	0.0144077037215096	0.156841723292631	0.091861421942094	0.926808142646774	0.969308832300089	NOT_CHANGE
evm.TU.scaffold_1.1003	2371.73565960137	0.203136028315092	0.0705595162383349	2.87893170396665	0.00399024735914495	0.0440347542270045	NOT_CHANGE
evm.TU.scaffold_1.1004	55.8294487849556	-0.07249885	0.270409735313522	-0.268107396	0.788616652969979	0.907276331790288	NOT_CHANGE
evm.TU.scaffold_1.1005	374.903491642616	-0.137099697	0.238404048230248	-0.575072858	0.565242023194921	0.783093143193064	NOT_CHANGE
evm.TU.scaffold_1.1010	2.44568800434715	0.948243830442853	1.89670391292911	0.4999429926722	0.617115218631014	NA	NOT_CHANGE
evm.TU.scaffold_1.1007	92.5035169119479	-0.590029048	0.378678951921925	-1.558124752	0.119203678284488	0.359670528769807	NOT_CHANGE
evm.TU.scaffold_1.1008	15.1396633407056	-0.364737157	0.475961001337906	-0.766317317	0.443487516966943	NA	NOT_CHANGE
evm.TU.scaffold_1.1009	24.8068992505624	-0.339085309	0.532160108619355	-0.637186636	0.524003281462353	NA	NOT_CHANGE
evm.TU.scaffold_1.1006	2275.59451644515	0.198291951244898	0.0858012517936781	2.311061285	0.020829470021495	0.124297993186139	NOT_CHANGE
evm.TU.scaffold_1.991	0.425669542462996	-1.078601559	3.80889670942133	-0.283179524	0.777039223354388	NA	NOT_CHANGE
evm.TU.scaffold_1.992	1.17659694737421	-1.112382131	2.33912397987044	-0.475555011	0.634391432835262	NA	NOT_CHANGE
evm.TU.scaffold_1.993	0.708444664038899	-3.241626277	3.7087146545916	-0.874056534	0.382087466788154	NA	NOT_CHANGE
evm.TU.scaffold_1.937	15445.1977819466	0.0611764171444337	0.192746624458734	0.317392936536386	0.750945466195011	0.888172108903341	NOT_CHANGE
evm.TU.scaffold_1.938	2113.15809334395	0.00856809581099791	0.102813588061904	0.0833362201680881	0.933584200918063	0.971741684861244	NOT_CHANGE
evm.TU.scaffold_1.939	1618.44285876173	0.0683182239091383	0.102817069220895	0.66446383296884	0.506393489532224	0.744739709491668	NOT_CHANGE
evm.TU.scaffold_1.940	361.295245398678	-0.203521903	0.152032404905327	-1.338674499	0.180676661647311	0.446782941227062	NOT_CHANGE
evm.TU.scaffold_1.941	2241.75216181032	-0.294549185	0.10588935112141	-2.781669561	0.00540800720836679	0.0530166398361728	NOT_CHANGE
evm.TU.scaffold_1.942	222.259736785505	-0.313352878	0.19836538420872	-1.579675201	0.114181267754604	0.351452494437522	NOT_CHANGE
evm.TU.scaffold_1.943	27.7734320026932	-0.570916471	0.340423407570783	-1.677077598	0.0935273088436199	NA	NOT_CHANGE
evm.TU.scaffold_1.944	841.76955256633	-0.860995204	0.288844509304049	-2.980825932	0.00287472143942242	0.0349940017184169	NOT_CHANGE
evm.TU.scaffold_1.945	1458.51624277708	0.173948499511752	0.1220671536421	1.42502298383862	0.154150557390627	0.411441398943344	NOT_CHANGE
evm.TU.scaffold_1.946	510.262967674318	-0.221248786	0.138573379208357	-1.596618248	0.110350828859816	0.344382061377236	NOT_CHANGE
evm.TU.scaffold_1.947	718.645869538458	0.238944617308786	0.123210319353842	1.93932309048378	0.0524620089559193	0.219424785350622	NOT_CHANGE
evm.TU.scaffold_1.948	903.999495158894	-0.188473501	0.151334805334552	-1.245407496	0.212981999297888	0.484574805332975	NOT_CHANGE
evm.TU.scaffold_1.949	79.3989100009032	-0.159345945	0.310231301003807	-0.513635937	0.607506549004447	0.809358907276045	NOT_CHANGE
evm.TU.scaffold_1.950	64.1313960143497	-0.478337377	0.320261586918607	-1.493583359	0.135284551565029	0.38431958505653	NOT_CHANGE
evm.TU.scaffold_1.951	113.388779145699	-0.349543058	0.287920822193686	-1.214024938	0.224738201398113	0.497240788597387	NOT_CHANGE
evm.TU.scaffold_1.952	5348.9342276336	0.0579548184758103	0.0875391488150722	0.662044573888202	0.50794265560696	0.745899805547165	NOT_CHANGE
evm.TU.scaffold_1.953	35.0225695007255	0.0282408177621831	0.388541668721389	0.0726841418453723	0.942057468141683	0.974873347849354	NOT_CHANGE
evm.TU.scaffold_1.954	2440.14962391205	-0.045295414	0.134688417235528	-0.33629777	0.736646331046428	0.880196103855427	NOT_CHANGE
evm.TU.scaffold_1.955	4771.26852753015	1.22992302099957	0.390008120650207	3.1535831073186	0.0016127929933981	0.0238813720708993	UP
evm.TU.scaffold_1.956	1596.01686768227	-0.313810421	0.14226864690683	-2.205759507	0.027400842876489	0.14758076122565	NOT_CHANGE
evm.TU.scaffold_1.957	1181.95664622652	-0.155792795	0.141151792832777	-1.103725227	0.269712348951635	0.547858302021033	NOT_CHANGE
evm.TU.scaffold_1.958	1363.19075502865	-0.121031781	0.0911166134925136	-1.328317377	0.184073281519543	0.451232068511088	NOT_CHANGE
evm.TU.scaffold_1.959	1930.97660265232	-0.01087883	0.0889360434040956	-0.122321947	0.902644051113186	0.958940015562546	NOT_CHANGE
evm.TU.scaffold_1.960	1307.63158403667	0.037694500892699	0.126303596432717	0.298443606970283	0.765364611018469	0.895850510151691	NOT_CHANGE
evm.TU.scaffold_1.961	774.678245767063	-0.099838393	0.14965163790184	-0.667138661	0.504683567189847	0.743314380951674	NOT_CHANGE
evm.TU.scaffold_1.962	812.607063177449	-0.306557878	0.115036183304044	-2.664882204	0.00770152946304302	0.0660391783376805	NOT_CHANGE
evm.TU.scaffold_1.963	2950.8327739873	0.0738333899208955	0.107029290290942	0.689842843208542	0.490293022847589	0.732559801155261	NOT_CHANGE
evm.TU.scaffold_1.964	9721.27375228279	0.761244938587405	0.202037011685183	3.76784893143039	0.000164660293486825	0.00551890125568511	NOT_CHANGE
evm.TU.scaffold_1.965	13.8094545677745	0.444806893792024	0.554597268966255	0.802035853189693	0.422532219063155	NA	NOT_CHANGE
evm.TU.scaffold_1.966	11322.1489453397	-0.087113278	0.0943786638544046	-0.923018763	0.355997427475882	0.629925114927204	NOT_CHANGE
evm.TU.scaffold_1.967	6338.64956662116	0.0974203796697359	0.0871593916068129	1.11772670590923	0.263683733207721	0.541313218618204	NOT_CHANGE
evm.TU.scaffold_1.968	1701.89273130409	0.102781265878008	0.166071220805923	0.618898719351996	0.535983082228102	0.763780825663946	NOT_CHANGE
evm.TU.scaffold_1.969	1092.72777932422	-0.145305099	0.195956647588029	-0.741516557	0.458380296646649	0.711042286167487	NOT_CHANGE
evm.TU.scaffold_1.970	22.1162782652485	-0.213829228	0.425965754430195	-0.501986899	0.615676736505415	NA	NOT_CHANGE
evm.TU.scaffold_1.971	21.2339734492018	-0.629636919	0.47630112473204	-1.321930363	0.18619134047136	NA	NOT_CHANGE
evm.TU.scaffold_1.972	76.4476307831054	-0.186787789	0.297714418905914	-0.627405919	0.530393188691227	0.760631748466828	NOT_CHANGE
evm.TU.scaffold_1.973	3254.82561605621	0.169494428195074	0.0864214947174506	1.96125314366785	0.0498495002656051	0.213262997902142	NOT_CHANGE
evm.TU.scaffold_1.974	1269.64335686776	-0.071932487	0.0889836152546114	-0.80837901	0.418872431629516	0.680809762063536	NOT_CHANGE
evm.TU.scaffold_1.975	4013.24065982754	0.097181352234561	0.125672468399542	0.773290709350907	0.439350352898726	0.697630417911053	NOT_CHANGE
evm.TU.scaffold_1.976	379.75085282467	0.158652689519103	0.131981130839135	1.20208615057615	0.2293301516062	0.502026574158233	NOT_CHANGE
evm.TU.scaffold_1.977	2493.5222551447	0.325788617942057	0.0780184380261276	4.17579005917747	2.96953597985049e-05	0.00199703454817715	NOT_CHANGE
evm.TU.scaffold_1.978	791.432488617367	-0.275290969	0.109903016511418	-2.504853619	0.0122502080672253	0.0885818616872757	NOT_CHANGE
evm.TU.scaffold_1.979	3696.89964798762	-0.042608811	0.119900728780922	-0.355367407	0.722314363096699	0.871545024267451	NOT_CHANGE
evm.TU.scaffold_1.980	982.914316028634	0.0524046650550446	0.0945308134629433	0.55436595894298	0.579328417997173	0.791015308966413	NOT_CHANGE
evm.TU.scaffold_1.981	810.07046598745	-0.164445393	0.117898673581799	-1.394802744	0.163075331224913	0.422539729723851	NOT_CHANGE
evm.TU.scaffold_1.982	7391.12857244137	0.401089036576008	0.214653586748172	1.86854104164846	0.0616866950307076	0.244219098881906	NOT_CHANGE
evm.TU.scaffold_1.983	905.141587964721	0.143235387944281	0.12058680904575	1.18781970497236	0.234904449355244	0.507289299532733	NOT_CHANGE
evm.TU.scaffold_1.984	1310.69304793113	0.437649190995542	0.123776240093511	3.5358093820341	0.000406527913807181	0.00940131336335907	NOT_CHANGE
evm.TU.scaffold_1.985	1686.49235954312	-0.101600444	0.0850763046994735	-1.194227278	0.232389075339787	0.505266714101694	NOT_CHANGE
evm.TU.scaffold_1.986	2227.86070034301	0.0619014503002601	0.0755477224755922	0.819368847555386	0.41257600305979	0.676157372924265	NOT_CHANGE
evm.TU.scaffold_1.987	1394.25070072791	0.176496062233399	0.103679503868622	1.70232356104874	0.0886947304284367	0.306066233245398	NOT_CHANGE
evm.TU.scaffold_1.988	1530.97215925253	-0.300288148	0.0963462815098231	-3.116759084	0.00182850932013362	0.0262147990824359	NOT_CHANGE
evm.TU.scaffold_1.989	2956.127417	-0.279550821	0.0941303910099055	-2.969825345	0.00297969105026713	0.0357246538727974	NOT_CHANGE
evm.TU.scaffold_1.990	297.876692150456	-0.024797858	0.138576170930958	-0.178947491	0.857978932267929	0.937395967254093	NOT_CHANGE
evm.TU.scaffold_1.1011	24.1266273528445	0.342724071443333	0.521137232062496	0.657646489940739	0.510765313930688	NA	NOT_CHANGE
evm.TU.scaffold_1.1012	2051.54347816545	-0.035948526	0.102791667422546	-0.349722179	0.726547207381845	0.873071080963577	NOT_CHANGE
evm.TU.scaffold_1.997	1772.45690511868	0.191646303091054	0.0915068493144935	2.09433834217588	0.0362298510699799	0.176023024899397	NOT_CHANGE
evm.TU.scaffold_1.998	29988.6896697747	0.570979942233504	0.136810117407308	4.17352132323368	2.99927575525043e-05	0.00199703454817715	NOT_CHANGE
evm.TU.scaffold_1.999	845.763146220636	-0.023978808	0.0927766468549998	-0.258457367	0.796053947532401	0.911022172507665	NOT_CHANGE
evm.TU.scaffold_1.1000	767.162954985413	0.0664174282481393	0.119156830815175	0.557395054851365	0.577257543440639	0.78972198060611	NOT_CHANGE
evm.TU.scaffold_1.1013	1275.53225281981	0.095496217060789	0.0796866931197317	1.19839603479721	0.230762875410835	0.50369385762111	NOT_CHANGE
evm.TU.scaffold_1.1014	2110.56231581812	0.0457417786513534	0.0902353582797889	0.506916352119131	0.612213511627625	0.812870750650116	NOT_CHANGE
evm.TU.scaffold_1.1015	406.127320067372	0.0774254075944853	0.144616005609723	0.535386157763439	0.592382859909762	0.799476791267692	NOT_CHANGE
evm.TU.scaffold_1.1016	2851.78065404612	0.0799125535641485	0.127923245619769	0.62469141692727	0.532173607465893	0.760785812646695	NOT_CHANGE
evm.TU.scaffold_1.1017	659.161256408897	-0.160503762	0.109970439706476	-1.459517326	0.144422775411642	0.397673703818735	NOT_CHANGE
evm.TU.scaffold_1.1018	95.3293971849305	0.669588697132455	0.740813356300635	0.90385613520273	0.366071691217935	0.638389391557943	NOT_CHANGE
evm.TU.scaffold_1.1019	2949.99541048261	-0.246642017	0.270856742261205	-0.91059951	0.362506428676893	0.636081007930218	NOT_CHANGE
evm.TU.scaffold_1.1031	195.197302936883	-0.171319922	0.176707216723387	-0.969512876	0.332289359131882	0.60899398627816	NOT_CHANGE
evm.TU.scaffold_1.1032	58.6051932549705	-0.378254675	0.401651362324857	-0.941748766	0.346321281686584	0.620750394871292	NOT_CHANGE
evm.TU.scaffold_1.1033	833.56065235061	-0.129655201	0.134382917605185	-0.964819068	0.334635443392549	0.611004135813823	NOT_CHANGE
evm.TU.scaffold_1.1034	280.471399260018	0.0973593394392805	0.171395858421243	0.568037876387881	0.570009249354887	0.785970438397578	NOT_CHANGE
evm.TU.scaffold_1.1035	237.695252368341	-0.28607876	0.231553729009863	-1.235474641	0.216653908551318	0.487950834673695	NOT_CHANGE
evm.TU.scaffold_1.1036	946.143564327638	0.316585810275165	0.118420799655215	2.67339699779862	0.00750873311510139	0.0650036136430374	NOT_CHANGE
evm.TU.scaffold_1.1020	2015.54558854708	0.172375754733916	0.0809982134284791	2.12814267670389	0.0333252558580272	0.167572155786867	NOT_CHANGE
evm.TU.scaffold_1.1021	1314.11923235232	0.0745276629842355	0.109517070149997	0.680511840593987	0.496180427110933	0.737680670145876	NOT_CHANGE
evm.TU.scaffold_1.1022	1358.02572571407	0.00155537261240027	0.113138964821065	0.013747453097703	0.989031464919153	0.996420012857851	NOT_CHANGE
evm.TU.scaffold_1.1023	1820.56195366364	0.107985229476544	0.102405988461266	1.05448158939834	0.291662485256212	0.573051745783601	NOT_CHANGE
evm.TU.scaffold_1.1024	3293.34440923437	0.113045999568232	0.0956247574535503	1.18218338617114	0.237132943327393	0.509661163507596	NOT_CHANGE
evm.TU.scaffold_1.1025	3.32246760060486	1.49467072364154	1.71902380348286	0.869488090050433	0.384580219585722	NA	NOT_CHANGE
evm.TU.scaffold_1.1027	0.586575650304666	3.37757499053955	3.72761283560223	0.906095976030694	0.364885055016055	NA	NOT_CHANGE
evm.TU.scaffold_1.1029	67.5386208654575	0.158718637935093	0.331998500120833	0.478070346333872	0.632600137117661	0.821576902781034	NOT_CHANGE
evm.TU.scaffold_1.1030	43.3289574920036	-0.147641332	0.453238065073536	-0.325747864	0.744615127489274	0.885161347573727	NOT_CHANGE
evm.TU.scaffold_1.1037	2627.50300069585	-0.005680434	0.151796570276601	-0.037421361	0.970149040893064	0.988989789837658	NOT_CHANGE
evm.TU.scaffold_1.1038	78.0199426412164	-0.274608257	0.209909229638015	-1.308223831	0.190797401184302	0.458744572111074	NOT_CHANGE
evm.TU.scaffold_1.1039	10709.9294252326	-0.25862755	0.12458426245514	-2.075924722	0.0379009138605678	0.181068257180319	NOT_CHANGE
evm.TU.scaffold_1.1042	0.231847609811114	-1.625817896	3.7711127202227	-0.431124184	0.666378076684338	NA	NOT_CHANGE
evm.TU.scaffold_1.1043	0.866742303970533	0.953835745226925	3.26535475695846	0.29210784622844	0.770204167765499	NA	NOT_CHANGE
evm.TU.scaffold_1.1044	2.20530688519474	0.586333489595144	1.43691499492089	0.408050226817645	0.683236800577403	NA	NOT_CHANGE
evm.TU.scaffold_1.1045	2183.00889346997	-0.186765282	0.110769523836149	-1.686070998	0.0917821253604475	0.31248128541558	NOT_CHANGE
evm.TU.scaffold_1.1046	3.62921910423403	-1.785986012	1.66559998333651	-1.072277876	0.283595240964365	NA	NOT_CHANGE
evm.TU.scaffold_1.1047	10141.6471268905	-0.181427442	0.095674595184608	-1.896296937	0.05792079106285	0.234155127751125	NOT_CHANGE
evm.TU.scaffold_1.1063	2.44030157498789	-3.921056243	1.48738572424408	-2.636206721	0.00838386387078648	NA	NOT_CHANGE
evm.TU.scaffold_1.1064	366.606205954114	-0.313464537	0.16167882474395	-1.938810089	0.0525244671207997	0.219593442185189	NOT_CHANGE
evm.TU.scaffold_1.1054	0.622291485296735	-2.362858744	3.73419676135469	-0.63276225	0.526888912091394	NA	NOT_CHANGE
evm.TU.scaffold_1.1055	0.741295201849549	-2.040842542	3.3113644081532	-0.616314694	0.537686842692862	NA	NOT_CHANGE
evm.TU.scaffold_1.1058	1.13761770422534	-2.260174306	1.82595209658349	-1.237805915	0.21578803460471	NA	NOT_CHANGE
evm.TU.scaffold_1.1048	6.17180054729843	-0.273737462	0.65733695221518	-0.416434008	0.677092447412956	NA	NOT_CHANGE
evm.TU.scaffold_1.1049	1370.55741839645	-0.02588031	0.136833362106123	-0.189137424	0.849985110597421	0.934132373418347	NOT_CHANGE
evm.TU.scaffold_1.1050	1113.2663742579	-0.038295726	0.166202724802676	-0.230415756	0.817768718923609	0.919642196830778	NOT_CHANGE
evm.TU.scaffold_1.1051	1508.57528250059	-0.072247311	0.13992039206611	-0.516345833	0.60561289063713	0.807891016271476	NOT_CHANGE
evm.TU.scaffold_1.1052	1099.10102020108	-0.063107654	0.104666422002098	-0.602940781	0.546548085255263	0.771833954079485	NOT_CHANGE
evm.TU.scaffold_1.1053	1.50984866372892	3.16550794493165	1.77211139816549	1.78629173550185	0.0740520343506381	NA	NOT_CHANGE
evm.TU.scaffold_1.1056	1.26257305094999	0.650161112242572	2.30890212810277	0.281588857461364	0.778258785074394	NA	NOT_CHANGE
evm.TU.scaffold_1.1057	1.51473631643935	0.788689239459341	1.95320064720996	0.403793251136764	0.686364759722918	NA	NOT_CHANGE
evm.TU.scaffold_1.1065	1017.1414926604	-0.809959449	0.289994846672933	-2.793013249	0.00522195530143746	0.0517552632822787	NOT_CHANGE
evm.TU.scaffold_1.1066	108.629209968231	-0.366477764	0.171100127904684	-2.14189065	0.0322022823973816	0.163835304443294	NOT_CHANGE
evm.TU.scaffold_1.1091	580.488830334009	-0.239726012	0.124513803164513	-1.925296685	0.0541922521067483	0.224196391331633	NOT_CHANGE
evm.TU.scaffold_1.1092	764.067155675068	0.148962616683057	0.0960711424265727	1.55054486623712	0.121010793513458	0.362812959337268	NOT_CHANGE
evm.TU.scaffold_1.1093	40.6038375989452	-0.349257605	0.400151106386059	-0.872814294	0.382764307151561	0.6520269044043	NOT_CHANGE
evm.TU.scaffold_1.1095	1355.82640026365	-0.042317588	0.132959490092848	-0.318274294	0.75027688155301	0.887715795096889	NOT_CHANGE
evm.TU.scaffold_1.1094	3813.70957611698	-0.180632091	0.151143055756011	-1.195106783	0.232045312096199	0.50483848238596	NOT_CHANGE
evm.TU.scaffold_1.1067	23018.6509168089	0.131296618279622	0.0878455564954616	1.49463016136059	0.135010990055256	0.38431958505653	NOT_CHANGE
evm.TU.scaffold_1.1068	1561.18985356881	-0.304845416	0.170507403026174	-1.787872027	0.0737966568647355	0.274989892906038	NOT_CHANGE
evm.TU.scaffold_1.1069	1027.42592977484	0.141782582677575	0.118358767892525	1.19790519284824	0.2309539279348	0.50369385762111	NOT_CHANGE
evm.TU.scaffold_1.1070	1107.9767780186	-0.127456599	0.154534530154087	-0.824777474	0.409497937920514	0.674407211505547	NOT_CHANGE
evm.TU.scaffold_1.1071	1476.55131824475	-0.038510746	0.0773631185788778	-0.49779206	0.618630613231895	0.816193119961317	NOT_CHANGE
evm.TU.scaffold_1.1072	3255.79657828401	0.230317367129409	0.0797928328078521	2.88644178962831	0.00389624813421129	0.0432866172934058	NOT_CHANGE
evm.TU.scaffold_1.1073	1251.42759658194	0.498986649821133	0.162036689667441	3.07946706912636	0.00207371294302359	0.0288950928479452	NOT_CHANGE
evm.TU.scaffold_1.1074	940.348633925841	-0.031212064	0.0942376361982894	-0.331205936	0.740488937081769	0.882410990190994	NOT_CHANGE
evm.TU.scaffold_1.1075	422.582354539905	-0.151097798	0.119437179421335	-1.265081771	0.20584201675326	0.477028415839545	NOT_CHANGE
evm.TU.scaffold_1.1076	7728.46195091354	-0.113017018	0.224216872421271	-0.504052244	0.614224664725039	0.814067524461983	NOT_CHANGE
evm.TU.scaffold_1.1077	1248.88003088866	-0.051831772	0.100286983184382	-0.516834492	0.605271699993018	0.807761707779221	NOT_CHANGE
evm.TU.scaffold_1.1078	36.2901964922616	0.6762303630204	0.414718933618204	1.63057509123263	0.102980008599838	0.333332680365087	NOT_CHANGE
evm.TU.scaffold_1.1079	429.904187259097	-0.078189156	0.142628725387103	-0.548200621	0.583554155929531	0.794053049098461	NOT_CHANGE
evm.TU.scaffold_1.1080	1422.7969859476	0.313065282349699	0.0887114837877984	3.52902768595963	0.000417089492885397	0.00957857606230561	NOT_CHANGE
evm.TU.scaffold_1.1081	2937.33527668769	0.426374385687277	0.126725365952588	3.36455438484822	0.000766673729689839	0.0143768404296263	NOT_CHANGE
evm.TU.scaffold_1.1082	1648.15594402141	-0.064535701	0.0644714421321325	-1.000996708	0.316828399720591	0.595735298431722	NOT_CHANGE
evm.TU.scaffold_1.1083	2231.04370263904	0.278350593206356	0.0985714895843959	2.82384484986438	0.00474513486550984	0.0490891376441326	NOT_CHANGE
evm.TU.scaffold_1.1084	31569.8555726053	1.00218261421435	0.198592802225529	5.04641962338714	4.50166142099729e-07	0.000111652457394285	UP
evm.TU.scaffold_1.1085	1890.8652729855	0.247460116163723	0.0941178480287347	2.62925811997074	0.00855713822975387	0.0706284262707056	NOT_CHANGE
evm.TU.scaffold_1.1086	557.241446142791	0.161927193231929	0.0973761646078231	1.66290379051262	0.0963316955266377	0.321419078916174	NOT_CHANGE
evm.TU.scaffold_1.1087	21604.2752397231	0.0983533264679793	0.105312446087909	0.933919305092194	0.350345519778278	0.624353853371707	NOT_CHANGE
evm.TU.scaffold_1.1088	1295.79783851153	0.0227043845148439	0.104602747368047	0.217053424370949	0.828166710596411	0.92441403492789	NOT_CHANGE
evm.TU.scaffold_1.1096	4774.23543324904	-0.147843991	0.162468478077207	-0.909985698	0.362830052596883	0.636203066775129	NOT_CHANGE
evm.TU.scaffold_1.1097	177.905105680378	0.165393885970331	0.174116415274078	0.949904038111414	0.34216101481327	0.616806718045686	NOT_CHANGE
evm.TU.scaffold_1.1098	38.1784821118017	0.1051068417156	0.398117718073473	0.264009454852252	0.791772633240951	0.908404346739079	NOT_CHANGE
evm.TU.scaffold_1.1099	1533.09948282386	-0.170892265	0.0971026714539209	-1.759913112	0.0784225397182648	0.284992680053079	NOT_CHANGE
evm.TU.scaffold_1.1100	1691.41880361109	-0.516087662	0.153961146288056	-3.352064301	0.000802113864059499	0.0147639548150915	NOT_CHANGE
evm.TU.scaffold_1.1089	62106.9648036494	-0.208843907	0.110516245204115	-1.889712295	0.05879644888374	0.236298602757075	NOT_CHANGE
evm.TU.scaffold_1.1106	0.285517347714279	-0.312541077	3.81692887975472	-0.081882866	0.934739859464446	NA	NOT_CHANGE
evm.TU.scaffold_1.1107	0.852630672389551	3.15750892821123	2.69948347820881	1.16967151445814	0.242133185724592	NA	NOT_CHANGE
evm.TU.scaffold_1.1108	14.1439510595266	0.0753438478881175	0.732091839174248	0.10291584177895	0.918029764542646	NA	NOT_CHANGE
evm.TU.scaffold_1.1102	1.87545353932368	-1.124686296	1.51768401709462	-0.741054319	0.458660505488415	NA	NOT_CHANGE
evm.TU.scaffold_1.1103	0.561206191799149	-1.91112744	3.52896156751815	-0.541555187	0.588124970408647	NA	NOT_CHANGE
evm.TU.scaffold_1.1101	24.8750184609952	-0.658490896	0.535239665469948	-1.230272975	0.218594900843391	NA	NOT_CHANGE
evm.TU.scaffold_1.1104	0.951170965251921	0.465898111169669	2.27126418677067	0.205127221167562	0.837472729195884	NA	NOT_CHANGE
evm.TU.scaffold_1.1105	2597.68844363478	-0.347577913	0.144402915874873	-2.407000655	0.0160841410186668	0.104773974422977	NOT_CHANGE
evm.TU.scaffold_1.1110	2143.08908261867	-0.066770749	0.145434011841826	-0.459113711	0.64615251088689	0.82972806892426	NOT_CHANGE
evm.TU.scaffold_1.1111	688.558609594161	0.0694517698317924	0.109572234732641	0.633844604897002	0.526182240137355	0.757656604412584	NOT_CHANGE
evm.TU.scaffold_1.1115	631.193621132263	-0.336441713	0.143667584883174	-2.341806703	0.0191906510685715	0.117743011287136	NOT_CHANGE
evm.TU.scaffold_1.1112	2218.4538893848	-0.154796965	0.105509725065797	-1.467134567	0.142339452383717	0.395200761112896	NOT_CHANGE
evm.TU.scaffold_1.1113	608.429342842654	-0.521387199	0.123544972196723	-4.220221917	2.44061946873066e-05	0.00175459317023746	NOT_CHANGE
evm.TU.scaffold_1.1114	1243.58225559212	-0.067577965	0.106237390336061	-0.636103402	0.5247090284406	0.756523509832756	NOT_CHANGE
evm.TU.scaffold_1.1116	1983.89650870171	-0.024667984	0.126363601842821	-0.195214319	0.845225169721708	0.931541441110626	NOT_CHANGE
evm.TU.scaffold_1.1117	876.170585327377	0.527058406594566	0.193420998571932	2.72492857800316	0.00643153981313146	0.0594108998939266	NOT_CHANGE
evm.TU.scaffold_1.1118	5.76842818281869	0.197021336366086	0.864885629415591	0.227800450909578	0.819801376135825	NA	NOT_CHANGE
evm.TU.scaffold_1.1119	294.199623722419	-0.07854912	0.163688746785321	-0.479868784	0.631320699068631	0.820559760966839	NOT_CHANGE
evm.TU.scaffold_1.1120	542.830581429498	0.0927400635286366	0.132100731640797	0.702040498767345	0.482653907442107	0.726397059425538	NOT_CHANGE
evm.TU.scaffold_1.1121	2732.82809181996	0.0722181131566902	0.0695665292735898	1.03811579952009	0.299216146651007	0.580300222900285	NOT_CHANGE
evm.TU.scaffold_1.1133	1560.41803868212	0.405232990056679	0.133614329667969	3.03285576527369	0.00242251357346474	0.031953918785687	NOT_CHANGE
evm.TU.scaffold_1.1134	5837.52291084215	0.229839587611863	0.256838285555339	0.894880555345946	0.370850942199492	0.641536564526794	NOT_CHANGE
evm.TU.scaffold_1.1122	1606.31701688809	0.795408129652573	0.218640985837137	3.63796443108368	0.00027480136418913	0.00736839009221719	NOT_CHANGE
evm.TU.scaffold_1.1123	1647.65344118217	0.260939908723537	0.105060841635634	2.48370282077612	0.0130024266802991	0.0920281624307378	NOT_CHANGE
evm.TU.scaffold_1.1124	452.020248709768	-0.138265383	0.135724681359321	-1.018719529	0.308336138740914	0.588236417510977	NOT_CHANGE
evm.TU.scaffold_1.1125	467.031684414057	0.174706716370105	0.121754676690853	1.43490764476918	0.151313416956912	0.407302484320666	NOT_CHANGE
evm.TU.scaffold_1.1126	1172.0497344774	0.14340187238238	0.111342181883251	1.28793840714156	0.197767404552377	0.467127792111991	NOT_CHANGE
evm.TU.scaffold_1.1127	33135.0097035389	-0.545906578	0.423319483639056	-1.289585287	0.197194686745068	0.466913720094946	NOT_CHANGE
evm.TU.scaffold_1.1128	8982.80443263222	0.0624599808384328	0.114311093632121	0.546403492905448	0.584788609638084	0.794689459372357	NOT_CHANGE
evm.TU.scaffold_1.1129	878.672249944527	0.217564054626184	0.16415699750109	1.32534133748846	0.185057964271454	0.452652875625517	NOT_CHANGE
evm.TU.scaffold_1.1130	1162.42808520104	-0.135355896	0.161252889987123	-0.839401366	0.401244117562694	0.668246246489758	NOT_CHANGE
evm.TU.scaffold_1.1131	2103.66627528713	0.00337308165860263	0.105126519846918	0.0320859252595294	0.974403527647889	0.990648132739178	NOT_CHANGE
evm.TU.scaffold_1.1132	720.848706425167	0.0330140879896354	0.0872489953269221	0.378389319738657	0.705141401058774	0.862815471127788	NOT_CHANGE
evm.TU.scaffold_1.1142	3.61027134389858	0.418973313108178	0.952424631864221	0.439901803345955	0.66000822972507	NA	NOT_CHANGE
evm.TU.scaffold_1.1144	8.95958922788499	-0.709024075	0.680137719568929	-1.042471332	0.297193209805562	NA	NOT_CHANGE
evm.TU.scaffold_1.1145	11.8835804105467	0.596012759515667	0.538915971546021	1.1059474778709	0.268749253207955	NA	NOT_CHANGE
evm.TU.scaffold_1.1146	6.35094149597634	0.205920181162076	0.795607607246406	0.258821282358982	0.795773136305673	NA	NOT_CHANGE
evm.TU.scaffold_1.1148	159.070068984981	-1.081582022	0.438577705591922	-2.466112637	0.013658837515749	0.09420563850105	NOT_CHANGE
evm.TU.scaffold_1.1143	2800.52572597052	-0.210088924	0.0860331168341533	-2.441954123	0.0146080028581582	0.097984828651614	NOT_CHANGE
evm.TU.scaffold_1.1147	80.7303855073762	-0.109676248	0.32435172172152	-0.338139868	0.735257787655788	0.879066342652817	NOT_CHANGE
evm.TU.scaffold_1.1149	1611.3998034355	0.3404694012968	0.0929020583818638	3.6648208578688	0.000247511767783776	0.00694922572369398	NOT_CHANGE
evm.TU.scaffold_1.1150	606.446775168229	-0.017982714	0.108764621981707	-0.165336058	0.868679479535956	0.942706889725448	NOT_CHANGE
evm.TU.scaffold_1.1137	9358.72592124931	0.109291459884665	0.0896089985600917	1.21964826792896	0.222598240320393	0.495463250611005	NOT_CHANGE
evm.TU.scaffold_1.1138	2872.01945926588	0.0257924257175828	0.117248074420414	0.219981657226194	0.825885440222529	0.923813450867316	NOT_CHANGE
evm.TU.scaffold_1.1139	259.299928985979	-0.115108327	0.148464698572525	-0.77532456	0.438147900169781	0.696389829795642	NOT_CHANGE
evm.TU.scaffold_1.1140	5863.81946331079	-0.125177219	0.0929800510476985	-1.346280384	0.178212109466994	0.444062465639236	NOT_CHANGE
evm.TU.scaffold_1.1153	45.8074053478103	-0.429407503	0.352602324531285	-1.217823801	0.223290937780651	0.495673404965913	NOT_CHANGE
evm.TU.scaffold_1.1154	16.4278484971274	1.00002393832484	0.720005326302874	1.38891186188833	0.164859553063502	NA	NOT_CHANGE
evm.TU.scaffold_1.1155	48.6218330667154	0.238812230690766	0.295701386895671	0.807612819127641	0.419313504825914	0.681298604876825	NOT_CHANGE
evm.TU.scaffold_1.1156	2.09681932918614	-4.341486627	2.09168620554801	-2.075591748	0.0379317253031796	NA	NOT_CHANGE
evm.TU.scaffold_1.1158	20.4584422156102	-0.511319263	0.600656360308653	-0.851267542	0.394620751153868	NA	NOT_CHANGE
evm.TU.scaffold_1.1157	1845.04177997305	-0.296593241	0.130676856295569	-2.269669238	0.0232276592260513	0.133049426779246	NOT_CHANGE
evm.TU.scaffold_1.1135	18856.0346264687	0.224730721470189	0.178448593749669	1.25935832134069	0.207900936482129	0.47965326081133	NOT_CHANGE
evm.TU.scaffold_1.1136	66870.8741422468	-0.033210071	0.223666117515997	-0.148480563	0.881963524749543	0.949122478472743	NOT_CHANGE
evm.TU.scaffold_1.1151	11040.7247823206	0.192411566132527	0.0983373688194188	1.95664749263182	0.0503889271740408	0.214645146626732	NOT_CHANGE
evm.TU.scaffold_1.1159	837.008882469357	0.316892352699473	0.112794113709778	2.80947597597908	0.00496222224931987	0.0504308199995136	NOT_CHANGE
evm.TU.scaffold_1.1160	674.967369332181	0.155217899700522	0.100904170162117	1.53827041490102	0.123982510327949	0.367651386329463	NOT_CHANGE
evm.TU.scaffold_1.1161	1458.35542538749	0.0956210987843908	0.126392339638825	0.756541884244211	0.449324370183753	0.704405407835965	NOT_CHANGE
evm.TU.scaffold_1.1162	876.633257060463	0.0209075275867082	0.14127860174368	0.147987928310902	0.882352295153015	0.949334900793088	NOT_CHANGE
evm.TU.scaffold_1.1168	960.334298276374	-0.399778249	0.165146662880369	-2.420746758	0.0154886631946322	0.102365322864788	NOT_CHANGE
evm.TU.scaffold_1.1169	45.7020688888707	-0.086334877	0.311985736378986	-0.276727	0.781989737923703	0.904104438869719	NOT_CHANGE
evm.TU.scaffold_1.1173	0.785925951992398	2.65887254477527	3.23477429574018	0.821965399031612	0.411096589891331	NA	NOT_CHANGE
evm.TU.scaffold_1.1174	4.78421292530038	0.670344950165682	1.47128985019346	0.455617192001658	0.648665278228098	NA	NOT_CHANGE
evm.TU.scaffold_1.1176	79.3200812778424	0.435277128972507	0.320789219999361	1.35689450216991	0.174814733996762	0.438879972970712	NOT_CHANGE
evm.TU.scaffold_1.1163	815.141035382692	-0.482122366	0.202884970636977	-2.376333569	0.0174856475927991	0.110493700489274	NOT_CHANGE
evm.TU.scaffold_1.1164	8021.97315197874	-0.338755789	0.268384752366294	-1.262202068	0.20687608494238	0.478530575591828	NOT_CHANGE
evm.TU.scaffold_1.1170	306.481434696085	-0.05821829	0.166140512845607	-0.350415974	0.726026539916183	0.873051997779621	NOT_CHANGE
evm.TU.scaffold_1.1171	745.858987974023	0.139357512497978	0.0979728172814139	1.42240997416346	0.154907269291906	0.412905700871843	NOT_CHANGE
evm.TU.scaffold_1.1165	2073.60047216603	-0.152278893	0.108707986801425	-1.400806858	0.161271837213409	0.4198315132496	NOT_CHANGE
evm.TU.scaffold_1.1166	1652.57111661201	-0.026987348	0.100130222441494	-0.269522503	0.787527627963041	0.906502007993971	NOT_CHANGE
evm.TU.scaffold_1.1167	866.951196798836	0.0791272915509679	0.123391852392492	0.64126836591508	0.521348338408598	0.754843067983195	NOT_CHANGE
evm.TU.scaffold_1.1181	639.989622901676	-0.288548868	0.15652433535292	-1.843476082	0.0652595307094773	0.252610145988578	NOT_CHANGE
evm.TU.scaffold_1.1182	705.423264683357	-0.103815559	0.14866939484102	-0.698298122	0.484990773264145	0.728256919	NOT_CHANGE
evm.TU.scaffold_1.1184	295.333785626879	-1.322377587	0.377174256214628	-3.506012315	0.000454874172712565	0.0102563787897304	DOWN
evm.TU.scaffold_1.1185	157.196479380808	-1.292395273	0.461359835884393	-2.801273913	0.00509012939598669	0.051216200545217	NOT_CHANGE
evm.TU.scaffold_1.1186	16.2354905285871	-1.214560534	0.64077670969309	-1.895450499	0.0580327438897624	NA	NOT_CHANGE
evm.TU.scaffold_1.1183	2063.84618912923	0.00511364784317063	0.109517556929078	0.046692493756797	0.96275831293675	0.984924564110336	NOT_CHANGE
evm.TU.scaffold_1.1179	1.31261593245809	2.88958055238244	2.50160968302449	1.15508849041905	0.248054190965855	NA	NOT_CHANGE
evm.TU.scaffold_1.1177	12966.5404385644	0.297949634990696	0.174426458905947	1.70816765334527	0.0876052386174573	0.30442436858977	NOT_CHANGE
evm.TU.scaffold_1.1178	195.872285390419	0.136621775139215	0.252479350301336	0.541120590559804	0.588424466769199	0.797100692755561	NOT_CHANGE
evm.TU.scaffold_1.1187	1401.09525616602	-0.024622268	0.0960266739805657	-0.256410717	0.79763371367163	0.911463265760913	NOT_CHANGE
evm.TU.scaffold_1.1188	2483.31827223399	-0.05372152	0.0959157699928523	-0.560090586	0.575417651339575	0.788388139613302	NOT_CHANGE
evm.TU.scaffold_1.1193	126.11142421966	0.544093367969816	0.46503908965438	1.16999491026483	0.242003017095424	0.514633449940718	NOT_CHANGE
evm.TU.scaffold_1.1189	626.414214965939	-0.136338361	0.179816052369446	-0.758210176	0.448325170092924	0.703980706899438	NOT_CHANGE
evm.TU.scaffold_1.1190	279.58372996851	-0.295597688	0.215574664988294	-1.371207921	0.170310149806569	0.432688091224319	NOT_CHANGE
evm.TU.scaffold_1.1194	3.4430667640772	-0.99116995	1.0910357597974	-0.908466969	0.363631557654096	NA	NOT_CHANGE
evm.TU.scaffold_1.1195	215.425499124318	-0.171323698	0.268867439333509	-0.637205081	0.523991268760128	0.756256209784746	NOT_CHANGE
evm.TU.scaffold_1.1192	763.78384265456	0.305530440576617	0.244813784793254	1.24801158903138	0.212026813184572	0.483971144609227	NOT_CHANGE
evm.TU.scaffold_1.1196	16.9211047764133	-0.288595897	0.615584725965109	-0.468815884	0.639201245258449	NA	NOT_CHANGE
evm.TU.scaffold_1.1197	624.138404201729	-0.204441094	0.201221218512175	-1.016001668	0.309628592099411	0.5891161746054	NOT_CHANGE
evm.TU.scaffold_1.1198	273.833847304077	-0.146015674	0.13332617436659	-1.095176355	0.273439382384575	0.552841270152306	NOT_CHANGE
evm.TU.scaffold_1.1199	1986.81994813127	-0.072039957	0.0988865803700371	-0.728510953	0.466300866267581	0.715466458094893	NOT_CHANGE
evm.TU.scaffold_1.1200	821.947245751884	0.0920316464586614	0.102695052883811	0.896164361128335	0.370164986800107	0.641302839998548	NOT_CHANGE
evm.TU.scaffold_1.1201	396.904858383135	0.244414814022044	0.14898960117429	1.64048236988113	0.100904911210418	0.330079889253137	NOT_CHANGE
evm.TU.scaffold_1.1202	1343.43811503569	-0.135508383	0.154580186315516	-0.87662194	0.380692018416863	0.650791515289247	NOT_CHANGE
evm.TU.scaffold_1.1210	0.563487251652634	0.543420418802004	3.71728088957488	0.146187612651502	0.883773284177059	NA	NOT_CHANGE
evm.TU.scaffold_1.1211	64.474629396753	-0.113607435	0.375912888123917	-0.302217452	0.762486301027795	0.894246875626617	NOT_CHANGE
evm.TU.scaffold_1.1212	50.2056424098677	0.111961110708857	0.361453060700579	0.309752836210186	0.756748919928568	0.891206879275934	NOT_CHANGE
evm.TU.scaffold_1.1208	1161.68776324398	0.724045899293168	0.284129014086521	2.54829976312341	0.0108249410326347	0.08160656533797	NOT_CHANGE
evm.TU.scaffold_1.1209	2039.28098425765	0.267529334159643	0.122220292287613	2.18891093411954	0.0286033141985199	0.151746864753604	NOT_CHANGE
evm.TU.scaffold_1.1222	16.9999044275548	-0.369822443	0.520926560816459	-0.709932014	0.477746296428268	NA	NOT_CHANGE
evm.TU.scaffold_1.1223	10.0395479094235	0.84484664034809	0.587832174276865	1.43722422371215	0.150654292097884	NA	NOT_CHANGE
evm.TU.scaffold_1.1224	11.0225857464852	0.232558684324817	0.648350814655215	0.358692669258831	0.719825013039298	NA	NOT_CHANGE
evm.TU.scaffold_1.1225	53.664599316013	0.413310360401654	0.357489876176197	1.15614563640942	0.247621591898184	0.520808525168939	NOT_CHANGE
evm.TU.scaffold_1.1226	3547.58195234787	0.0739433663618431	0.102733161722233	0.719761419995705	0.471671902484497	0.718038506145266	NOT_CHANGE
evm.TU.scaffold_1.1227	589.196485617071	-0.094040143	0.161897028333669	-0.58086392	0.561332170824945	0.781669875759194	NOT_CHANGE
evm.TU.scaffold_1.1228	166.792379031128	-2.442865365	1.11223013879495	-2.196366812	NA	NA	NOT_CHANGE
evm.TU.scaffold_1.1219	5336.33634733838	-0.025698173	0.0887556767104478	-0.289538356	0.772169432023623	0.898088269062879	NOT_CHANGE
evm.TU.scaffold_1.1220	2792.68729186885	0.205189155492645	0.0989855990285919	2.07291926811875	0.0381797935163071	0.181669895191982	NOT_CHANGE
evm.TU.scaffold_1.1221	10285.4947304908	0.417627301001894	0.191223190565812	2.18397831228614	0.0289638417474758	0.153266701046843	NOT_CHANGE
evm.TU.scaffold_1.1203	839.556118605082	-0.008264358	0.0815515822807173	-0.101339024	0.919281338687726	0.96554848754682	NOT_CHANGE
evm.TU.scaffold_1.1204	4259.35437750451	-0.045181981	0.0905148932226135	-0.499166264	0.617662258984573	0.815810659182773	NOT_CHANGE
evm.TU.scaffold_1.1205	1062.57698270456	0.3781908047537	0.292575429274315	1.29262667644969	0.196140208639933	0.465194121424044	NOT_CHANGE
evm.TU.scaffold_1.1206	9.56779067838549	-0.64676855	0.784779140826709	-0.824140852	0.409859530335793	NA	NOT_CHANGE
evm.TU.scaffold_1.1207	82262.1343964203	0.998692142786085	0.457741443285661	2.18178222102305	0.0291256093309514	0.153617846981589	NOT_CHANGE
evm.TU.scaffold_1.1235	0.428026983090218	0.605653503203211	3.77456753771164	0.160456395905528	0.872521567540891	NA	NOT_CHANGE
evm.TU.scaffold_1.1232	803.996688227007	-0.057427395	0.13007355129993	-0.441499399	0.658851496875415	0.837364296759031	NOT_CHANGE
evm.TU.scaffold_1.1233	1248.16259131925	0.0479694886731856	0.13917971416436	0.344658623285699	0.730351028002221	0.875944457061174	NOT_CHANGE
evm.TU.scaffold_1.1229	4099.39724050957	-0.633139429	0.888213915338398	-0.712823137	NA	NA	NOT_CHANGE
evm.TU.scaffold_1.1230	13130.1847192344	-0.043630766	0.181840606672412	-0.239939618	0.810377067052732	0.917046980977547	NOT_CHANGE
evm.TU.scaffold_1.1231	873.02177129226	0.410519264863943	0.155087457142689	2.64701783385514	0.00812050703900716	0.0682741951982966	NOT_CHANGE
evm.TU.scaffold_1.1242	1493.23537067574	0.0260748238816211	0.0734345553515572	0.355075669169531	0.722532903744358	0.871564036376421	NOT_CHANGE
evm.TU.scaffold_1.1243	1920.38055548437	-0.023789558	0.119943673369993	-0.198339417	0.842779514021003	0.930469282065067	NOT_CHANGE
evm.TU.scaffold_1.1244	1039.99248740115	-0.171769687	0.11906079146572	-1.442705737	0.149103382367503	0.404278397504236	NOT_CHANGE
evm.TU.scaffold_1.1236	2038.08315956192	-0.03725166	0.278993076424162	-0.133521807	0.893780719336878	0.954796868368813	NOT_CHANGE
evm.TU.scaffold_1.1237	112.266896849468	0.386352800900034	0.300192655840842	1.28701616572816	0.198088653646084	0.467127792111991	NOT_CHANGE
evm.TU.scaffold_1.1238	374.403901957429	0.41437382481457	0.269339452037207	1.53848172512554	0.123930873481527	0.367651386329463	NOT_CHANGE
evm.TU.scaffold_1.1239	3475.39875432553	0.22304989105203	0.166517333637163	1.33949953545407	0.18040810557529	0.44656407570171	NOT_CHANGE
evm.TU.scaffold_1.1240	643.136976156684	-0.141370134	0.156014402654879	-0.906135149	0.364864323125588	0.637373300443254	NOT_CHANGE
evm.TU.scaffold_1.1241	895.418160705344	-0.011214103	0.111430891650013	-0.100637292	0.919838392152299	0.96554848754682	NOT_CHANGE
evm.TU.scaffold_1.1245	974.783747252685	0.0976970532007342	0.108755618707913	0.898317294880376	0.369016414714911	0.640223083973059	NOT_CHANGE
evm.TU.scaffold_1.1246	14245.1570266221	0.0294800764133694	0.0600266825494766	0.491116203016394	0.623344262089838	0.817583080935124	NOT_CHANGE
evm.TU.scaffold_1.1247	266.289705177753	0.0690463351069068	0.193590046357828	0.356662630160659	0.721344384748372	0.87125123461025	NOT_CHANGE
evm.TU.scaffold_1.1248	4127.79775046565	0.112179619583476	0.0928447173099153	1.20824989114912	0.226951156406801	0.499242222330792	NOT_CHANGE
evm.TU.scaffold_1.1257	641.700782752136	-0.266321941	0.144238466228923	-1.846400259	0.064834109599184	0.251552288358821	NOT_CHANGE
evm.TU.scaffold_1.1258	67.6764811003204	0.10769871834964	0.303729177726851	0.354587989062068	0.722898275556547	0.871642415142988	NOT_CHANGE
evm.TU.scaffold_1.1259	1592.75704461738	0.321962975298428	0.252312106741016	1.27605044187953	0.201937688599194	0.472617081526918	NOT_CHANGE
evm.TU.scaffold_1.1249	3025.02507111354	-0.147357503	0.147674904767343	-0.997850672	0.318351774501076	0.596819341425769	NOT_CHANGE
evm.TU.scaffold_1.1250	6.79517281123243	0.131429582356704	0.639122987068674	0.205640518360173	0.837071724807792	NA	NOT_CHANGE
evm.TU.scaffold_1.1251	2783.14033303859	-0.207842013	0.138793726835007	-1.497488526	0.134266188812674	0.383325139341164	NOT_CHANGE
evm.TU.scaffold_1.1252	196.459845623005	-0.023442119	0.137966531231239	-0.169911635	0.865079630896907	0.940425535857093	NOT_CHANGE
evm.TU.scaffold_1.1253	1457.18192845506	0.0349918323986379	0.164049294230367	0.213300718925986	0.831092412835213	0.925187144046021	NOT_CHANGE
evm.TU.scaffold_1.1254	4.27664166142242	0.149121536157495	0.820717036538146	0.181696650025083	0.855820795105936	NA	NOT_CHANGE
evm.TU.scaffold_1.1255	271.15578891788	-0.550368013	0.204838353919782	-2.686840638	0.00721313578138231	0.0635537478570994	NOT_CHANGE
evm.TU.scaffold_1.1256	1745.61885214551	-0.172403505	0.120319443105565	-1.432881503	0.151891704040646	0.408128954258161	NOT_CHANGE
evm.TU.scaffold_1.1260	1010.88770227329	-0.214062557	0.110476678571089	-1.937626653	0.0526687883400915	0.219918791718033	NOT_CHANGE
evm.TU.scaffold_1.1261	1803.95828745718	0.0787733504123026	0.0977443452937604	0.805912098296403	0.420293534872948	0.682108974231068	NOT_CHANGE
evm.TU.scaffold_1.1264	703.623120394115	-0.453083672	0.239605865929783	-1.890954007	0.0586304841084418	0.236068600990199	NOT_CHANGE
evm.TU.scaffold_1.1275	196.203738766759	0.00484185459898809	0.306785340669445	0.0157825487633227	0.987407870773618	0.996221423188216	NOT_CHANGE
evm.TU.scaffold_1.1276	932.350045861138	0.16261635225736	0.108779068395657	1.49492319299778	0.134934488537972	0.38431958505653	NOT_CHANGE
evm.TU.scaffold_1.1273	4.07460257145458	-1.492529241	1.0144574292657	-1.471258624	0.141221188451326	NA	NOT_CHANGE
evm.TU.scaffold_1.1265	1.43498209749919	-1.72732907	2.26775393216726	-0.761691577	0.446244103369132	NA	NOT_CHANGE
evm.TU.scaffold_1.1266	45.2947471682555	-0.88807336	0.371892161773531	-2.387986226	0.0169409767168757	0.108363268864039	NOT_CHANGE
evm.TU.scaffold_1.1268	459.00506082799	-0.929170721	0.317717341280176	-2.924520008	0.00344987901129326	0.0397517417782119	NOT_CHANGE
evm.TU.scaffold_1.1269	513.187576259327	0.00502442038469979	0.148875307630809	0.0337491855745458	0.97307715687422	0.989749973373057	NOT_CHANGE
evm.TU.scaffold_1.1270	6.49192482042809	-1.016179062	0.714593763275891	-1.422037406	0.155015392123696	NA	NOT_CHANGE
evm.TU.scaffold_1.1271	43.3404276500429	0.0271053132838027	0.388708254785137	0.069731766563037	0.944407157253259	0.975498671970184	NOT_CHANGE
evm.TU.scaffold_1.1272	6.69298833145499	0.8865972594283	1.59835201059612	0.554694618926675	0.579103557441906	NA	NOT_CHANGE
evm.TU.scaffold_1.1274	169.763218984718	0.475343847715377	0.162816297875904	2.91951023280038	0.00350581884170654	0.0402216585253864	NOT_CHANGE
evm.TU.scaffold_1.1262	19760.7379148431	0.191020502765989	0.124588566763086	1.53321053230532	0.125223990029659	0.369746191989359	NOT_CHANGE
evm.TU.scaffold_1.1263	806.144037862781	-0.040887883	0.122908799090322	-0.332668473	0.739384549959938	0.882192918839753	NOT_CHANGE
evm.TU.scaffold_1.1288	185.66914753728	-0.834011189	0.349726534787482	-2.384752389	0.0170906202609354	0.108851707745095	NOT_CHANGE
evm.TU.scaffold_1.1290	14.8630522965839	-0.46291139	0.60288400870635	-0.767828278	0.442589212209611	NA	NOT_CHANGE
evm.TU.scaffold_1.1291	389.263366043814	-0.41298386	0.20497118196247	-2.014838653	0.0439215575555502	0.198427036661481	NOT_CHANGE
evm.TU.scaffold_1.1289	962.19037365747	-0.060178586	0.12163128921917	-0.494762377	0.620767864764315	0.817026344816933	NOT_CHANGE
evm.TU.scaffold_1.1295	21.6270672984382	-0.290833606	0.631990689730678	-0.460186535	0.645382334802686	NA	NOT_CHANGE
evm.TU.scaffold_1.1296	17.3727123746264	0.266320716888356	0.485117140351644	0.548982286412947	0.583017606094845	NA	NOT_CHANGE
evm.TU.scaffold_1.1297	170.788170308194	-0.167698576	0.187906328027348	-0.892458375	0.372147294137887	0.642658538754043	NOT_CHANGE
evm.TU.scaffold_1.1298	90.0694286682986	0.0415713159400788	0.350382696054448	0.118645459402535	0.905556248295264	0.959728823831468	NOT_CHANGE
evm.TU.scaffold_1.1299	1561.21836992625	0.18904954834052	0.189416282547351	0.998063871796558	0.318248387600269	0.596819341425769	NOT_CHANGE
evm.TU.scaffold_1.1292	48.3051285650803	0.115340256877863	0.42771725555753	0.269664726824072	0.787418199418254	0.906502007993971	NOT_CHANGE
evm.TU.scaffold_1.1293	10394.9211648354	-0.05063278	0.147591484277908	-0.34306031	0.731553089059838	0.876760337149784	NOT_CHANGE
evm.TU.scaffold_1.1294	17.5366690875622	-0.337456056	0.737552624787594	-0.457534886	0.647286633159667	NA	NOT_CHANGE
evm.TU.scaffold_1.1277	14791.5023558547	0.08721279048551	0.214348315994506	0.406874157517268	0.684100417190847	0.85100505490314	NOT_CHANGE
evm.TU.scaffold_1.1278	4147.00561098853	-0.038240481	0.193268041517122	-0.19786241	0.84315271490359	0.930469282065067	NOT_CHANGE
evm.TU.scaffold_1.1279	6101.08112637707	-0.175197043	0.0814552178513949	-2.150838805	0.031488925074859	0.162202297854453	NOT_CHANGE
evm.TU.scaffold_1.1280	7.72102047740048	-0.365419848	0.680354769397082	-0.537101913	0.59119721969039	NA	NOT_CHANGE
evm.TU.scaffold_1.1281	5.80348239134668	-0.650260634	1.08727158244055	-0.59806643	0.549795608339721	NA	NOT_CHANGE
evm.TU.scaffold_1.1282	9.94849705354907	0.706956040588717	0.654530022470064	1.08009719389312	0.280098901328402	NA	NOT_CHANGE
evm.TU.scaffold_1.1283	190.985436025705	0.0144073344838975	0.146039683385114	0.0986535587447463	0.921413343662447	0.966436704983851	NOT_CHANGE
evm.TU.scaffold_1.1284	1192.27277751996	-0.194439221	0.0906407719861514	-2.145162897	0.0319398250324625	0.163253479725431	NOT_CHANGE
evm.TU.scaffold_1.1285	1025.66577482695	0.148123008176555	0.127125312800726	1.16517320518805	0.24394888937473	0.517126613091456	NOT_CHANGE
evm.TU.scaffold_1.1286	5829.47685388164	0.0347904357503133	0.0779272169123878	0.446447815394557	0.655273800036588	0.835269325528786	NOT_CHANGE
evm.TU.scaffold_1.1287	123.975184671942	-0.89625039	0.404409080731248	-2.216197492	0.0266779795848852	0.145584287932699	NOT_CHANGE
evm.TU.scaffold_1.1300	1052.27824982767	0.0545692235927347	0.101519105345383	0.537526640006155	0.590903888388489	0.79868630472782	NOT_CHANGE
evm.TU.scaffold_1.1301	2072.80868230395	0.0040109177448352	0.0918204424701551	0.0436821870700405	0.965157738321188	0.986130784952061	NOT_CHANGE
evm.TU.scaffold_1.1302	1822.53080520626	-0.011895151	0.0880714702651596	-0.135062474	0.892562479375497	0.954796868368813	NOT_CHANGE
evm.TU.scaffold_1.1306	0.08290991046038	1.13010784445736	3.81692887976169	0.296077784013602	0.767170679564431	NA	NOT_CHANGE
evm.TU.scaffold_1.1303	5925.86309567366	-0.25141686	0.371300402300796	-0.677125202	0.498326519985482	0.739089626501009	NOT_CHANGE
evm.TU.scaffold_1.1309	260.249427757951	-0.055341387	0.180785992836146	-0.306115457	0.759516739389536	0.892897922915462	NOT_CHANGE
evm.TU.scaffold_1.1310	138.451598183795	0.261774385847485	0.22782811503663	1.14899948061896	0.250556194825446	0.524644999760078	NOT_CHANGE
evm.TU.scaffold_1.1311	59.6621748922671	-0.21826199	0.362969514234683	-0.601323202	0.547624739047054	0.772291551816311	NOT_CHANGE
evm.TU.scaffold_1.1304	640.073652485903	-0.195552033	0.164265740556472	-1.190461461	0.233865068921707	0.506720214517088	NOT_CHANGE
evm.TU.scaffold_1.1305	1482.15441129243	0.00526842775703781	0.088270253682723	0.0596852001351956	0.952406359300895	0.979965099629141	NOT_CHANGE
evm.TU.scaffold_1.1314	24.4474780241837	-0.554119089	0.488091667176054	-1.135276683	0.256259408766945	NA	NOT_CHANGE
evm.TU.scaffold_1.1317	6.58159119314946	0.291059433727982	1.0202352671104	0.28528658350769	0.775424590768448	NA	NOT_CHANGE
evm.TU.scaffold_1.1315	3138.94468621203	-0.152679396	0.0904604024201719	-1.687803639	0.0914489288919153	0.311939098023413	NOT_CHANGE
evm.TU.scaffold_1.1316	468.961296003589	-0.033911958	0.245594012590517	-0.13808137	0.890176109604154	0.953615936009374	NOT_CHANGE
evm.TU.scaffold_1.1318	8.00306862902179	-0.653350304	0.95548319218199	-0.683790473	0.494107483116016	NA	NOT_CHANGE
evm.TU.scaffold_1.1319	1974.12115212915	0.0646096617091187	0.0755232029308842	0.855494195184583	0.392277616630284	0.659245576573233	NOT_CHANGE
evm.TU.scaffold_1.1324	448.918929847341	-0.243163947	0.254996651172753	-0.953596628	0.340287863178644	0.615179035827046	NOT_CHANGE
evm.TU.scaffold_1.1325	108.511977480314	0.100420303321824	0.26621519986524	0.377214762239938	0.706014010574629	0.863461358079279	NOT_CHANGE
evm.TU.scaffold_1.1320	4229.31030882967	-0.145733156	0.132563380010126	-1.099347012	0.271616733737628	0.550165295102287	NOT_CHANGE
evm.TU.scaffold_1.1321	7.75116891533356	0.940520378281879	0.865633511698999	1.08651105296963	0.277252953514934	NA	NOT_CHANGE
evm.TU.scaffold_1.1322	43.587656735507	-0.21502579	0.453286141749043	-0.474370977	0.635235385609405	0.823529626712219	NOT_CHANGE
evm.TU.scaffold_1.1323	4.69387404507342	0.204615202438546	1.58860258978469	0.128802007345511	0.897514317130786	NA	NOT_CHANGE
evm.TU.scaffold_1.1330	624.493773685882	-0.095384428	0.178813811278538	-0.533428752	0.593736819105017	0.799942735654068	NOT_CHANGE
evm.TU.scaffold_1.1333	365.41582033679	-1.139428563	0.255909982350122	-4.452458449	8.48926714059396e-06	0.00083248788372194	DOWN
evm.TU.scaffold_1.1326	1213.35932039447	-0.126646219	0.098135624642891	-1.290522372	0.196869349308769	0.466628759429493	NOT_CHANGE
evm.TU.scaffold_1.1327	2313.83766606178	0.2571963812108	0.0792153163462158	3.24680116262751	0.00116709896408938	0.0194296757801633	NOT_CHANGE
evm.TU.scaffold_1.1328	1446.53607098853	0.0436780046663038	0.0879838954926485	0.496431812000792	0.619589785236463	0.816500390341174	NOT_CHANGE
evm.TU.scaffold_1.1329	56.3125167586069	0.781037988315887	0.274361716225221	2.84674552653236	0.00441686540860428	0.046716121235355	NOT_CHANGE
evm.TU.scaffold_1.1334	1755.82674264246	0.0461330506384547	0.117708084946317	0.391927628926206	0.695111687907183	0.857297240825197	NOT_CHANGE
evm.TU.scaffold_1.1335	2013.60940764017	0.25194451618004	0.125005658190209	2.01546489837029	0.043855960394029	0.198354263744181	NOT_CHANGE
evm.TU.scaffold_1.1336	1642.46801801606	0.0280505692551602	0.0752615077382831	0.372708042904272	0.709365749730541	0.86571783785044	NOT_CHANGE
evm.TU.scaffold_1.1337	177.577347455153	-0.176532919	0.30613152674238	-0.576657101	0.56417111752789	0.782753119085283	NOT_CHANGE
evm.TU.scaffold_1.1338	13.9451579664616	-0.668957773	0.714627309723704	-0.93609321	0.349225198502533	NA	NOT_CHANGE
evm.TU.scaffold_1.1339	10.2864528476342	-1.120428399	0.685672368875552	-1.634057969	0.10224667915216	NA	NOT_CHANGE
evm.TU.scaffold_1.1340	54.5103619107283	0.182398450792066	0.291543160463275	0.625631040365436	0.531556974152623	0.760785812646695	NOT_CHANGE
evm.TU.scaffold_1.1341	14.5158837918838	-0.818546688	0.499125417329685	-1.639961941	0.101013080552699	NA	NOT_CHANGE
evm.TU.scaffold_1.1347	162.760092433428	0.245428366599748	0.337038769055659	0.728190312608274	0.466497095131963	0.715466458094893	NOT_CHANGE
evm.TU.scaffold_1.1345	35.0387991619395	0.661293885742734	0.336956380906383	1.96255041665604	0.0496984369302308	0.212708452452468	NOT_CHANGE
evm.TU.scaffold_1.1346	2192.61137012713	-0.128664535	0.127845275029609	-1.006408213	0.314219244556935	0.593173201012277	NOT_CHANGE
evm.TU.scaffold_1.1342	1248.22622627813	-0.053003415	0.0832185501238773	-0.636918267	0.524178083730838	0.756256209784746	NOT_CHANGE
evm.TU.scaffold_1.1343	1368.26772889786	-0.187121814	0.145595587932076	-1.285216239	0.198716730511855	0.468061562213607	NOT_CHANGE
evm.TU.scaffold_1.1344	6296.77970108349	0.247997826665842	0.16412592108044	1.51102169013446	0.13078292473402	0.377654239460131	NOT_CHANGE
evm.TU.scaffold_1.1348	2322.85138155631	0.12905119343491	0.106494612704654	1.21180959447041	0.225585274770063	0.498004341565152	NOT_CHANGE
evm.TU.scaffold_1.1349	1365.90062848375	0.0817050627164936	0.0987706335339265	0.827220194840899	0.408112267292992	0.673504380390497	NOT_CHANGE
evm.TU.scaffold_1.1350	480.422831264973	-0.009289808	0.149135449571936	-0.062291079	0.950331032453027	0.978743296269748	NOT_CHANGE
evm.TU.scaffold_1.1351	952.39689486816	0.145741487511377	0.103996315453712	1.40141010645945	0.161091471805606	0.419681324976784	NOT_CHANGE
evm.TU.scaffold_1.1352	237.934890875784	0.287364916095832	0.14249721220505	2.01663535481889	0.0437335806526796	0.198028687200016	NOT_CHANGE
evm.TU.scaffold_1.1353	890.249607343761	-0.066536224	0.116748557238377	-0.569910458	0.568738431267122	0.784654982144503	NOT_CHANGE
evm.TU.scaffold_1.1354	964.265151562161	0.042046219153305	0.0908705445633405	0.462704601973604	0.643576119194488	0.827490756678138	NOT_CHANGE
evm.TU.scaffold_1.1355	1457.8205185499	-0.177918423	0.157882256474148	-1.12690575	0.259782332016641	0.536490532043526	NOT_CHANGE
evm.TU.scaffold_1.1356	539.811049243462	0.0361324462179579	0.101227309097088	0.356943660166871	0.721133983618789	0.871103159805431	NOT_CHANGE
evm.TU.scaffold_1.1362	154.494340588596	-0.120372553	0.178493796327591	-0.674379479	0.5000700857246	0.73981439315147	NOT_CHANGE
evm.TU.scaffold_1.1363	109.869667187406	0.0618321101920494	0.235599096865358	0.262446295485528	0.792977384478524	0.909074258309618	NOT_CHANGE
evm.TU.scaffold_1.1364	525.367315171368	0.0997746050940827	0.0928728341377674	1.07431420630577	0.282681879965323	0.563748434225192	NOT_CHANGE
evm.TU.scaffold_1.1365	1234.85231896287	0.0525070531937045	0.113393100848551	0.463053332176119	0.6433261397384	0.827383799889119	NOT_CHANGE
evm.TU.scaffold_1.1366	23.9177240988492	0.261018385289132	0.381942334719026	0.68339736541944	0.494355784350546	NA	NOT_CHANGE
evm.TU.scaffold_1.1367	1121.35601292644	-0.258143072	0.075128150747478	-3.43603655	0.000590291331820988	0.0123290111642022	NOT_CHANGE
evm.TU.scaffold_1.1368	2867.65870294503	-0.210680908	0.10156475473305	-2.074350583	0.0380467632629753	0.181472085736528	NOT_CHANGE
evm.TU.scaffold_1.1369	16.0329859136096	0.197277555416462	0.535083586804195	0.368685491914842	0.712362163894199	NA	NOT_CHANGE
evm.TU.scaffold_1.1357	309.007346622366	0.0738392938538073	0.188152351691609	0.392444171916775	0.694730053818238	0.857159167259139	NOT_CHANGE
evm.TU.scaffold_1.1358	41.5685998964646	-0.726935406	0.288196950447226	-2.522356342	0.0116571553607612	0.0859856047093765	NOT_CHANGE
evm.TU.scaffold_1.1359	2.97734540371481	-3.176014717	1.34991666160706	-2.352748734	0.0186352216627409	NA	NOT_CHANGE
evm.TU.scaffold_1.1360	40.823826411333	-0.873811033	0.476321220175774	-1.834499484	0.0665798842742167	0.2566196705068	NOT_CHANGE
evm.TU.scaffold_1.1361	19010.7601090338	-0.115437577	0.102539175426955	-1.125789989	0.260254422603559	0.537114224782233	NOT_CHANGE
evm.TU.scaffold_1.1370	800.06120507501	-0.206645512	0.146189206361571	-1.413548353	0.157494554646937	0.416556512037394	NOT_CHANGE
evm.TU.scaffold_1.1371	3187.79017099118	0.270719690173426	0.137433692292526	1.96982039598559	0.048858958183337	0.210294891165678	NOT_CHANGE
evm.TU.scaffold_1.1372	244.502770053745	0.180876561000304	0.175140098285017	1.0327535656966	0.301719238955133	0.582138578310749	NOT_CHANGE
evm.TU.scaffold_1.1373	285.132090628176	-0.053990342	0.128887262245701	-0.41889587	0.675292235735417	0.846119508806652	NOT_CHANGE
evm.TU.scaffold_1.1374	382.337283745703	-0.359802616	0.219882603133831	-1.636339625	0.10176852745701	0.331357256613389	NOT_CHANGE
evm.TU.scaffold_1.1379	5.49313043625317	1.20607742065653	0.976516092815355	1.23508197102962	0.216799998504717	NA	NOT_CHANGE
evm.TU.scaffold_1.1375	1928.62546623563	0.0253955996368293	0.173660459248616	0.146237086707645	0.883734229289285	0.949890225100232	NOT_CHANGE
evm.TU.scaffold_1.1376	1008.44732315534	-0.169425925	0.157112285369414	-1.078374775	0.280866539441497	0.562240205258305	NOT_CHANGE
evm.TU.scaffold_1.1377	176.685365718206	0.225423576840502	0.160557679037342	1.40400370877355	0.160317745169848	0.418843797333648	NOT_CHANGE
evm.TU.scaffold_1.1386	1.45694573563199	-0.184829613	1.37522332794738	-0.134399707	0.893086512999854	NA	NOT_CHANGE
evm.TU.scaffold_1.1381	0.458893979813379	-2.040899057	3.67246015901913	-0.555730755	0.578394928691276	NA	NOT_CHANGE
evm.TU.scaffold_1.1382	0.648479004825152	-1.5384355	3.38988135109588	-0.453831666	0.649949990259392	NA	NOT_CHANGE
evm.TU.scaffold_1.1384	0.946887130263238	-1.376035918	1.70423224792044	-0.807422768	0.41942295417633	NA	NOT_CHANGE
evm.TU.scaffold_1.1380	3.17889342016456	-1.347474816	1.87381575445762	-0.719107422	0.472074734932213	NA	NOT_CHANGE
evm.TU.scaffold_1.1385	259.027205746888	0.0248444692295336	0.139324162111007	0.178321325268324	0.858470632067427	0.937587795067993	NOT_CHANGE
evm.TU.scaffold_1.1391	9.2404916872826	-1.151367385	0.820237281314512	-1.403700382	0.160408088741743	NA	NOT_CHANGE
evm.TU.scaffold_1.1392	21.8572103595423	-0.152710165	0.374827376024608	-0.407414652	0.683703467340362	NA	NOT_CHANGE
evm.TU.scaffold_1.1394	2.59551960767819	0.413916902954932	1.95483044383489	0.21174056515251	0.832309439139745	NA	NOT_CHANGE
evm.TU.scaffold_1.1395	11.5420772770459	-0.743884483	0.603250429548709	-1.233127151	0.21752832919745	NA	NOT_CHANGE
evm.TU.scaffold_1.1396	6.1310613870699	-1.542235821	1.27071807396015	-1.213672688	0.22487273765228	NA	NOT_CHANGE
evm.TU.scaffold_1.1403	42.9075350420029	-0.245293326	0.258836014888164	-0.947678499	0.34329315019197	0.617890301715264	NOT_CHANGE
evm.TU.scaffold_1.1404	11.2688934694596	-0.813206471	0.51306135694998	-1.585008226	0.112964465325098	NA	NOT_CHANGE
evm.TU.scaffold_1.1399	13.4207624178514	-0.530735375	0.666912368805227	-0.795809764	0.426142615599278	NA	NOT_CHANGE
evm.TU.scaffold_1.1400	12.7153964290954	-0.391290204	0.908065053857235	-0.430905476	0.666537101593723	NA	NOT_CHANGE
evm.TU.scaffold_1.1401	45.9745559068677	-0.12808637	0.233561581140069	-0.548405134	0.58341375224061	0.793970896567776	NOT_CHANGE
evm.TU.scaffold_1.1402	99.011505246406	-0.233455576	0.353887046035697	-0.659689522	0.509453092186832	0.746870732031593	NOT_CHANGE
evm.TU.scaffold_1.1405	22.8246441315441	0.481071934217259	0.353534874100067	1.3607481735482	0.173593285122892	NA	NOT_CHANGE
evm.TU.scaffold_1.1429	9.32131934400777	0.12080366407322	0.571984183685324	0.211201056810481	0.832730386138018	NA	NOT_CHANGE
evm.TU.scaffold_1.1430	9.33382222435681	0.117622356940366	0.543684516176564	0.216343032476884	0.828720368142325	NA	NOT_CHANGE
evm.TU.scaffold_1.1431	9.22750907150692	0.149494421641097	0.508928675182818	0.293743365094127	0.768954014766171	NA	NOT_CHANGE
evm.TU.scaffold_1.1432	9.76533776572377	0.145350083583117	0.499997437587454	0.29070165696138	0.771279504232863	NA	NOT_CHANGE
evm.TU.scaffold_1.1421	35.9118276479452	-0.580995823	0.293160475770718	-1.98183545	0.0474976604413356	0.20598714451609	NOT_CHANGE
evm.TU.scaffold_1.1422	251.059581069283	-0.156139699	0.154129238639431	-1.013043993	0.311039147996601	0.590528068340924	NOT_CHANGE
evm.TU.scaffold_1.1423	5.40498397633394	-0.668963913	0.876195354977641	-0.763487171	0.445172910171057	NA	NOT_CHANGE
evm.TU.scaffold_1.1424	27.7516677794959	-0.098016627	0.515527324693928	-0.190128869	0.849208148610312	NA	NOT_CHANGE
evm.TU.scaffold_1.1425	9.05157982740491	-0.844018016	1.05075257143879	-0.803250964	0.421829694229088	NA	NOT_CHANGE
evm.TU.scaffold_1.1426	43.0340703549714	-0.253934506	0.24030945738199	-1.056697929	0.290649470266498	0.572016146501473	NOT_CHANGE
evm.TU.scaffold_1.1427	44.6333930001054	-0.187735434	0.534806339504484	-0.351034422	0.725562524917012	0.872936872361965	NOT_CHANGE
evm.TU.scaffold_1.1433	8.86779197745379	0.471220119129597	0.536812717348335	0.877811020307524	0.380046282940983	NA	NOT_CHANGE
evm.TU.scaffold_1.1434	9.38777262527573	0.115421850125985	0.520975273129667	0.221549574575024	0.824664540541215	NA	NOT_CHANGE
evm.TU.scaffold_1.1435	9.55610695253485	-0.079215005	0.568652304026522	-0.139303059	0.88921067282417	NA	NOT_CHANGE
evm.TU.scaffold_1.1428	52.4201454623797	0.443850658551343	0.320587364949149	1.38449205139992	0.166207840281525	0.426653488702421	NOT_CHANGE
evm.TU.scaffold_1.1436	16.2597943853693	-0.047208312	0.40021737853009	-0.117956676	0.906101985845968	NA	NOT_CHANGE
evm.TU.scaffold_1.1437	4.69120578235881	0.373012041501792	0.736802226300416	0.50625802717065	0.612675524150118	NA	NOT_CHANGE
evm.TU.scaffold_1.1438	3.49790552350099	-0.428958257	0.880575332777429	-0.487134083	0.626163314659954	NA	NOT_CHANGE
evm.TU.scaffold_1.1439	9.95887638066491	0.425650736396586	0.483186107329083	0.880925030625287	0.378358398591647	NA	NOT_CHANGE
evm.TU.scaffold_1.1440	8.97726725570366	0.0966160311304269	0.5140154117053	0.187963296294742	0.850905423615204	NA	NOT_CHANGE
evm.TU.scaffold_1.1441	9.2125201562144	-0.074645767	0.516905708350699	-0.144408866	0.885177616155125	NA	NOT_CHANGE
evm.TU.scaffold_1.1446	39.2281985017465	-0.001553736	0.297792139679335	-0.00521752	0.995837040498961	0.998246538025391	NOT_CHANGE
evm.TU.scaffold_1.1447	5.76546463377578	0.492288450035775	1.20995648006926	0.40686459235922	0.684107442817606	NA	NOT_CHANGE
evm.TU.scaffold_1.1448	13.3586474861512	-0.728575966	0.584585113254938	-1.246312897	0.212649544785055	NA	NOT_CHANGE
evm.TU.scaffold_1.1442	2.38953695701723	2.01437494390761	1.65279781081963	1.21876670620025	0.222932751480026	NA	NOT_CHANGE
evm.TU.scaffold_1.1443	12.3827512715003	-0.673153028	0.520566697555372	-1.293115813	0.195971006968195	NA	NOT_CHANGE
evm.TU.scaffold_1.1444	7.15054923404558	0.5858489975627	0.864490001340168	0.677681635015434	0.497973573129589	NA	NOT_CHANGE
evm.TU.scaffold_1.1445	11.3654005009485	0.083750388826697	0.695107561312178	0.120485509708164	0.904098557601316	NA	NOT_CHANGE
evm.TU.scaffold_1.1406	2.96680256158295	-0.68993454	0.861732461494979	-0.800636591	0.423342061210187	NA	NOT_CHANGE
evm.TU.scaffold_1.1407	7.31812913395288	-0.588683654	0.649842131899723	-0.905887176	0.364995572716246	NA	NOT_CHANGE
evm.TU.scaffold_1.1408	259.863888575854	-0.134129416	0.12578828296325	-1.066310888	0.28628312935018	0.567534179091331	NOT_CHANGE
evm.TU.scaffold_1.1409	31.2231674158467	-0.307419178	0.30089200859275	-1.021692731	0.306926352756599	0.58768068892861	NOT_CHANGE
evm.TU.scaffold_1.1410	36.2357899795957	-0.374846885	0.280588899888434	-1.335929129	0.181572438808781	0.44754786718557	NOT_CHANGE
evm.TU.scaffold_1.1411	276.325440020624	-0.086932902	0.14016687309072	-0.620210037	0.535119514478905	0.763214592171538	NOT_CHANGE
evm.TU.scaffold_1.1412	2.46887836360702	-0.158062613	0.924234649109263	-0.171020003	0.864208036936719	NA	NOT_CHANGE
evm.TU.scaffold_1.1413	60.4382112069195	0.478117261783253	0.365682892129173	1.30746412280715	0.191055131997408	0.458948659696438	NOT_CHANGE
evm.TU.scaffold_1.1414	16.6859732305371	-0.295692718	0.450351294418847	-0.656582366	0.511449490504869	NA	NOT_CHANGE
evm.TU.scaffold_1.1415	45.4547421757667	-0.25608629	0.24666229653726	-1.038206057	0.299174133412265	0.580300222900285	NOT_CHANGE
evm.TU.scaffold_1.1416	42.0789114682274	-0.309294701	0.461037743700421	-0.670866333	0.502305685341508	0.741463279909702	NOT_CHANGE
evm.TU.scaffold_1.1417	23.0835527860953	0.0217875940660776	0.429280703923826	0.050753723302559	0.959521766772125	NA	NOT_CHANGE
evm.TU.scaffold_1.1418	6.17492995336874	-0.609565755	0.679902072380853	-0.896549342	0.369959439975133	NA	NOT_CHANGE
evm.TU.scaffold_1.1419	232.455572108316	-0.147591925	0.123740261551542	-1.192755888	0.232964990804566	0.505743035836346	NOT_CHANGE
evm.TU.scaffold_1.1420	35.5580311918585	-0.152896566	0.298556818635131	-0.512118822	0.608567852050484	0.810196959828402	NOT_CHANGE
evm.TU.scaffold_1.1483	2419.37648004074	-0.111287105	0.144464731807624	-0.770340993	0.441097645862591	0.699148955525213	NOT_CHANGE
evm.TU.scaffold_1.1484	1989.02023492826	0.0439576649354448	0.146327759644404	0.300405507760576	0.76386786300612	0.894832101651165	NOT_CHANGE
evm.TU.scaffold_1.1488	65.2142911055986	0.153621134204224	0.285072452764488	0.538884528176903	0.589966533534314	0.797962914682199	NOT_CHANGE
evm.TU.scaffold_1.1490	7.77556166775233	-1.081758807	1.07107414852025	-1.009975648	0.312506957174134	NA	NOT_CHANGE
evm.TU.scaffold_1.1491	14.0631708954762	0.230185638118692	0.948724342787679	0.242626469815591	0.8082947738692	NA	NOT_CHANGE
evm.TU.scaffold_1.1492	4.0849189577704	-0.328933396	0.812419905285234	-0.404881016	0.685564973645196	NA	NOT_CHANGE
evm.TU.scaffold_1.1494	3.78157901422312	-0.43128696	1.60886839911269	-0.268068513	0.788646581916353	NA	NOT_CHANGE
evm.TU.scaffold_1.1495	0.522142458595071	-0.91807795	3.45436252449997	-0.26577348	0.790413668666591	NA	NOT_CHANGE
evm.TU.scaffold_1.1497	1.04178124544327	1.11108440127953	2.04161774730645	0.544217644436825	0.586291711329819	NA	NOT_CHANGE
evm.TU.scaffold_1.1499	0.848985806572619	-1.878429151	1.93820805432571	-0.969157644	0.332466540587414	NA	NOT_CHANGE
evm.TU.scaffold_1.1498	8.63949535267512	-0.776366065	0.961778054595681	-0.807219567	0.419539994368015	NA	NOT_CHANGE
evm.TU.scaffold_1.1500	14.2972305791231	-0.963593282	0.671763428700764	-1.43442355	0.151451431096999	NA	NOT_CHANGE
evm.TU.scaffold_1.1501	4.4607922102783	0.271426031215053	0.710753168084989	0.381885081070222	0.702546606740627	NA	NOT_CHANGE
evm.TU.scaffold_1.1502	2.84242694315784	-0.100445351	0.921861810745234	-0.108959228	0.913234829313056	NA	NOT_CHANGE
evm.TU.scaffold_1.1503	4.1760339175155	0.245090676049601	0.808769520227895	0.303041435068595	0.761858284709784	NA	NOT_CHANGE
evm.TU.scaffold_1.1504	3.53605098250868	0.384196510003178	0.85791225084032	0.447827280268886	0.654277853556489	NA	NOT_CHANGE
evm.TU.scaffold_1.1505	3.97598304578984	0.00226521490730842	0.819479492939016	0.00276421182815004	0.997794480868211	NA	NOT_CHANGE
evm.TU.scaffold_1.1485	964.908128238836	0.184183382227212	0.184039709221336	1.000780663	0.316932860107109	0.595735298431722	NOT_CHANGE
evm.TU.scaffold_1.1486	1577.45462634647	-0.095817269	0.0991516853647076	-0.966370549	0.333858795388146	0.610321192011386	NOT_CHANGE
evm.TU.scaffold_1.1487	873.886236393223	-0.002094712	0.156901452830311	-0.013350495	0.989348162407691	0.996420012857851	NOT_CHANGE
evm.TU.scaffold_1.1506	4.60578130746511	0.703886627701471	0.762966941837412	0.922565040637723	0.356233921077647	NA	NOT_CHANGE
evm.TU.scaffold_1.1507	7.46516109646357	0.286245729183717	0.587708660055722	0.487053788107491	0.626220213830506	NA	NOT_CHANGE
evm.TU.scaffold_1.1508	4.28296111460159	0.687925566571669	0.727366143792998	0.945776171247595	0.344262761845281	NA	NOT_CHANGE
evm.TU.scaffold_1.1509	6.19128905442549	0.312803564045119	0.633882416623731	0.493472536612098	0.621678740321582	NA	NOT_CHANGE
evm.TU.scaffold_1.1511	2.48009549767189	-0.169337429	1.04597713539966	-0.161894006	0.871389323069139	NA	NOT_CHANGE
evm.TU.scaffold_1.1510	3.9200755056315	0.528886533628118	0.778629332335037	0.679253287365935	0.496977388769134	NA	NOT_CHANGE
evm.TU.scaffold_1.1512	2.32698634542904	0.550010660017983	0.98780973839515	0.556798175437671	0.577665330621872	NA	NOT_CHANGE
evm.TU.scaffold_1.1514	3.62137385105535	0.469178251872415	0.82135336070144	0.571225825960868	0.567846573922344	NA	NOT_CHANGE
evm.TU.scaffold_1.1513	6.95897819014425	0.26949531081913	0.597217548644016	0.451251493582229	0.651808300505793	NA	NOT_CHANGE
evm.TU.scaffold_1.1515	3.4952690535615	-0.329224817	0.795976727328486	-0.413611109	0.679158936408735	NA	NOT_CHANGE
evm.TU.scaffold_1.1516	1.67113297987688	0.22538186073111	1.13614191775984	0.198374742809861	0.842751877069324	NA	NOT_CHANGE
evm.TU.scaffold_1.1517	16.9147939348388	-0.392311496	0.529164600487811	-0.741378951	0.458463703412328	NA	NOT_CHANGE
evm.TU.scaffold_1.1518	4.02386594926621	-2.304985574	1.13322542866352	-2.034004458	0.0419511459433511	NA	NOT_CHANGE
evm.TU.scaffold_1.1523	2.99765940618174	-1.904517763	1.07924754894821	-1.764671845	0.0776189331680125	NA	NOT_CHANGE
evm.TU.scaffold_1.1519	10.3770160970798	-1.138230013	0.691166758994418	-1.646824009	0.0995942249794347	NA	NOT_CHANGE
evm.TU.scaffold_1.1520	7.26516413637485	-1.921233808	0.848121876993499	-2.265280333	0.0234954821453506	NA	NOT_CHANGE
evm.TU.scaffold_1.1521	33.2002781920375	-0.576380192	0.36588161487457	-1.575318816	0.115182873012029	0.353021094579035	NOT_CHANGE
evm.TU.scaffold_1.1522	9.33201516361468	-0.45430698	0.756039771346453	-0.600903547	0.54790423055752	NA	NOT_CHANGE
evm.TU.scaffold_1.1528	7.94373603028743	-0.453641213	0.840985127171427	-0.539416452	0.589599531538929	NA	NOT_CHANGE
evm.TU.scaffold_1.1526	1.68163418625922	-0.969974862	1.37637955279342	-0.704729201	0.4809787754369	NA	NOT_CHANGE
evm.TU.scaffold_1.1524	2.81197147022108	-1.897791092	1.06022574958332	-1.789987739	0.0734558824863267	NA	NOT_CHANGE
evm.TU.scaffold_1.1525	76.3310789943227	-0.247716994	0.317222715889349	-0.780892986	0.434865437945388	0.693840464756545	NOT_CHANGE
evm.TU.scaffold_1.1527	2.07496760658844	-0.628407414	1.64896522413866	-0.381091975	0.703135002135576	NA	NOT_CHANGE
evm.TU.scaffold_1.1530	1.83888672111136	-0.982869233	1.27228803398568	-0.772521007	0.439805909992811	NA	NOT_CHANGE
evm.TU.scaffold_1.1529	2.4335621100066	-1.097138112	1.59566564311755	-0.68757394	0.49172112394139	NA	NOT_CHANGE
evm.TU.scaffold_1.1531	77.9631747282602	-0.430517523	0.324061579613238	-1.328505292	0.184011236516988	0.451232068511088	NOT_CHANGE
evm.TU.scaffold_1.1532	5.51902122241958	-2.145849461	0.874223723768721	-2.454577018	0.0141050445956269	NA	NOT_CHANGE
evm.TU.scaffold_1.1533	3.29617086601272	-0.289666348	0.890363871504099	-0.325334796	0.744927698869572	NA	NOT_CHANGE
evm.TU.scaffold_1.1534	89.5397002598681	0.0415644168896665	0.182974052115842	0.227160170576273	0.820299197390635	0.921163254022192	NOT_CHANGE
evm.TU.scaffold_1.1535	5.95264787509742	-0.133054592	0.652720036136069	-0.203846342	0.838473577635802	NA	NOT_CHANGE
evm.TU.scaffold_1.1449	39.6858943886808	-0.834802714	0.33060067744478	-2.525108905	0.0115662440272898	0.0855695055889201	NOT_CHANGE
evm.TU.scaffold_1.1450	250.343054896927	-0.576590823	0.250866957542338	-2.298392857	0.0215394397181119	0.126745421971167	NOT_CHANGE
evm.TU.scaffold_1.1451	1609.84928563792	0.121892157691636	0.0940469128612517	1.29607824417867	0.194948529470978	0.463809199252175	NOT_CHANGE
evm.TU.scaffold_1.1452	2429.38354831381	0.40276845718963	0.170005757835517	2.36914597668694	0.0178292149079397	0.111810139760853	NOT_CHANGE
evm.TU.scaffold_1.1453	140.068378015758	-0.458541601	0.232689971574345	-1.970611789	0.048768297107741	0.209995779342838	NOT_CHANGE
evm.TU.scaffold_1.1454	719.666749737601	0.161593143309964	0.145112675885936	1.11357014349996	0.265463640906702	0.543294684877431	NOT_CHANGE
evm.TU.scaffold_1.1455	1037.7476652207	0.0197891318538341	0.0961128335918303	0.205894791718181	0.836873093897233	0.92735596610683	NOT_CHANGE
evm.TU.scaffold_1.1456	629.805511261998	0.140297387328967	0.136995158998709	1.02410470818381	0.305785820840541	0.586449087291514	NOT_CHANGE
evm.TU.scaffold_1.1457	9759.93375483038	0.72168158526904	0.19743502270438	3.65528656154189	0.000256894863434985	0.00712928366943906	NOT_CHANGE
evm.TU.scaffold_1.1458	445.446505133742	-0.063719852	0.136325969359173	-0.467408025	0.640207982384499	0.825765775351249	NOT_CHANGE
evm.TU.scaffold_1.1459	200.921035290608	-0.190804179	0.184477146965016	-1.034297104	0.300997290380216	0.58190188189071	NOT_CHANGE
evm.TU.scaffold_1.1460	6534.94438918479	-0.148855511	0.0963575743562876	-1.544824187	0.1223887952664	0.365288579373633	NOT_CHANGE
evm.TU.scaffold_1.1461	1442.26153776344	0.178037223659167	0.095987345191775	1.8547989144138	0.0636249471380759	0.248513031715296	NOT_CHANGE
evm.TU.scaffold_1.1462	24.0579226235267	0.395804391531892	0.331879482551411	1.19261482659019	0.233020256476638	NA	NOT_CHANGE
evm.TU.scaffold_1.1463	140.919742110976	0.126394246740842	0.166619338333616	0.758580894660423	0.448103305042779	0.703980706899438	NOT_CHANGE
evm.TU.scaffold_1.1464	16093.3712806581	-0.173584262	0.139580394303454	-1.243614925	0.213641320636936	0.485082725164266	NOT_CHANGE
evm.TU.scaffold_1.1465	1.66392194131786	1.37103486445869	1.53949200080689	0.890576153523431	0.373156596994329	NA	NOT_CHANGE
evm.TU.scaffold_1.1466	758.635599527014	-0.088752186	0.17253245811768	-0.514408635	0.606966323541046	0.809043785550278	NOT_CHANGE
evm.TU.scaffold_1.1467	287.512600150782	-0.066029793	0.141850306665871	-0.465489248	0.64158113481418	0.826425141325821	NOT_CHANGE
evm.TU.scaffold_1.1468	455.469052752082	0.118622536159968	0.26099034977149	0.454509280760106	0.649462313624176	0.831610172104472	NOT_CHANGE
evm.TU.scaffold_1.1469	22.2806123320633	0.0449101151395759	0.494549533587851	0.0908101455758387	0.927643448359464	NA	NOT_CHANGE
evm.TU.scaffold_1.1470	12.4699834019282	-0.553079118	0.533381907279784	-1.036928907	0.29976899065116	NA	NOT_CHANGE
evm.TU.scaffold_1.1471	27.5534465920098	-0.597252646	0.428272998780862	-1.394560589	0.163148386580038	NA	NOT_CHANGE
evm.TU.scaffold_1.1472	74.7218697036208	-0.615333789	0.373960387820776	-1.645451788	0.0998766772266837	0.328458353563116	NOT_CHANGE
evm.TU.scaffold_1.1473	45.7121953636135	-0.897285329	0.324340837747965	-2.766488903	0.00566635132846488	0.0546236196100103	NOT_CHANGE
evm.TU.scaffold_1.1474	15.0225540250254	-0.387975605	0.515184849027284	-0.753080386	0.451401610219582	NA	NOT_CHANGE
evm.TU.scaffold_1.1475	3759.85303299588	-0.145714784	0.0915414467443492	-1.591790263	0.11143183867704	0.34632500038984	NOT_CHANGE
evm.TU.scaffold_1.1476	8925.4081805429	-0.039214167	0.15482416451127	-0.253281955	0.800050339735304	0.913149529924834	NOT_CHANGE
evm.TU.scaffold_1.1477	2152.55030395431	-0.182969426	0.107370103677199	-1.704100304	0.0883623498742508	0.305242570194952	NOT_CHANGE
evm.TU.scaffold_1.1478	298.091708713625	0.125509961595481	0.114740555564386	1.09385875794415	0.274016929166352	0.5533323741623	NOT_CHANGE
evm.TU.scaffold_1.1479	2100.05102195592	0.211036816711026	0.0796741773745585	2.648747984	0.00807905525103095	0.0681146669804772	NOT_CHANGE
evm.TU.scaffold_1.1480	1207.0435700916	0.217559357970312	0.0870967475853848	2.49790450277181	0.012492984365912	0.0898136941262416	NOT_CHANGE
evm.TU.scaffold_1.1481	1386.06415898626	0.0237811844803685	0.117116350533077	0.203056058117625	0.839091216721113	0.927967703946904	NOT_CHANGE
evm.TU.scaffold_1.1482	2754.31073051634	-0.051019895	0.185779289059012	-0.274626389	0.783603290176089	0.904360067721245	NOT_CHANGE
evm.TU.scaffold_2.13	18.3599199403716	0.0587195957155953	0.658093488107847	0.0892268298907289	0.928901643244385	NA	NOT_CHANGE
evm.TU.scaffold_2.14	13647.3817740254	0.269411036181357	0.112771941088376	2.38898997021101	0.0168947635822394	0.108137386773805	NOT_CHANGE
evm.TU.scaffold_2.16	1.67056858493464	-1.742207426	2.18910461330755	-0.795853892	0.426116963598431	NA	NOT_CHANGE
evm.TU.scaffold_2.17	1.62369417978228	-0.331313313	2.23327865506493	-0.148352877	0.882064287222165	NA	NOT_CHANGE
evm.TU.scaffold_2.18	0.851102234584846	-2.836099968	2.72033085963122	-1.042556996	0.297153515301831	NA	NOT_CHANGE
evm.TU.scaffold_2.19	0.933126537141153	-3.075610966	3.17803252766838	-0.967772022	0.333158239358828	NA	NOT_CHANGE
evm.TU.scaffold_2.15	310.531565015897	0.112048883917147	0.157140382409083	0.71304958152291	0.475815076714859	0.720696393295895	NOT_CHANGE
evm.TU.scaffold_2.20	1.31483361912743	3.9746410162944	1.70668567835735	2.32886527771178	0.019866203901519	NA	NOT_CHANGE
evm.TU.scaffold_2.21	6756.22603804722	-0.142155494	0.186923888394437	-0.760499344	0.446956161359304	0.703599066014006	NOT_CHANGE
evm.TU.scaffold_2.22	12999.8505279327	0.042883081538214	0.198694575113282	0.215824118568738	0.829124847446006	0.92443782632574	NOT_CHANGE
evm.TU.scaffold_2.23	20867.8832857836	0.167725892992573	0.150644319382227	1.11339009449806	0.265540927361139	0.543294684877431	NOT_CHANGE
evm.TU.scaffold_2.24	1563.32028207016	0.0309927433197564	0.0939707050367221	0.329812821002513	0.741541399189806	0.883033167653142	NOT_CHANGE
evm.TU.scaffold_2.25	917.207804416245	-0.063146908	0.0985059200184885	-0.64104683	0.521492257410218	0.754843067983195	NOT_CHANGE
evm.TU.scaffold_2.48	1304.44894017477	-0.139918959	0.133151669703629	-1.050823916	0.293339469284961	0.575028823310827	NOT_CHANGE
evm.TU.scaffold_2.49	1160.62857067138	-0.207580025	0.112901975775632	-1.83858629	0.0659760593342207	0.254886481563397	NOT_CHANGE
evm.TU.scaffold_2.56	305.01325810049	-0.192890935	0.23207486344384	-0.83115824	0.405884242262407	0.671211060177358	NOT_CHANGE
evm.TU.scaffold_2.27	4.20512230438114	1.29994674113419	1.24711607036994	1.04236227246159	0.297243751089026	NA	NOT_CHANGE
evm.TU.scaffold_2.31	1.64433945986543	2.3188682494731	3.00523081651798	0.771610698495321	0.44034503589428	NA	NOT_CHANGE
evm.TU.scaffold_2.32	0.766576177782656	2.49684349943506	3.29269832006684	0.758297073320818	0.448273158959465	NA	NOT_CHANGE
evm.TU.scaffold_2.33	0.314505069704283	0	3.81692887975007	0	1	NA	NOT_CHANGE
evm.TU.scaffold_2.34	0.707056785287763	0.368547800771028	2.87199826327142	0.128324520764586	0.897892160762883	NA	NOT_CHANGE
evm.TU.scaffold_2.36	1.57125203841196	-3.317747879	2.11687923125811	-1.56728255	0.117048662356151	NA	NOT_CHANGE
evm.TU.scaffold_2.38	0.904348419076334	-0.183856002	2.1694407654012	-0.084748109	0.932461648221242	NA	NOT_CHANGE
evm.TU.scaffold_2.26	1.14997965138134	-0.706996999	1.86399296419297	-0.379291667	0.704471286919417	NA	NOT_CHANGE
evm.TU.scaffold_2.28	3.68832750637492	0.643090595466273	1.09794647519477	0.585721262370455	0.558062843246633	NA	NOT_CHANGE
evm.TU.scaffold_2.29	2.49219510439295	-2.062340403	1.56573122100792	-1.317173966	0.187780318197893	NA	NOT_CHANGE
evm.TU.scaffold_2.30	6.36670565034424	-0.154188735	0.696857390276169	-0.221262968	0.824887682536381	NA	NOT_CHANGE
evm.TU.scaffold_2.35	346.002189935727	-0.242684036	0.119292683552189	-2.034358095	0.0419155036766634	0.192966919710523	NOT_CHANGE
evm.TU.scaffold_2.37	0.869315760857284	0.44145810930882	3.06594077516453	0.143987813751924	0.88551009257456	NA	NOT_CHANGE
evm.TU.scaffold_2.39	4.41615174008929	0.640965239897519	0.984619819835788	0.650977389429777	0.515061082674832	NA	NOT_CHANGE
evm.TU.scaffold_2.40	1574.41537379076	0.22943373678149	0.121397259870703	1.88994164304741	0.0587657652973753	0.236298602757075	NOT_CHANGE
evm.TU.scaffold_2.41	765.738171678028	0.104778026141995	0.105543981554997	0.992742784555626	0.320835319023758	0.599115038030266	NOT_CHANGE
evm.TU.scaffold_2.42	1107.07527274193	-0.125250206	0.191445719362919	-0.654233513	0.512961373458874	0.749391272174787	NOT_CHANGE
evm.TU.scaffold_2.43	3.05253203535279	-0.449749413	0.92399384313038	-0.486745032	0.626439028512425	NA	NOT_CHANGE
evm.TU.scaffold_2.44	2510.62677498972	-0.073934676	0.119407386033477	-0.619180091	0.535797725999261	0.763780825663946	NOT_CHANGE
evm.TU.scaffold_2.45	1039.79019206297	-0.11803675	0.0732607271189229	-1.61118726	0.107138913749127	0.339592703931338	NOT_CHANGE
evm.TU.scaffold_2.46	266.825560838205	0.0906781497384213	0.173079068827427	0.523911703204473	0.60033995446348	0.8046437028144	NOT_CHANGE
evm.TU.scaffold_2.47	1994.88173006457	0.118767795746431	0.121856882659797	0.974649877414063	0.329733963518379	0.606805908378007	NOT_CHANGE
evm.TU.scaffold_2.50	740.736891377703	-0.517380408	0.163247271686601	-3.169305084	0.00152803909936875	0.0230390211319717	NOT_CHANGE
evm.TU.scaffold_2.51	234.22113140614	0.400928854387879	0.312319578934811	1.28371348269384	0.199242225117199	0.468741312636407	NOT_CHANGE
evm.TU.scaffold_2.52	1082.65389728307	0.683299738147258	0.292099116002229	2.33927355720598	0.019321280315848	0.118251956825125	NOT_CHANGE
evm.TU.scaffold_2.53	483.520817371319	0.105021842424194	0.13981841788593	0.751130244585338	0.452574275429444	0.707307716845545	NOT_CHANGE
evm.TU.scaffold_2.54	2115.44851090562	-0.215685165	0.147984450763656	-1.457485322	0.144982460269695	0.398330376166059	NOT_CHANGE
evm.TU.scaffold_2.55	1089.46650602534	-0.199776879	0.12365522257807	-1.615595971	0.10618169548117	0.337962335857776	NOT_CHANGE
evm.TU.scaffold_2.58	141.506283702243	0.0556723142080084	0.242457281949886	0.229617002056121	0.818389394115944	0.920027329067907	NOT_CHANGE
evm.TU.scaffold_2.60	44.9050532355778	-0.810732707	0.366928657600399	-2.209510461	0.0271391556083849	0.14712981573267	NOT_CHANGE
evm.TU.scaffold_2.61	16.761360158182	-0.242337901	0.406636798942557	-0.59595664	0.551204193367281	NA	NOT_CHANGE
evm.TU.scaffold_2.64	10.3380565187555	0.985086057511897	0.728426247667066	1.35234838210023	0.176263893706456	NA	NOT_CHANGE
evm.TU.scaffold_2.59	3135.4126091474	-0.157313383	0.104517370781687	-1.505141026	0.132287823283444	0.379863240172228	NOT_CHANGE
evm.TU.scaffold_2.66	5.19849436808931	-4.608903748	1.25478338763859	-3.673067235	0.000239656392711333	NA	NOT_CHANGE
evm.TU.scaffold_2.65	1581.86631435223	-0.125021758	0.1515670628392	-0.824860995	0.409450512922593	0.674407211505547	NOT_CHANGE
evm.TU.scaffold_2.57	15670.3905891587	-0.229655871	0.217164409458609	-1.05752076	0.290273985234817	0.571617349645617	NOT_CHANGE
evm.TU.scaffold_2.79	818.998327657384	-0.095849784	0.0875469224566233	-1.094838985	0.273587183659203	0.552952473478477	NOT_CHANGE
evm.TU.scaffold_2.83	0.326012267984845	1.46323643785373	3.788557536	0.386225212075741	0.699329883115842	NA	NOT_CHANGE
evm.TU.scaffold_2.84	42.994456508974	0.0807762988198973	0.365924971501338	0.220745521926213	0.825290584289012	0.923813450867316	NOT_CHANGE
evm.TU.scaffold_2.80	57.6129343358713	-0.420170691	0.23731175477404	-1.770543106	0.0766367101501872	0.280558229298896	NOT_CHANGE
evm.TU.scaffold_2.81	1857.36632707216	0.27620284913805	0.164915556697516	1.67481379361108	0.0939707716694907	0.317211305115011	NOT_CHANGE
evm.TU.scaffold_2.82	5959.15043176631	0.0817454149127609	0.117682066661568	0.694629328254796	0.487287627621257	0.730170518716769	NOT_CHANGE
evm.TU.scaffold_2.68	18.0614556541221	-0.166733296	0.803072366778425	-0.207619267	0.835526259540009	NA	NOT_CHANGE
evm.TU.scaffold_2.69	24.6120604541973	0.456919526123355	0.521738704567087	0.875763139908289	0.381158812296494	NA	NOT_CHANGE
evm.TU.scaffold_2.70	38.55638005	-0.116058873	0.400087698581018	-0.290083584	0.771752294371798	0.897800497079649	NOT_CHANGE
evm.TU.scaffold_2.71	8.1162335446397	-0.266036326	0.741638844374164	-0.358714121	0.719808963695145	NA	NOT_CHANGE
evm.TU.scaffold_2.72	5.22937882772284	0.248004156355055	1.09235513337838	0.227036198006448	0.820395595075378	NA	NOT_CHANGE
evm.TU.scaffold_2.73	2.36193057724403	1.93951428622882	2.82415222467131	0.686759824518505	0.49223409075045	NA	NOT_CHANGE
evm.TU.scaffold_2.74	366.357901732378	-0.462174114	0.233640791313655	-1.978139653	0.0479129543511117	0.207483378488598	NOT_CHANGE
evm.TU.scaffold_2.75	13181.7395925677	0.124146973646756	0.158167426833478	0.78490860053923	0.432507159083665	0.691711175229374	NOT_CHANGE
evm.TU.scaffold_2.76	5210.17105977859	-0.071517318	0.132336817236567	-0.540418907	0.588908171441101	0.797183513285191	NOT_CHANGE
evm.TU.scaffold_2.77	142.704483027864	-0.11516193	0.259177103960349	-0.444336821	0.656799083868828	0.836395543023905	NOT_CHANGE
evm.TU.scaffold_2.78	1685.32033254759	-0.363310462	0.254473129156506	-1.427696761	0.153379158805869	0.410265471693995	NOT_CHANGE
evm.TU.scaffold_2.94	4.14452736685123	0.246702957818242	1.2853500781485	0.191934448063837	0.847793553409585	NA	NOT_CHANGE
evm.TU.scaffold_2.98	1.13138305920327	0.21548517825142	2.29789539083039	0.0937750165265574	0.925287878136057	NA	NOT_CHANGE
evm.TU.scaffold_2.99	0.428605282368206	0	3.81692887974734	0	1	NA	NOT_CHANGE
evm.TU.scaffold_2.100	1.96593895344566	-1.042075953	1.5494424597772	-0.672548985	0.50123426651451	NA	NOT_CHANGE
evm.TU.scaffold_2.101	1.49456922344683	-1.908214691	2.7478458700138	-0.69444022	0.487406177905661	NA	NOT_CHANGE
evm.TU.scaffold_2.102	0.990017432780867	-1.904477959	2.76419074223936	-0.688982106	0.490834528371502	NA	NOT_CHANGE
evm.TU.scaffold_2.89	398.997116637698	0.391522753411236	0.218806070116922	1.78935965168617	0.0735569129451336	0.274781635486973	NOT_CHANGE
evm.TU.scaffold_2.90	924.982256104675	0.123267163544078	0.109024152039764	1.13064088312395	0.258206272630468	0.535297916183144	NOT_CHANGE
evm.TU.scaffold_2.91	506.148161596054	0.267040179556231	0.11889329000569	2.24604920549721	0.0247008563361597	0.138216128432623	NOT_CHANGE
evm.TU.scaffold_2.92	1296.58823337364	0.212204281781401	0.0898989586436665	2.36047541576668	0.0182515280080563	0.113739578748697	NOT_CHANGE
evm.TU.scaffold_2.93	1380.32283849348	-0.172654895	0.130106638426915	-1.327026021	0.184500075098932	0.451622315582655	NOT_CHANGE
evm.TU.scaffold_2.95	1.76278329428151	0.167441695490994	1.66928953676731	0.100307161701412	0.920100471955193	NA	NOT_CHANGE
evm.TU.scaffold_2.96	2.84321594168848	0.50749340758592	1.31822096976783	0.384983564383216	0.700249592544187	NA	NOT_CHANGE
evm.TU.scaffold_2.97	2.54974130975068	-2.451036155	1.84535268698178	-1.32822098	0.184105115433027	NA	NOT_CHANGE
evm.TU.scaffold_2.85	14063.1899537959	0.349899469477464	0.0920872102934808	3.79965326740096	0.00014489867631324	0.00507677207811125	NOT_CHANGE
evm.TU.scaffold_2.86	7084.99044610361	0.0490247360845985	0.107482313555716	0.456119099624564	0.64830433638695	0.830985442027768	NOT_CHANGE
evm.TU.scaffold_2.87	991.914045049131	0.447983866691923	0.128467960475453	3.48712523366885	0.000488242673151629	0.0108121775900387	NOT_CHANGE
evm.TU.scaffold_2.88	406.157240385711	-0.006308336	0.146794648081389	-0.042973886	0.965722350439607	0.986504472684446	NOT_CHANGE
evm.TU.scaffold_2.104	0.212926140789643	-0.988078781	3.81376597247718	-0.259082174	0.795571838042897	NA	NOT_CHANGE
evm.TU.scaffold_2.103	978.295117524445	-0.287899357	0.137651730987271	-2.091505535	0.0364827707520121	0.176472729707807	NOT_CHANGE
evm.TU.scaffold_2.106	1.04614643555703	-1.232041126	2.33447634747143	-0.527759096	0.597666550822072	NA	NOT_CHANGE
evm.TU.scaffold_2.107	85.8951742983285	-0.139763334	0.283563717935194	-0.492881583	0.622096261339291	0.817026344816933	NOT_CHANGE
evm.TU.scaffold_2.108	492.92029803555	-0.437555057	0.230886354610677	-1.895110077	0.0580778198708039	0.234553578389592	NOT_CHANGE
evm.TU.scaffold_2.109	6219.62246765821	-0.042680728	0.100414446160653	-0.425045699	0.67080336123983	0.843845195430303	NOT_CHANGE
evm.TU.scaffold_2.110	78.8633982361717	-0.150773941	0.22653119005817	-0.66557696	0.505681537307815	0.744226184508095	NOT_CHANGE
evm.TU.scaffold_2.111	16.4489569448171	-0.593136907	0.595255074562028	-0.99644158	0.319035638947466	NA	NOT_CHANGE
evm.TU.scaffold_2.112	9.7747421003033	-0.601740271	0.838685417561929	-0.717480307	0.473077783290406	NA	NOT_CHANGE
evm.TU.scaffold_2.113	1249.9284955371	-0.26421742	0.210326396537854	-1.256225676	0.209034160245822	0.480386357145889	NOT_CHANGE
evm.TU.scaffold_2.114	5345.80048274647	0.0398415385536566	0.120994962457412	0.329282622552819	0.741942077608147	0.883332215522672	NOT_CHANGE
evm.TU.scaffold_2.115	9820.30038702526	-0.074994416	0.123408712159258	-0.607691427	0.543392150238726	0.770133649718437	NOT_CHANGE
evm.TU.scaffold_2.116	694.461164753534	-0.109002578	0.138348399134722	-0.787884637	0.430764188469822	0.690294219642885	NOT_CHANGE
evm.TU.scaffold_2.117	35.3771000085499	-0.068858154	0.333423340727265	-0.206518697	0.836385761792621	0.927014566686636	NOT_CHANGE
evm.TU.scaffold_2.118	11.969235718677	0.0403648481220143	0.708283740320823	0.0569896579917686	0.954553433479841	NA	NOT_CHANGE
evm.TU.scaffold_2.119	46.6754842406361	-0.043227415	0.252657542759996	-0.171090935	0.864152263383722	0.940086193758529	NOT_CHANGE
evm.TU.scaffold_2.120	68831.3649491891	-0.197149622	0.126471984617865	-1.558840266	0.119034191152345	0.359603596352745	NOT_CHANGE
evm.TU.scaffold_2.121	1067.04485374974	-0.07935429	0.149163102501444	-0.531996778	0.594728227182834	0.800833924082678	NOT_CHANGE
evm.TU.scaffold_2.122	5616.16533981704	0.351033927133524	0.233302701262807	1.50462864438975	0.132419577640755	0.380131547966993	NOT_CHANGE
evm.TU.scaffold_2.133	1248.80139128254	-0.085086939	0.101452212449655	-0.838689834	0.401643384286133	0.668686694999618	NOT_CHANGE
evm.TU.scaffold_2.137	404.976045634748	-0.401416032	0.146455907765412	-2.740866098	0.00612774743002629	0.0574782732803949	NOT_CHANGE
evm.TU.scaffold_2.138	131.989597545763	-0.281781385	0.205073157322291	-1.374052988	0.169425232804936	0.431212861636164	NOT_CHANGE
evm.TU.scaffold_2.136	2.18622544044262	2.04334251022874	2.13495003495205	0.957091490094113	0.338521078503513	NA	NOT_CHANGE
evm.TU.scaffold_2.134	27.7439616615853	0.138666320732939	0.404997131998327	0.342388401736908	0.73205861571701	NA	NOT_CHANGE
evm.TU.scaffold_2.135	89.7428742307435	-0.270840462	0.309930637827186	-0.873874438	0.382186636741928	0.65185374596425	NOT_CHANGE
evm.TU.scaffold_2.149	480.82275831539	-0.243463554	0.125760757276615	-1.935926273	0.0528767314560678	0.220379578605644	NOT_CHANGE
evm.TU.scaffold_2.147	10.3129705361575	-0.438999126	0.558454653123216	-0.786096281	0.43181108283729	NA	NOT_CHANGE
evm.TU.scaffold_2.148	1177.28052740265	0.179970368472363	0.0931589097751434	1.93186426190212	0.0533762618555607	0.221604943597499	NOT_CHANGE
evm.TU.scaffold_2.150	1369.00525282458	0.0725158933562815	0.145407341929625	0.498708609853952	0.617984678217454	0.815879811082978	NOT_CHANGE
evm.TU.scaffold_2.139	28.3734251386649	-0.229531323	0.449821141678486	-0.510272421	0.609860621444148	NA	NOT_CHANGE
evm.TU.scaffold_2.140	3.69991811099279	0.59904793146859	1.2201145309522	0.490976802809719	0.62344285450109	NA	NOT_CHANGE
evm.TU.scaffold_2.141	26.9475948882335	-0.208679871	0.370593601037023	-0.563096261	0.573369337170627	NA	NOT_CHANGE
evm.TU.scaffold_2.142	774.319313176956	-0.033665795	0.134625684436845	-0.250069633	0.802533499403748	0.913484952682949	NOT_CHANGE
evm.TU.scaffold_2.143	170.944783684871	0.525441046114131	0.293840040015073	1.788187362	0.0737457845108333	0.274989892906038	NOT_CHANGE
evm.TU.scaffold_2.144	698.969439580614	-0.656004052	0.231819489507802	-2.829805439	0.00465763183009108	0.0484364417047522	NOT_CHANGE
evm.TU.scaffold_2.145	1836.5248531171	-0.413301155	0.166000718560866	-2.489755216	0.0127831103060052	0.091303986570106	NOT_CHANGE
evm.TU.scaffold_2.146	2459.12558828235	-0.020592279	0.113941733846592	-0.180726395	0.856582339531515	0.936947291725774	NOT_CHANGE
evm.TU.scaffold_2.123	2949.19977362263	0.202855547348002	0.213389774437115	0.950633871201654	0.34179026815535	0.616415424535398	NOT_CHANGE
evm.TU.scaffold_2.124	1232.74886180143	0.0552461458604359	0.135247707153886	0.408481201071869	0.682920429269861	0.850735004870202	NOT_CHANGE
evm.TU.scaffold_2.125	31030.7820016306	-0.096196771	0.096867757713461	-0.993073164	0.320674300887376	0.599022733779638	NOT_CHANGE
evm.TU.scaffold_2.126	5189.36278178448	0.309647245858509	0.160891340711458	1.9245737184441	0.0542827099783045	0.224297694999899	NOT_CHANGE
evm.TU.scaffold_2.127	1048.35453759597	-0.460216371	0.155352490664687	-2.962400986	0.00305249968419544	0.036398857412143	NOT_CHANGE
evm.TU.scaffold_2.128	454.717263098297	-0.177357659	0.155778794181741	-1.138522482	0.254902376481118	0.530832593843234	NOT_CHANGE
evm.TU.scaffold_2.129	1021.66634239945	0.0737503739255587	0.118027157412102	0.624859359003734	0.532063367925188	0.760785812646695	NOT_CHANGE
evm.TU.scaffold_2.130	459.850160527814	0.0275048492575343	0.1578922905437	0.174200077551739	0.861708224591756	0.93852314152759	NOT_CHANGE
evm.TU.scaffold_2.131	339.486106498098	-0.250240652	0.160290784402914	-1.561166809	0.118484398053429	0.358496501434859	NOT_CHANGE
evm.TU.scaffold_2.132	2008.63084611019	-0.229846944	0.114956891600857	-1.999418575	0.045563083832861	0.203048945934498	NOT_CHANGE
evm.TU.scaffold_2.151	778.811274191273	0.0233380694433135	0.0885214367706725	0.26364313882268	0.792054914208657	0.908404346739079	NOT_CHANGE
evm.TU.scaffold_2.152	5660.84839790129	0.0472043020033297	0.140517208135161	0.335932535450924	0.736921741604876	0.880231208522459	NOT_CHANGE
evm.TU.scaffold_2.153	1422.34814035624	0.174124645096892	0.0977712118830195	1.78093982618551	0.0749222815265677	0.276835737439508	NOT_CHANGE
evm.TU.scaffold_2.154	206.545220136646	0.0323648836057035	0.214785927283916	0.150684376834996	0.880224697983237	0.948382844123772	NOT_CHANGE
evm.TU.scaffold_2.165	11.3539166946634	0.289522229768196	0.796728822951751	0.363388673068916	0.716314561899655	NA	NOT_CHANGE
evm.TU.scaffold_2.159	4.02417837272161	-0.404183221	1.02889939028261	-0.392830654	0.694444562222039	NA	NOT_CHANGE
evm.TU.scaffold_2.160	1056.4165704351	-0.090595021	0.148407881228282	-0.61044616	0.541566298407125	0.768212646053344	NOT_CHANGE
evm.TU.scaffold_2.161	60.4650484157998	-0.191088626	0.430087823410582	-0.444301409	0.656824682562165	0.836395543023905	NOT_CHANGE
evm.TU.scaffold_2.162	1314.21259263029	-0.03640703	0.114795752467948	-0.31714614	0.751132716123111	0.888172108903341	NOT_CHANGE
evm.TU.scaffold_2.163	981.639657062184	0.163961797793265	0.133957465137295	1.22398402825269	0.220958252737777	0.493611084307923	NOT_CHANGE
evm.TU.scaffold_2.166	608.26153128123	-0.283279419	0.164378076784057	-1.723340632	0.0848269440185389	0.298216907019109	NOT_CHANGE
evm.TU.scaffold_2.167	940.969620419295	-0.208936873	0.138046455511266	-1.513525808	0.130146150724441	0.377317346971707	NOT_CHANGE
evm.TU.scaffold_2.168	1890.33047362224	0.0713590131423151	0.096944709501874	0.736079498396307	0.461682318672584	0.712512900562174	NOT_CHANGE
evm.TU.scaffold_2.169	1409.42188411507	0.166707547738065	0.12616151243498	1.32138196919589	0.186374035025305	0.454415532436976	NOT_CHANGE
evm.TU.scaffold_2.170	675.059994923075	0.0936501920888135	0.127825486136916	0.732641000782137	0.463777417171006	0.713298803230395	NOT_CHANGE
evm.TU.scaffold_2.173	1480.92102160118	-0.053904756	0.103999851223552	-0.518315703	0.604238018742453	0.807033573498099	NOT_CHANGE
evm.TU.scaffold_2.171	550.588791324671	0.0133475048846021	0.187795393589731	0.071074719296693	0.9433382883532	0.97538917756666	NOT_CHANGE
evm.TU.scaffold_2.172	5808.17765966889	0.263932177398427	0.10857254888354	2.43092918156994	0.0150601578663088	0.100411173515894	NOT_CHANGE
evm.TU.scaffold_2.155	115.377306833244	-0.053378432	0.251499472797819	-0.21224073	0.831919232553456	0.925332285082477	NOT_CHANGE
evm.TU.scaffold_2.156	1078.09747463535	-0.32829653	0.214675472354964	-1.529268929	0.12619778897672	0.371301385704364	NOT_CHANGE
evm.TU.scaffold_2.157	18.0291831021798	0.971730522640904	0.540844122099801	1.79669239792827	0.0723844664930587	NA	NOT_CHANGE
evm.TU.scaffold_2.158	51278.8815403496	0.78906632621809	0.289751164141093	2.72325506804128	0.00646421283571077	0.0594880301819839	NOT_CHANGE
evm.TU.scaffold_2.194	3.23795837738241	0.179447468514666	1.38709907881984	0.129368890265101	0.897065762761431	NA	NOT_CHANGE
evm.TU.scaffold_2.193	285.624241528279	-0.893698327	0.313839774123487	-2.847626083	0.00440466426545214	0.046716121235355	NOT_CHANGE
evm.TU.scaffold_2.182	0.603985471225157	0.119612942706123	3.70476820735158	0.032286214956382	0.974243802345942	NA	NOT_CHANGE
evm.TU.scaffold_2.174	4038.79845977028	0.074106671662018	0.141335057576219	0.524333261208415	0.600046766524038	0.804468104146619	NOT_CHANGE
evm.TU.scaffold_2.175	1552.52719397981	-0.067772527	0.10740870345409	-0.630977986	0.528054918748428	0.758804973228923	NOT_CHANGE
evm.TU.scaffold_2.176	687.859262726735	0.100650395738165	0.109665240634862	0.917796697982801	0.35872531130462	0.633011516435361	NOT_CHANGE
evm.TU.scaffold_2.177	596.933778438962	0.189738061620093	0.138838792713348	1.36660696849932	0.171748531813982	0.435280074234114	NOT_CHANGE
evm.TU.scaffold_2.178	801.610382429876	0.220188922538742	0.121661597422034	1.80984737340678	0.0703194591261724	0.266172969855306	NOT_CHANGE
evm.TU.scaffold_2.179	53.4397422160029	-0.08489527	0.30749535354687	-0.276086351	0.782481743464866	0.904360067721245	NOT_CHANGE
evm.TU.scaffold_2.180	294.635414678705	-0.213950072	0.161632670897009	-1.323680857	0.185609058858529	0.453441879570417	NOT_CHANGE
evm.TU.scaffold_2.196	29.9281290403709	-0.738422392	0.552468965828831	-1.336586194	0.18135774805146	0.447219488645617	NOT_CHANGE
evm.TU.scaffold_2.197	735.374080785423	-0.24638428	0.128198360881652	-1.921898833	0.0546184886596271	0.225292239100521	NOT_CHANGE
evm.TU.scaffold_2.198	1584.60079257642	0.0677614218840241	0.101194836551861	0.669613432789106	0.50310424875275	0.742142708848484	NOT_CHANGE
evm.TU.scaffold_2.204	331.269475260813	-0.121645691	0.193244265771189	-0.629491852	0.529027101235473	0.759768076340058	NOT_CHANGE
evm.TU.scaffold_2.205	3.99297483597795	-0.944018181	1.48822716129005	-0.634323983	0.525869407652785	NA	NOT_CHANGE
evm.TU.scaffold_2.183	885.676750278694	-0.371450017	0.113470435677326	-3.273540064	0.0010620933310707	0.0181743773775297	NOT_CHANGE
evm.TU.scaffold_2.184	550.173886269998	-0.353542993	0.130358214752156	-2.712088331	0.0066860773379301	0.0607895384247945	NOT_CHANGE
evm.TU.scaffold_2.185	1944.23413008138	0.304822363351369	0.132967857387125	2.29245149422768	0.0218796034900647	0.128139047358284	NOT_CHANGE
evm.TU.scaffold_2.186	83.4273185647608	0.245991740571231	0.267814714663779	0.918514656224381	0.358349489492065	0.632482705079305	NOT_CHANGE
evm.TU.scaffold_2.187	2087.73568874301	0.268906407051651	0.127670347188703	2.106255783	0.0351821399698094	0.172031054182584	NOT_CHANGE
evm.TU.scaffold_2.188	1093.29489955587	0.293700434407609	0.0902283396431705	3.25507967418128	0.00113360558982363	0.0190189092018138	NOT_CHANGE
evm.TU.scaffold_2.189	1858.09349536037	0.0773608772765733	0.108646850597952	0.712039758638263	0.476440156254916	0.721422943525072	NOT_CHANGE
evm.TU.scaffold_2.190	12.0634722247862	-0.263739737	0.592786897071607	-0.444914924	0.656381237218804	NA	NOT_CHANGE
evm.TU.scaffold_2.191	95.7824499762897	0.26146197293343	0.206485481938727	1.26624869932026	0.205424057200589	0.476616480703237	NOT_CHANGE
evm.TU.scaffold_2.208	19.3787878684054	-0.171898722	0.484701136375327	-0.354648895	0.722852641415649	NA	NOT_CHANGE
evm.TU.scaffold_2.209	130.409870143702	0.107936067886327	0.269136586316802	0.401045689712639	0.688386485379335	0.852782804601316	NOT_CHANGE
evm.TU.scaffold_2.207	1367.74376319192	-0.56535424	0.197575880974103	-2.861453721	0.00421703066137327	0.0457068294537229	NOT_CHANGE
evm.TU.scaffold_2.199	285.621629256163	0.0711539595202625	0.234215067449853	0.303797532306486	0.761282146877838	0.893968530748774	NOT_CHANGE
evm.TU.scaffold_2.216	14.1528376624895	-0.81998085	0.655360309716961	-1.251190891	0.210864840749041	NA	NOT_CHANGE
evm.TU.scaffold_2.214	2.72227918873113	1.09244683436451	1.66769463778378	0.655064068453367	0.512426505043142	NA	NOT_CHANGE
evm.TU.scaffold_2.210	581.014328197605	0.0218134987919843	0.122446670100824	0.178146933469262	0.858607583921006	0.937616493129367	NOT_CHANGE
evm.TU.scaffold_2.211	1307.54564825502	-0.000757468	0.114821434805664	-0.006596922	0.994736455875307	0.997850397329952	NOT_CHANGE
evm.TU.scaffold_2.212	2204.79191434543	0.099818229983022	0.0883741679199223	1.12949555659149	0.258688842939447	0.53549057880455	NOT_CHANGE
evm.TU.scaffold_2.213	6054.10224744319	0.186403512824086	0.112421318376574	1.65807976205808	0.0973013681555797	0.32350096295962	NOT_CHANGE
evm.TU.scaffold_2.215	4842.07856855972	-0.06704107	0.19441645826247	-0.344832277	0.730220466020836	0.875944457061174	NOT_CHANGE
evm.TU.scaffold_2.217	776.894919273088	-0.389292745	0.108562305513543	-3.585892391	0.000335927469994891	0.00814849982840909	NOT_CHANGE
evm.TU.scaffold_2.218	1630.99292251676	0.040049301563116	0.084896212207597	0.471744268933734	0.637109334801749	0.824195185398601	NOT_CHANGE
evm.TU.scaffold_2.219	1310.46627271938	0.0278273202005792	0.107928783257349	0.257830389269068	0.796537809952955	0.911091620633857	NOT_CHANGE
evm.TU.scaffold_2.220	4357.91898945702	0.220314855347935	0.156318762652078	1.40939482637983	0.15871845301279	0.417567163176846	NOT_CHANGE
evm.TU.scaffold_2.221	95.7995025877847	-0.143029799	0.224079875053429	-0.63829828	0.523279531754022	0.756000616649432	NOT_CHANGE
evm.TU.scaffold_2.222	380.145705239631	0.123623006616119	0.161251042793917	0.76664934672151	0.443290027513281	0.700634118680781	NOT_CHANGE
evm.TU.scaffold_2.223	5051.48206157684	-0.072694256	0.0795722049556056	-0.913563429	0.360946290198874	0.635032478287468	NOT_CHANGE
evm.TU.scaffold_2.224	521.780093829512	-0.482100396	0.185524758247174	-2.598577141	0.00936110090911465	0.0749004623589822	NOT_CHANGE
evm.TU.scaffold_2.225	1775.48674611001	-0.001844948	0.0862104793793967	-0.021400502	0.982926173443094	0.994197663527896	NOT_CHANGE
evm.TU.scaffold_2.226	142.252605610192	0.301969739094729	0.174454781411972	1.7309341518226	0.0834635095751909	0.295801312358237	NOT_CHANGE
evm.TU.scaffold_2.227	3274.05719522565	-0.112577948	0.112309071957287	-1.002394074	0.316153303079974	0.595624177716754	NOT_CHANGE
evm.TU.scaffold_2.228	6375.16047927565	0.197491179294843	0.085013395840186	2.32305952894883	0.0201759547196952	0.12141947969556	NOT_CHANGE
evm.TU.scaffold_2.229	1187.32530596226	0.168544486435942	0.0768894494228571	2.19203658890863	0.028376864776811	0.151124786869187	NOT_CHANGE
evm.TU.scaffold_2.230	137.23389143373	0.14662449813045	0.198071765955173	0.740259458097797	0.459142575831017	0.711141340458265	NOT_CHANGE
evm.TU.scaffold_2.231	1684.48733771702	0.229988549329311	0.0881214268710657	2.60990496290779	0.00905673796300799	0.0739521788732529	NOT_CHANGE
evm.TU.scaffold_2.232	1029.4379815934	0.0181132745547251	0.0909664355186873	0.199120416793775	0.84216855071704	0.930003805839687	NOT_CHANGE
evm.TU.scaffold_2.235	50.044937709192	0.0241309889182923	0.303516602810477	0.0795046751803565	0.936631213130356	0.973017619420551	NOT_CHANGE
evm.TU.scaffold_2.233	860.484676998994	-0.126371181	0.083796474889962	-1.508072752	0.131535907991213	0.378642395088227	NOT_CHANGE
evm.TU.scaffold_2.234	7204.36898199626	0.160012533618198	0.077444744963456	2.06615095309182	0.0388142283478037	0.183403017809252	NOT_CHANGE
evm.TU.scaffold_2.236	1327.46102534058	-0.008509905	0.0975059464802414	-0.087275753	0.930452326645491	0.970358197482384	NOT_CHANGE
evm.TU.scaffold_2.237	947.582619449368	-0.231278378	0.104637993171528	-2.210271539	0.0270863226446611	0.147084513934145	NOT_CHANGE
evm.TU.scaffold_2.238	2156.1324089681	-0.077294536	0.110001530033096	-0.702667824	0.482262784185624	0.726181213988211	NOT_CHANGE
evm.TU.scaffold_2.239	2687.42258217615	0.0990043965356642	0.10109744841076	0.979296689402169	0.327433405756575	0.604546730785203	NOT_CHANGE
evm.TU.scaffold_2.240	12127.5881461323	0.453059488014155	0.0924768783374665	4.89916502545481	9.62447836323278e-07	0.000203158403918367	NOT_CHANGE
evm.TU.scaffold_2.254	285.65476095133	0.0326926679679858	0.259133447603903	0.126161513576426	0.899604075602148	0.957031165960438	NOT_CHANGE
evm.TU.scaffold_2.255	908.046286175419	-0.164755664	0.112657995369505	-1.462440934	0.143620419240376	0.396587319460127	NOT_CHANGE
evm.TU.scaffold_2.256	382.329246089114	0.248925793886656	0.140409761736971	1.77285247697355	0.0762531551348344	0.279670074710792	NOT_CHANGE
evm.TU.scaffold_2.263	186.170087691779	-0.100168482	0.281162020811595	-0.356266048	0.72164133349012	0.871397720247746	NOT_CHANGE
evm.TU.scaffold_2.262	1106.04772051796	-0.292845357	0.144558763702506	-2.025787641	0.0427865509962135	0.195485730007633	NOT_CHANGE
evm.TU.scaffold_2.258	0.516397873701076	-1.625800284	3.77111272035629	-0.431119514	0.66638147233644	NA	NOT_CHANGE
evm.TU.scaffold_2.259	415.62040078133	-0.315881868	0.161223030029219	-1.95928502	0.0500794170661522	0.213741811349516	NOT_CHANGE
evm.TU.scaffold_2.260	341.75889183837	-0.194010433	0.210149727736914	-0.923200974	0.355902481624832	0.629925114927204	NOT_CHANGE
evm.TU.scaffold_2.261	100.615938546582	-0.12848496	0.283823473225674	-0.452693212	0.650769668350918	0.831995603055343	NOT_CHANGE
evm.TU.scaffold_2.241	1630.8037966577	-0.227861068	0.134873499376679	-1.689442841	0.091134596983022	0.311667127427977	NOT_CHANGE
evm.TU.scaffold_2.242	1407.48254426358	0.00426465237559585	0.0853360077107142	0.0499748287973918	0.960142446960855	0.984046819865562	NOT_CHANGE
evm.TU.scaffold_2.243	2576.89211235466	0.137315249832304	0.0990313785899904	1.38658324045772	0.165568881695835	0.425766945387345	NOT_CHANGE
evm.TU.scaffold_2.244	295.362329825866	0.336075206417979	0.148860961080006	2.25764501303572	0.0239677999345369	0.136110213595043	NOT_CHANGE
evm.TU.scaffold_2.245	4589.25015786862	0.165365839626871	0.084373251703192	1.959932043	0.0500037337102022	0.213646443642944	NOT_CHANGE
evm.TU.scaffold_2.246	601.784458915752	0.00186580469737886	0.162281644445901	0.0114973243200087	0.990826664536492	0.996660138009823	NOT_CHANGE
evm.TU.scaffold_2.247	103.259267826826	-0.144757378	0.20901777672363	-0.692560129	0.488585639041418	0.730730225454679	NOT_CHANGE
evm.TU.scaffold_2.248	610.985789753943	-0.01790041	0.147180673259261	-0.121622012	0.903198380056503	0.95917695659822	NOT_CHANGE
evm.TU.scaffold_2.249	1014.82833838409	0.0918480495286346	0.133768157858596	0.686621173521172	0.492321482	0.734042895138476	NOT_CHANGE
evm.TU.scaffold_2.250	830.195256335128	-0.130633836	0.131537497448394	-0.993130007	0.320646602598642	0.599022733779638	NOT_CHANGE
evm.TU.scaffold_2.251	2478.32099475629	-0.129801497	0.0877833634470849	-1.478657137	0.139231973577307	0.3902035056103	NOT_CHANGE
evm.TU.scaffold_2.252	1111.13889401514	-0.04728845	0.182682727640533	-0.258855613	0.795746646480776	0.910985746565403	NOT_CHANGE
evm.TU.scaffold_2.253	1066.32688644156	0.192663633158817	0.14020761294234	1.37413104121563	0.169401004213521	0.431212861636164	NOT_CHANGE
evm.TU.scaffold_2.266	29.6201479331332	-1.025430638	0.603590660961064	-1.698884201	0.089341004361228	NA	NOT_CHANGE
evm.TU.scaffold_2.267	1670.5497051905	0.0157528231491895	0.104301863436115	0.151031080655986	0.879951198293086	0.948204249795401	NOT_CHANGE
evm.TU.scaffold_2.268	1197.88358981065	-0.148805146	0.0727075906241697	-2.046624632	0.0406949544778254	0.189546780926998	NOT_CHANGE
evm.TU.scaffold_2.271	25.2592701448786	0.721344175351474	0.356847878392961	2.02143327459307	0.043234933100056	NA	NOT_CHANGE
evm.TU.scaffold_2.264	5956.80031004192	0.259773929445172	0.151173125543253	1.71838697196776	0.0857260550587435	0.300101690980167	NOT_CHANGE
evm.TU.scaffold_2.265	4086.68534582132	-0.035636926	0.054481370729909	-0.654112134	0.513039564621626	0.749391272174787	NOT_CHANGE
evm.TU.scaffold_2.269	886.37084484473	0.0360527919398835	0.102986711878836	0.350072269345774	0.726284461585983	0.873051997779621	NOT_CHANGE
evm.TU.scaffold_2.270	1340.09185755776	-0.017334828	0.094638586879166	-0.183168706	0.854665647686353	0.935990494612684	NOT_CHANGE
evm.TU.scaffold_2.272	62.9892982891026	0.271512590077386	0.257131522526885	1.05592883909828	0.29100072726905	0.572310865380945	NOT_CHANGE
evm.TU.scaffold_2.273	1485.15370573149	0.145460648049867	0.154820082870101	0.939546377661569	0.347450292501384	0.621763050488136	NOT_CHANGE
evm.TU.scaffold_2.274	9474.26807780497	0.0138006660525019	0.0976544280855262	0.141321456927843	0.887615999546684	0.952004143946232	NOT_CHANGE
evm.TU.scaffold_2.275	2082.40198210708	-0.197214775	0.0947261836941628	-2.081945746	0.0373474256360893	0.17933145932605	NOT_CHANGE
evm.TU.scaffold_2.276	1609.56155900078	0.278475106159162	0.0985878315488042	2.82463973275757	0.00473338042164157	0.0490624175882668	NOT_CHANGE
evm.TU.scaffold_2.277	2391.62536386445	0.393582084104285	0.156205863960225	2.51963706179752	0.0117475893985068	0.0863957260360159	NOT_CHANGE
evm.TU.scaffold_2.278	256.537949393204	-0.414467191	0.218871070335399	-1.893659086	0.0582702752524883	0.235095323619332	NOT_CHANGE
evm.TU.scaffold_2.285	0.460339974715789	0	3.81692887974685	0	1	NA	NOT_CHANGE
evm.TU.scaffold_2.279	35.060166260879	0.564533122810027	0.340271375615637	1.65906733056415	0.097102225489697	0.32294709322269	NOT_CHANGE
evm.TU.scaffold_2.280	1156.61803469194	-0.367772166	0.123859302936503	-2.969273659	0.0029850462872067	0.0357246538727974	NOT_CHANGE
evm.TU.scaffold_2.281	497.26149145945	-0.315596729	0.191232937042617	-1.650326212	0.0988762340094703	0.326548308125152	NOT_CHANGE
evm.TU.scaffold_2.282	2325.05837607488	-0.275267315	0.138005786909275	-1.994607044	0.0460857546787342	0.203573337205924	NOT_CHANGE
evm.TU.scaffold_2.283	100.128253011492	-0.098658615	0.3127978621113	-0.315406935	0.752452701784492	0.888594602357332	NOT_CHANGE
evm.TU.scaffold_2.284	6938.08284710645	-0.162686458	0.0801334624599739	-2.030193794	0.0423368443807511	0.194302295454335	NOT_CHANGE
evm.TU.scaffold_2.286	29.7597709015363	-0.254664239	0.498695509076032	-0.510660782	0.609588606717706	0.810311653137649	NOT_CHANGE
evm.TU.scaffold_2.287	102.719241449413	0.174607864059577	0.312178583467024	0.559320444472517	0.575943044971485	0.788890093768067	NOT_CHANGE
evm.TU.scaffold_2.291	13.0683317747305	0.23525859222885	0.810753424435647	0.290172801172699	0.771684042982451	NA	NOT_CHANGE
evm.TU.scaffold_2.289	16887.6980474436	0.284613547657993	0.223950176729855	1.2708788705325	0.203771744406787	0.475004576188846	NOT_CHANGE
evm.TU.scaffold_2.290	9.8196236942685	1.23899116820016	0.740753807990695	1.67260857093794	0.0944043785072944	NA	NOT_CHANGE
evm.TU.scaffold_2.292	138.619177669409	-0.23347126	0.188172133214938	-1.240732385	0.214704626580951	0.486657275455428	NOT_CHANGE
evm.TU.scaffold_2.293	88.0813161309926	-0.003327876	0.261991475120233	-0.012702231	0.989865358419188	0.996420012857851	NOT_CHANGE
evm.TU.scaffold_2.294	0.913590616990578	-1.210863127	2.80826923914029	-0.43117772	0.666339152965066	NA	NOT_CHANGE
evm.TU.scaffold_2.296	4.13928244131426	-0.905625733	1.21031977997504	-0.74825327	0.454307405411337	NA	NOT_CHANGE
evm.TU.scaffold_2.297	10.2553870899867	-0.974887648	0.69473138033557	-1.403258405	0.160539797025843	NA	NOT_CHANGE
evm.TU.scaffold_2.295	16830.7698304695	-0.029886703	0.183775381557353	-0.16262626	0.870812709729075	0.943673718538739	NOT_CHANGE
evm.TU.scaffold_2.298	5.13496480123141	-2.507757963	1.12639750672595	-2.226352551	0.0259905760646691	NA	NOT_CHANGE
evm.TU.scaffold_2.299	3.12721779964914	-1.99570523	1.32626450240024	-1.504756575	0.132386671931016	NA	NOT_CHANGE
evm.TU.scaffold_2.300	2757.25209636095	0.333345667787867	0.140668160423938	2.36973076766801	0.0178010424706359	0.111704074858431	NOT_CHANGE
evm.TU.scaffold_2.301	676.741939153896	0.38328032856413	0.189009823478346	2.02783284757705	0.042577310661088	0.194838329828715	NOT_CHANGE
evm.TU.scaffold_2.302	73258.3778085479	-0.107760454	0.125520590072841	-0.858508182	0.390611914713954	0.657471230712689	NOT_CHANGE
evm.TU.scaffold_2.303	5306.67217702405	0.165302773010111	0.132144092263574	1.25092821161008	0.21096067001081	0.483023495771348	NOT_CHANGE
evm.TU.scaffold_2.304	1793.60490748348	0.26919551514161	0.130815030572244	2.0578332165962	0.0396061462941085	0.185783724531371	NOT_CHANGE
evm.TU.scaffold_2.305	734.729158198375	-0.002407294	0.107050816196066	-0.022487392	0.98205916937593	0.993931684125192	NOT_CHANGE
evm.TU.scaffold_2.306	757.667204445414	-0.103410217	0.140416878900574	-0.736451472	0.461455990100491	0.712323771244278	NOT_CHANGE
evm.TU.scaffold_2.307	9854.90889514966	0.299576534087027	0.174177748388161	1.7199472197758	0.08544203608841	0.299636069294138	NOT_CHANGE
evm.TU.scaffold_2.308	11688.5488169254	0.22585746604031	0.194161505853701	1.16324533561504	0.244729977448327	0.51757964320291	NOT_CHANGE
evm.TU.scaffold_2.309	2863.88494833591	0.129158136318474	0.0811517080052788	1.59156399160535	0.111482706288267	0.34632500038984	NOT_CHANGE
evm.TU.scaffold_2.312	31.9721540887777	0.0187189504948704	0.307148087321569	0.0609443824251218	0.951403503051018	0.979543214349321	NOT_CHANGE
evm.TU.scaffold_2.313	431.029294161872	0.283565726559106	0.126703739140939	2.23802177016798	0.0252196354870353	0.139778772998255	NOT_CHANGE
evm.TU.scaffold_2.314	1505.19205378946	0.0389980499418115	0.0776749099129374	0.502067527152884	0.615620021465062	0.814931802865214	NOT_CHANGE
evm.TU.scaffold_2.315	87.1267887520274	0.786443043785801	0.28871582173229	2.72393469490919	0.00645092607431698	0.0594880301819839	NOT_CHANGE
evm.TU.scaffold_2.316	185.869699444334	-0.01404492	0.162362772027134	-0.086503328	0.931066310374386	0.970477696040339	NOT_CHANGE
evm.TU.scaffold_2.317	1706.62693454509	-0.131841971	0.123695346509432	-1.065860399	0.286486752950796	0.567538952880361	NOT_CHANGE
evm.TU.scaffold_2.318	885.396937684818	-0.201873226	0.0887466449651586	-2.274713888	0.022923098830315	0.131837717968438	NOT_CHANGE
evm.TU.scaffold_2.319	1713.88358940726	0.0868272343437421	0.0951935957015974	0.912112140567931	0.36170968798035	0.635706663006855	NOT_CHANGE
evm.TU.scaffold_2.320	880.424979468801	-0.190469367	0.104434757257763	-1.823812036	0.0681804937040143	0.259961059968303	NOT_CHANGE
evm.TU.scaffold_2.310	264.140996308807	-0.002936511	0.181310751795826	-0.016196009	0.987078019594687	0.996221423188216	NOT_CHANGE
evm.TU.scaffold_2.311	55495.6328844275	0.122471077397424	0.263245550105648	0.465235128754398	0.64176308477791	0.826552195778482	NOT_CHANGE
evm.TU.scaffold_2.321	275.711607508579	0.166449633265287	0.192360959367018	0.865298415089037	0.386875020506565	0.654868977724898	NOT_CHANGE
evm.TU.scaffold_2.322	1746.02608699534	0.211697357473054	0.0868072645242878	2.4387055465136	0.0147399733176903	0.0986077378859104	NOT_CHANGE
evm.TU.scaffold_2.323	399.545192151583	-0.030863998	0.142523620546566	-0.216553566	0.828556276109255	0.92441403492789	NOT_CHANGE
evm.TU.scaffold_2.324	3643.13903812158	-0.058430903	0.0798298211018084	-0.7319433	0.464203175951248	0.713570054341468	NOT_CHANGE
evm.TU.scaffold_2.325	1072.99731635484	0.179497241792686	0.0696822633622444	2.57593874153551	0.0099968355557179	0.077787141606492	NOT_CHANGE
evm.TU.scaffold_2.326	6175.49669415902	-0.877122714	0.215501928654054	-4.070138581	4.6985180202516e-05	0.00246634906237651	NOT_CHANGE
evm.TU.scaffold_2.327	3019.22046405117	-0.107101239	0.158244335116523	-0.676809306	0.498526953245615	0.739089626501009	NOT_CHANGE
evm.TU.scaffold_2.328	6009.59821307584	-0.10825675	0.092940920163332	-1.164791024	0.244103593074952	0.517126613091456	NOT_CHANGE
evm.TU.scaffold_2.332	722.147156314352	-0.020154325	0.13345851363736	-0.151015659	0.879963363357147	0.948204249795401	NOT_CHANGE
evm.TU.scaffold_2.329	14.5121767763335	-0.032504378	0.629623492584965	-0.051625103	0.95882741638993	NA	NOT_CHANGE
evm.TU.scaffold_2.330	26.4268147755158	-0.025093956	0.538521033695837	-0.046597913	0.962833695732738	NA	NOT_CHANGE
evm.TU.scaffold_2.331	6290.33299014352	0.364329217966522	0.145688925244587	2.50073378848032	0.0123936301045603	0.0893584333338244	NOT_CHANGE
evm.TU.scaffold_2.333	1472.38146471995	0.17109169168646	0.100693211560707	1.69913829377972	0.089293129624433	0.307169604370319	NOT_CHANGE
evm.TU.scaffold_2.334	1207.63364330587	0.07265787408555	0.0741054406593104	0.980466122853038	0.326856084119849	0.60442482955322	NOT_CHANGE
evm.TU.scaffold_2.335	466.333655852666	-0.07469574	0.118351757429247	-0.631133338	0.527953344372496	0.758804973228923	NOT_CHANGE
evm.TU.scaffold_2.342	122.093335547133	0.30000904325109	0.264287578923658	1.13516134383958	0.256307722816132	0.53308782349242	NOT_CHANGE
evm.TU.scaffold_2.339	4.62358930372251	0.297496456528402	0.998140646011612	0.298050638171228	0.765664515246992	NA	NOT_CHANGE
evm.TU.scaffold_2.340	3171.63024922068	-0.034480212	0.133065662879009	-0.259121786	0.795541275710425	0.910855741064411	NOT_CHANGE
evm.TU.scaffold_2.341	779.871506370919	0.0385143640334247	0.105398795541191	0.365415599254857	0.714801198649722	0.868998685300214	NOT_CHANGE
evm.TU.scaffold_2.336	25.9696927788129	-0.828501724	0.460765957977769	-1.798096648	0.0721616933971074	NA	NOT_CHANGE
evm.TU.scaffold_2.337	4992.18781353688	-0.139168326	0.123668381175303	-1.125334747	0.260447210969832	0.53722295275928	NOT_CHANGE
evm.TU.scaffold_2.338	1015.48864499865	-0.184556408	0.128494728191516	-1.436295559	0.150918257096886	0.407085380276836	NOT_CHANGE
evm.TU.scaffold_2.343	1135.17017969754	0.280763839626128	0.148353804671922	1.89252874401857	0.0584205675964831	0.235455386490537	NOT_CHANGE
evm.TU.scaffold_2.344	577.189378056575	-0.167835482	0.126223908947253	-1.329664744	0.183628755768651	0.450967821496102	NOT_CHANGE
evm.TU.scaffold_2.349	236.903628174209	-0.216344604	0.146412786548104	-1.47763463	0.139505599942143	0.39074959261039	NOT_CHANGE
evm.TU.scaffold_2.350	231.285559566462	-0.339651146	0.258143182633405	-1.315747107	0.188258937636902	0.456853555360069	NOT_CHANGE
evm.TU.scaffold_2.346	6961.26692602759	0.082820182144317	0.0993974427033296	0.833222464198696	0.404719275466298	0.670491824454185	NOT_CHANGE
evm.TU.scaffold_2.347	4404.13841131891	-0.605191332	0.249468493656976	-2.4259229	0.0152695138334044	0.101330332268364	NOT_CHANGE
evm.TU.scaffold_2.348	2545.5273881144	-0.119239879	0.167997640086593	-0.709771154	0.477846059979332	0.72222893983165	NOT_CHANGE
evm.TU.scaffold_2.351	892.223925539595	-0.281327193	0.577379195567667	-0.48724858	0.626082182534426	0.818038658184458	NOT_CHANGE
evm.TU.scaffold_2.355	40.0506413696004	-0.290493252	0.349501372474407	-0.831164838	0.405880515723999	0.671211060177358	NOT_CHANGE
evm.TU.scaffold_2.356	15.8127208768323	-0.682507109	0.477543770642213	-1.429203251	0.152945823655164	NA	NOT_CHANGE
evm.TU.scaffold_2.357	91.7405507613187	-0.499163925	0.302047578344496	-1.652600322	0.0984122325197486	0.325557772200209	NOT_CHANGE
evm.TU.scaffold_2.352	7036.15515893078	-0.335905537	0.15657682806365	-2.145308098	0.0319282214929738	0.163253479725431	NOT_CHANGE
evm.TU.scaffold_2.353	1237.07270031698	-0.289107943	0.279712690951074	-1.033588938	0.301328372846605	0.581952822828907	NOT_CHANGE
evm.TU.scaffold_2.354	859.841229058054	0.294632150629743	0.0918255764739919	3.20860659898163	0.00133379855068774	0.0213429280989888	NOT_CHANGE
evm.TU.scaffold_2.358	1709.40931942634	0.0139321860168682	0.0745434570339643	0.186900186431121	0.851738893023241	0.93458669960791	NOT_CHANGE
evm.TU.scaffold_2.359	1356.67440757869	-0.046188525	0.0782647993780022	-0.59015708	0.555085343568849	0.777276174106782	NOT_CHANGE
evm.TU.scaffold_2.368	32.1940087111219	0.305802232312347	0.489461093790701	0.62477331945634	0.532119844049046	0.760785812646695	NOT_CHANGE
evm.TU.scaffold_2.367	461.07692292508	-0.913242219	0.24250532681085	-3.765864574	0.000165973742122857	0.00552632939348818	NOT_CHANGE
evm.TU.scaffold_2.360	0.654786783026592	-2.958133849	3.22334990636316	-0.917720364	0.358765283616801	NA	NOT_CHANGE
evm.TU.scaffold_2.363	3.13770220563461	-0.806803144	1.63176371247276	-0.494436258	0.62099811267722	NA	NOT_CHANGE
evm.TU.scaffold_2.361	1250.65246305802	-0.67824534	0.284524136033057	-2.383788419	0.0171354510941963	0.108974878400976	NOT_CHANGE
evm.TU.scaffold_2.362	0.985495237632265	-2.254404681	2.34691435691029	-0.960582424	0.336762169608307	NA	NOT_CHANGE
evm.TU.scaffold_2.364	764.414759683071	0.0966037454225709	0.107230362324047	0.90089917938202	0.367641927587179	0.639846018856793	NOT_CHANGE
evm.TU.scaffold_2.365	86.1782517578029	0.397805334365854	0.294088515689618	1.35267211449256	0.176160402785355	0.441112406873677	NOT_CHANGE
evm.TU.scaffold_2.369	1988.6339919044	0.175541599419709	0.12182824845254	1.44089405904982	0.149614614736033	0.404778434284065	NOT_CHANGE
evm.TU.scaffold_2.370	1275.71636287032	0.0520952977018671	0.108353303167553	0.480791043548613	0.630665016439315	0.820252487526413	NOT_CHANGE
evm.TU.scaffold_2.371	184.585973379831	0.212668191528517	0.17261457492453	1.23204075682195	0.217933859790865	0.489139429372974	NOT_CHANGE
evm.TU.scaffold_2.372	887.916183643004	0.125092114105078	0.169486879709688	0.738063703334124	0.460475739049708	0.711946468552216	NOT_CHANGE
evm.TU.scaffold_2.373	1040.85934632991	0.108196479852432	0.112556023837643	0.961267786151554	0.336417540810263	0.612570518755099	NOT_CHANGE
evm.TU.scaffold_2.384	1.12063286037689	1.13012961618738	2.48612017937967	0.454575617687705	0.649414579289302	NA	NOT_CHANGE
evm.TU.scaffold_2.382	18.4895914320277	0.33463865037643	0.474908085296741	0.704638772716061	0.481035063072968	NA	NOT_CHANGE
evm.TU.scaffold_2.383	1.20191208207531	0.357842518219568	2.32877234933516	0.153661442399782	0.877876688138027	NA	NOT_CHANGE
evm.TU.scaffold_2.385	68.569959032383	0.103958058282927	0.355924724569973	0.292078777074364	0.770226392970618	0.897108717829574	NOT_CHANGE
evm.TU.scaffold_2.386	1535.80001037263	-0.008250012	0.113508961699497	-0.072681595	0.942059495127539	0.974873347849354	NOT_CHANGE
evm.TU.scaffold_2.387	784.680156195807	0.205972671093034	0.11290039281756	1.82437515010133	0.0680953761788721	0.259836241180996	NOT_CHANGE
evm.TU.scaffold_2.388	1935.14014368539	-0.353930198	0.119104246755183	-2.971600153	0.00296252231086939	0.0356689124346301	NOT_CHANGE
evm.TU.scaffold_2.389	60.6616849183489	-0.076382537	0.277665329002367	-0.275088495	0.783248250518693	0.904360067721245	NOT_CHANGE
evm.TU.scaffold_2.390	4.01209451606185	-0.720962123	1.14263752210299	-0.630963109	0.52806464609284	NA	NOT_CHANGE
evm.TU.scaffold_2.391	367.760565166548	-0.044474992	0.161930178737937	-0.274655363	0.783581027878135	0.904360067721245	NOT_CHANGE
evm.TU.scaffold_2.392	1001.95354702416	0.651810455700675	0.165959628550886	3.92752419002202	8.5824791085522e-05	0.00357759559814901	NOT_CHANGE
evm.TU.scaffold_2.393	745.489341130208	-0.020879098	0.142188100756558	-0.146841389	0.883257215395672	0.949890225100232	NOT_CHANGE
evm.TU.scaffold_2.394	55.6988751722656	0.174116212858007	0.336080342432213	0.518079134286548	0.604403057768607	0.807145340708353	NOT_CHANGE
evm.TU.scaffold_2.395	1259.2613648884	-0.221312768	0.197234453434161	-1.122079656	0.261828572966339	0.538809639576654	NOT_CHANGE
evm.TU.scaffold_2.396	47.2052407518703	-0.016208011	0.268032350560893	-0.060470355	0.951781025993386	0.979728113600371	NOT_CHANGE
evm.TU.scaffold_2.376	0.934785441466659	-3.397721915	3.03684687659245	-1.118832148	0.26321175387824	NA	NOT_CHANGE
evm.TU.scaffold_2.374	1375.8671412905	0.0737187381716944	0.129276355048161	0.570241465612418	0.568513935644306	0.784576148215266	NOT_CHANGE
evm.TU.scaffold_2.375	479.692678034228	0.198439789017248	0.091344286222365	2.17243789648948	0.0298226491829643	0.155885407030658	NOT_CHANGE
evm.TU.scaffold_2.377	4356.98899676334	-0.093426385	0.119410445603676	-0.782397086	0.433981245634812	0.693411357920141	NOT_CHANGE
evm.TU.scaffold_2.378	4884.36844453618	0.00780580221456614	0.0812144854164366	0.0961134232956226	0.923430490416559	0.967420682170233	NOT_CHANGE
evm.TU.scaffold_2.379	2828.35743939335	0.118806636731669	0.0717187243501236	1.65656371900408	0.0976077126000267	0.324085045751293	NOT_CHANGE
evm.TU.scaffold_2.380	6167.62717587487	0.212310277030904	0.0849257893366324	2.49995058849957	0.012421062957799	0.0894911878027046	NOT_CHANGE
evm.TU.scaffold_2.381	1540.92246034457	0.0812068993096022	0.0921073668025045	0.881654770174084	0.377963527095351	0.648634080997024	NOT_CHANGE
evm.TU.scaffold_2.404	2495.29518736845	-0.172746789	0.0756545055204262	-2.28336419	0.0224089248064461	0.129945123024086	NOT_CHANGE
evm.TU.scaffold_2.405	3.0228638417297	0.0371587880148375	1.59595050345395	0.0232831707088776	0.981424395904535	NA	NOT_CHANGE
evm.TU.scaffold_2.406	7.25705236211211	-0.392510857	1.21953447060673	-0.321853024	0.747564042496025	NA	NOT_CHANGE
evm.TU.scaffold_2.407	61.119435355342	-0.071435519	0.277295970274452	-0.257614703	0.796704281239644	0.911091620633857	NOT_CHANGE
evm.TU.scaffold_2.408	20.6194014757215	-0.263275225	0.439412235323165	-0.59915315	0.54907076132997	NA	NOT_CHANGE
evm.TU.scaffold_2.397	42.8217189539815	0.150389378542796	0.325007060614433	0.462726496644355	0.643560423301734	0.827490756678138	NOT_CHANGE
evm.TU.scaffold_2.398	1374.21833311354	0.174882550974341	0.0983087739884834	1.77891091383998	0.0752543685309231	0.277545944310516	NOT_CHANGE
evm.TU.scaffold_2.399	1149.73822989733	-0.068453747	0.121124569751188	-0.565151622	0.571970638682357	0.786852000878806	NOT_CHANGE
evm.TU.scaffold_2.400	6259.19398988855	-0.318230965	0.182777060418458	-1.741088099	0.0816681370931422	0.292203006984878	NOT_CHANGE
evm.TU.scaffold_2.401	1113.02816427319	-0.218158645	0.0798797232063398	-2.731089151	0.00631253930613881	0.0586443067512038	NOT_CHANGE
evm.TU.scaffold_2.402	4986.20053648219	0.722626760960487	0.176580285592017	4.09234110443164	4.27039855204873e-05	0.00236598453081797	NOT_CHANGE
evm.TU.scaffold_2.403	1281.27470132609	-0.010142113	0.110610679647598	-0.091691991	0.926942760948078	0.969347436636016	NOT_CHANGE
evm.TU.scaffold_2.413	280.320085901888	0.251546029194624	0.275866839646916	0.911838586749243	0.361853694344635	0.635727023480277	NOT_CHANGE
evm.TU.scaffold_2.414	1703.59564612582	-0.297756755	0.135266564661271	-2.201259089	0.0277176873177367	0.148802584350252	NOT_CHANGE
evm.TU.scaffold_2.409	1930.1034441791	0.292382876194375	0.109512775060835	2.66985176872704	0.00758847392463263	0.0653771963161992	NOT_CHANGE
evm.TU.scaffold_2.410	27545.8183527329	1.08723858213429	0.274486996182144	3.96098393460076	7.4641555148004e-05	0.00327663216205021	UP
evm.TU.scaffold_2.411	822.599597814963	-0.099714192	0.147580528255105	-0.675659539	0.499256830226633	0.739110684242244	NOT_CHANGE
evm.TU.scaffold_2.412	347.33691493624	-0.562543421	0.212043081479104	-2.65296758	0.00797875338948466	0.0675979610393487	NOT_CHANGE
evm.TU.scaffold_2.430	38.5301207036587	0.21642552356869	0.454496968450719	0.476186946430991	0.633941198347552	0.822526399590059	NOT_CHANGE
evm.TU.scaffold_2.415	27.8021644180364	0.144498546061795	0.424550875435894	0.340356255097662	0.733588257614575	NA	NOT_CHANGE
evm.TU.scaffold_2.416	22.0442705314454	0.217220809804741	0.574303564992358	0.378233434451398	0.70525719002715	NA	NOT_CHANGE
evm.TU.scaffold_2.417	25.3054765068618	-0.137883717	0.49004809340767	-0.281367724	0.778428371059227	NA	NOT_CHANGE
evm.TU.scaffold_2.418	409.573851462832	0.0676126829846419	0.159416477044741	0.424126064244076	0.671473877943078	0.843908305460818	NOT_CHANGE
evm.TU.scaffold_2.419	1747.52840680001	0.0763385553964857	0.109709278874243	0.695825878903009	0.486537880376377	0.729372822675253	NOT_CHANGE
evm.TU.scaffold_2.420	592.61839956487	-0.057328302	0.105860403103885	-0.541546225	0.588131145417334	0.797100692755561	NOT_CHANGE
evm.TU.scaffold_2.421	1089.27056006455	0.31434376852397	0.135249037122607	2.32418489041817	0.0201155867680671	0.12141947969556	NOT_CHANGE
evm.TU.scaffold_2.422	5099.78805018926	0.0980668983629462	0.26544588195783	0.369442153856904	0.711798182562072	0.867217213459206	NOT_CHANGE
evm.TU.scaffold_2.423	3801.2648293153	-0.310080965	0.165401431139914	-1.874717547	0.060831591548833	0.24217906089726	NOT_CHANGE
evm.TU.scaffold_2.424	6.33712362608074	-0.901054403	0.968757107855886	-0.93011385	0.352312140469998	NA	NOT_CHANGE
evm.TU.scaffold_2.425	8.4707723386869	-0.112565616	0.810269666593636	-0.138923646	0.889510485593452	NA	NOT_CHANGE
evm.TU.scaffold_2.426	6944.62040973744	0.00470039107568465	0.0871981329024407	0.0539047215717744	0.957011074867118	0.982461390082437	NOT_CHANGE
evm.TU.scaffold_2.427	988.236034106918	-0.196080547	0.0965536447378565	-2.030793844	0.0422759117290997	0.194175611233518	NOT_CHANGE
evm.TU.scaffold_2.428	1379.31544922914	0.107510912297895	0.0817456629996609	1.3151879665878	0.18844673833344	0.456853555360069	NOT_CHANGE
evm.TU.scaffold_2.429	1204.6660159724	-0.077781983	0.0931095306900933	-0.835381538	0.403502921471924	0.670095829247232	NOT_CHANGE
evm.TU.scaffold_2.455	1195.7456191104	0.0908792202115287	0.0833299372649547	1.09059508736423	0.275451092181651	0.555211354232865	NOT_CHANGE
evm.TU.scaffold_2.456	68.5692786389419	-0.572708083	0.344125272039922	-1.664243022	0.0960638738268335	0.321071750352068	NOT_CHANGE
evm.TU.scaffold_2.457	27.1307915113009	0.209683565282194	0.49419702306573	0.424291437413828	0.671353283082324	NA	NOT_CHANGE
evm.TU.scaffold_2.447	2.81682372237692	-1.037836928	1.32214498832488	-0.784964536	0.432474361702924	NA	NOT_CHANGE
evm.TU.scaffold_2.448	253.300232576659	-0.536970592	0.169480027662706	-3.168341423	0.00153311359816116	0.0230804552463686	NOT_CHANGE
evm.TU.scaffold_2.449	1060.16914446081	-0.23535551	0.10464521409445	-2.249080494	0.0245073753359823	0.137833146660023	NOT_CHANGE
evm.TU.scaffold_2.450	842.893124165898	-0.188800034	0.151568594222826	-1.245640859	0.212896274896166	0.484574805332975	NOT_CHANGE
evm.TU.scaffold_2.451	1310.64078398185	-0.314636171	0.129677721608553	-2.426293176	0.0152539420935166	0.101294752014577	NOT_CHANGE
evm.TU.scaffold_2.452	1257.93411623506	0.0550841469087618	0.0949357824056933	0.580225342994154	0.561762665452417	0.781771272822756	NOT_CHANGE
evm.TU.scaffold_2.453	8019.18295200057	0.2367737789603	0.0751880030963132	3.14908987085348	0.00163779819491246	0.0241435302997422	NOT_CHANGE
evm.TU.scaffold_2.454	2261.49148554112	0.335358688174392	0.069191229003945	4.84683814700374	1.25444686850117e-06	0.000234818252498115	NOT_CHANGE
evm.TU.scaffold_2.432	1802.56422233497	0.233072712196705	0.104019210885996	2.24066987445376	0.0250474668811288	0.1391932066352	NOT_CHANGE
evm.TU.scaffold_2.433	719.720249141176	-0.080209526	0.12066353271384	-0.664737096	0.506218662430886	0.744719487584486	NOT_CHANGE
evm.TU.scaffold_2.434	1622.32579685929	0.0331310270841785	0.0923851697774964	0.358618457529194	0.719880536961559	0.870330831976069	NOT_CHANGE
evm.TU.scaffold_2.435	6744.5662174262	0.251638054707247	0.105871698299511	2.37682080054448	0.0174625693665981	0.110418196740612	NOT_CHANGE
evm.TU.scaffold_2.436	1718.99496296368	-0.007497293	0.125251787403549	-0.059857775	0.95226891030149	0.979925304335763	NOT_CHANGE
evm.TU.scaffold_2.437	18570.6814441374	0.0594078004904374	0.159081575288793	0.373442369945041	0.70881922991705	0.865362485340077	NOT_CHANGE
evm.TU.scaffold_2.438	2648.72381362047	-0.031440502	0.218630737312692	-0.143806412	0.885653339288148	0.951030065924637	NOT_CHANGE
evm.TU.scaffold_2.439	550.025953905471	-0.178114283	0.154788216047591	-1.150696659	0.249857051302458	0.523739756075962	NOT_CHANGE
evm.TU.scaffold_2.440	1616.09547064408	0.019371761652685	0.100317389294291	0.193104722809881	0.8468769540046	0.932071465323705	NOT_CHANGE
evm.TU.scaffold_2.441	5313.71090076196	0.409376352857952	0.152082280316027	2.69180835536704	0.00710657689746181	0.0628381010692679	NOT_CHANGE
evm.TU.scaffold_2.442	1637.88971628765	-0.115602247	0.0905107292272293	-1.277221473	0.201524068082654	0.472094516988905	NOT_CHANGE
evm.TU.scaffold_2.443	10286.6709571213	0.000220775138802451	0.150053294067354	0.00147131151085128	0.998826063684908	0.999531307022188	NOT_CHANGE
evm.TU.scaffold_2.444	5190.56332227521	-0.235735247	0.0780874299948649	-3.018862921	0.00253725304912462	0.0327194734786746	NOT_CHANGE
evm.TU.scaffold_2.445	6948.44128410743	0.488514388692272	0.172965016245907	2.82435372941395	0.00473760669786913	0.0490624175882668	NOT_CHANGE
evm.TU.scaffold_2.446	1491.07822292105	0.00406656209976372	0.119707588087082	0.033970796377632	0.972900438369128	0.989749973373057	NOT_CHANGE
evm.TU.scaffold_2.458	59.5749148607934	0.324287143311307	0.235981276739235	1.37420708876684	0.169377400662766	0.431212861636164	NOT_CHANGE
evm.TU.scaffold_2.459	254.607286175863	0.325053088716737	0.27267547935573	1.19208771351485	0.233226854082095	0.506090030478666	NOT_CHANGE
evm.TU.scaffold_2.460	922.549092352247	0.153826179138582	0.102492759505977	1.50084922954593	0.133394562277095	0.381595132555866	NOT_CHANGE
evm.TU.scaffold_2.461	1285.80853204671	-0.193183764	0.156361964215988	-1.23549077	0.216647909420924	0.487950834673695	NOT_CHANGE
evm.TU.scaffold_2.462	354.80292712606	0.999869570730041	0.267564661379887	3.73692686311228	0.000186283078619382	0.00596165942897705	NOT_CHANGE
evm.TU.scaffold_2.463	743.246795973749	-0.068025931	0.122525779459771	-0.555196888	0.578759997165084	0.79089227711774	NOT_CHANGE
evm.TU.scaffold_2.464	2163.19708935178	0.175132499948496	0.0892089050257873	1.96317284578116	0.0496260934330972	0.21257669746022	NOT_CHANGE
evm.TU.scaffold_2.465	1647.33196949205	-0.09095857	0.112305541549935	-0.809920585	0.417985819804611	0.680314176462079	NOT_CHANGE
evm.TU.scaffold_2.466	4.90209002161382	0.157442017680851	0.939091331391341	0.167653573638666	0.866855821970395	NA	NOT_CHANGE
evm.TU.scaffold_2.467	5150.98733488654	-0.137550114	0.145737405660335	-0.94382162	0.345260810305806	0.61975490486928	NOT_CHANGE
evm.TU.scaffold_2.468	2201.52937775431	-0.085873823	0.119331370988976	-0.719624874	0.471755992857004	0.718056337087195	NOT_CHANGE
evm.TU.scaffold_2.469	27.5300191145502	-0.123945357	0.402224419046398	-0.308149758	0.757968380603677	NA	NOT_CHANGE
evm.TU.scaffold_2.482	73.5841850463664	-0.102147882	0.259392403778976	-0.393796736	0.693731114597332	0.856885755468144	NOT_CHANGE
evm.TU.scaffold_2.483	2210.54089825031	-0.106998769	0.131611945813352	-0.812986755	0.416225651919818	0.679491978408636	NOT_CHANGE
evm.TU.scaffold_2.470	605.050878323772	0.197653570475994	0.118296248396442	1.67083549271661	0.0947541758723232	0.318483353502139	NOT_CHANGE
evm.TU.scaffold_2.471	2077.08424181109	0.0616446649841833	0.0951046786006221	0.64817699708603	0.516870478015623	0.751446660667203	NOT_CHANGE
evm.TU.scaffold_2.472	686.794454595468	0.0213156112107291	0.0973715889899222	0.218909965749201	0.826720183202133	0.924203109728054	NOT_CHANGE
evm.TU.scaffold_2.473	2087.54234414152	0.0295305593890965	0.0836489080920354	0.353029825046913	0.724066081121627	0.872427173537761	NOT_CHANGE
evm.TU.scaffold_2.474	112.855746284474	-0.014916077	0.18570970513756	-0.080319317	0.935983295006339	0.972955812003132	NOT_CHANGE
evm.TU.scaffold_2.475	5860.46750311461	0.111925261010442	0.0959064032411266	1.16702594642238	0.243199891490949	0.516480383925644	NOT_CHANGE
evm.TU.scaffold_2.476	2252.38792957781	0.29799655888552	0.0944730715617916	3.15430157990164	0.00160882738124412	0.0238813720708993	NOT_CHANGE
evm.TU.scaffold_2.477	2133.8038724404	-0.20404248	0.114132127549513	-1.787774261	0.0738124350479061	0.274989892906038	NOT_CHANGE
evm.TU.scaffold_2.478	1601.11371909764	-0.146506269	0.147351514558377	-0.994263749	0.320094479557646	0.598615896643055	NOT_CHANGE
evm.TU.scaffold_2.479	1745.23818300825	-0.249960021	0.133441819672863	-1.873176056	0.0610440775886751	0.242686680675946	NOT_CHANGE
evm.TU.scaffold_2.480	2290.9867507332	-0.030655122	0.116025990597274	-0.264209096	0.791618802723087	0.908404346739079	NOT_CHANGE
evm.TU.scaffold_2.481	1492.1755787169	-0.22211081	0.141151413628196	-1.573564191	0.115588237348898	0.353717119906977	NOT_CHANGE
evm.TU.scaffold_2.490	189.853500628637	0.0570348747612179	0.220587253740318	0.258559249431343	0.795975328457461	0.911022172507665	NOT_CHANGE
evm.TU.scaffold_2.491	592.944191295488	-0.304239869	0.2288396909784	-1.329489077	0.183686667229492	0.450967821496102	NOT_CHANGE
evm.TU.scaffold_2.484	8029.79212499981	-0.548431728	0.114302031801315	-4.798092555	1.60183760763801e-06	0.000266815332915432	NOT_CHANGE
evm.TU.scaffold_2.485	1145.7441844264	0.135069727330793	0.0853617837096102	1.58232081689252	0.113576350868572	0.350479308543422	NOT_CHANGE
evm.TU.scaffold_2.486	8064.9100903366	0.436209431143595	0.128062942480308	3.40621121688398	0.000658711964798449	0.0131660910406785	NOT_CHANGE
evm.TU.scaffold_2.487	4879.33736641964	0.291564965118152	0.0832075080176791	3.50407039057345	0.000458204224554978	0.010284463998679	NOT_CHANGE
evm.TU.scaffold_2.488	150.379284698312	0.791391693893992	0.355944154603394	2.22335915243724	0.0261915917619486	0.143879724180671	NOT_CHANGE
evm.TU.scaffold_2.489	1843.75721977616	-0.249970332	0.0814363770154493	-3.069516855	0.00214405307042754	0.0295432645995994	NOT_CHANGE
evm.TU.scaffold_2.493	23054.4360567663	0.35649537253013	0.136735634639077	2.6071870253217	0.00912894828239966	0.0742731629418829	NOT_CHANGE
evm.TU.scaffold_2.494	45.5277118624964	-0.107827154	0.298365667764597	-0.361392633	0.717805954055345	0.86951035084082	NOT_CHANGE
evm.TU.scaffold_2.496	264.122040830175	-0.663897167	0.29580139624789	-2.244401735	0.0248065649917762	0.138417284186396	NOT_CHANGE
evm.TU.scaffold_2.497	2040.14635761968	-0.449464327	0.0986888962365519	-4.554355594	5.25464059156725e-06	0.000641541761780875	NOT_CHANGE
evm.TU.scaffold_2.509	765.26523462433	0.100822852165139	0.148933364153573	0.67696619047143	0.498427405945707	0.739089626501009	NOT_CHANGE
evm.TU.scaffold_2.510	212.246319251072	-0.318306354	0.169624166366097	-1.876538947	0.0605813119797685	0.241570416459519	NOT_CHANGE
evm.TU.scaffold_2.511	367.50994427838	0.0397876820990878	0.181041148341707	0.219771485452525	0.826049128023099	0.923822951089749	NOT_CHANGE
evm.TU.scaffold_2.506	1339.68887963368	0.0792921164568198	0.121969873459422	0.650095914735858	0.515630267925949	0.750964164429439	NOT_CHANGE
evm.TU.scaffold_2.507	2211.64609603588	0.024660523093335	0.0639421816123423	0.385669091537143	0.699741756549044	0.85970748813908	NOT_CHANGE
evm.TU.scaffold_2.508	2965.35840867594	0.115541162263113	0.0715822624143367	1.61410324801319	0.106505032997924	0.338665523196285	NOT_CHANGE
evm.TU.scaffold_2.498	673.632955026628	-0.186783384	0.139308578518527	-1.340788813	0.179989029321716	0.44619469262887	NOT_CHANGE
evm.TU.scaffold_2.499	6682.47479565581	0.0530360862962887	0.104168249535251	0.509138691807824	0.610655012800155	0.811344366143075	NOT_CHANGE
evm.TU.scaffold_2.500	554.29762772958	-0.264554756	0.12250431743645	-2.159554547	0.0308071703120986	0.159518756088899	NOT_CHANGE
evm.TU.scaffold_2.501	1149.44714352181	-0.06390815	0.0991970477129697	-0.644254553	0.519410380573635	0.753923977420781	NOT_CHANGE
evm.TU.scaffold_2.502	385.399084180853	0.30308965386567	0.141353289753001	2.14419950462622	0.0320169047669683	0.163407843016015	NOT_CHANGE
evm.TU.scaffold_2.503	1178.92304330384	0.103019364878948	0.0783796612413876	1.31436348725311	0.188723911688109	0.45729774552584	NOT_CHANGE
evm.TU.scaffold_2.504	2153.08325611616	0.0301164668225296	0.171942515752522	0.175154275780613	0.860958411481244	0.938119131586702	NOT_CHANGE
evm.TU.scaffold_2.505	1548.67423783863	0.0584697877715857	0.0989518731733007	0.590891166549055	0.55459334504723	0.776916206751422	NOT_CHANGE
evm.TU.scaffold_2.512	3420.07339301299	0.133462435483977	0.090659402500951	1.47213010236392	0.140985748033233	0.393230139510178	NOT_CHANGE
evm.TU.scaffold_2.513	1619.58724925836	-0.083775096	0.134237118431201	-0.624082946	0.532573113334891	0.760785812646695	NOT_CHANGE
evm.TU.scaffold_2.514	2375.07672575084	-0.176763317	0.13049810784807	-1.354527816	0.175568045227455	0.439962257312852	NOT_CHANGE
evm.TU.scaffold_2.515	36.5181117771526	-0.169864242	0.361832293762512	-0.469455727	0.638743923595993	0.825127404426542	NOT_CHANGE
evm.TU.scaffold_2.516	21.1399426367109	0.446263744240196	0.492751535831113	0.905656729181967	0.365117572219508	NA	NOT_CHANGE
evm.TU.scaffold_2.517	6610.41143374935	-0.117675568	0.0799017583964034	-1.472753167	0.140817604705596	0.393092700136245	NOT_CHANGE
evm.TU.scaffold_2.518	1647.0871620462	0.359510718746584	0.136529342724945	2.63321211082706	0.00845815068012321	0.0699860824833214	NOT_CHANGE
evm.TU.scaffold_2.519	1428.21258750236	0.11577258687498	0.128118180072931	0.903639021480612	0.366186842882945	0.638477973328945	NOT_CHANGE
evm.TU.scaffold_2.520	1520.25378144085	-0.412976755	0.142656472936692	-2.894903722	0.00379274840764032	0.0425253017969325	NOT_CHANGE
evm.TU.scaffold_2.521	50.6644100296174	-0.199187086	0.367222670621634	-0.542415004	0.587532646038526	0.796952608879986	NOT_CHANGE
evm.TU.scaffold_2.522	9.32126312082514	0.613467672969602	0.745292621817874	0.823123233761886	0.4104379176975	NA	NOT_CHANGE
evm.TU.scaffold_2.523	9.49892588509012	-1.427706074	0.689827858997507	-2.069655575	0.0384846097530404	NA	NOT_CHANGE
evm.TU.scaffold_2.524	2156.79441527213	-0.396720317	0.243880036993955	-1.626702711	0.103800252792835	0.334686735613303	NOT_CHANGE
evm.TU.scaffold_2.525	3433.58994044886	0.15643865311187	0.318045297312029	0.491875385154306	0.622807440238848	0.817227503989779	NOT_CHANGE
evm.TU.scaffold_2.527	90.0898536991347	-0.034057987	0.330221778962278	-0.103136707	0.917854472536579	0.965388076466968	NOT_CHANGE
evm.TU.scaffold_2.528	609.435656793955	-0.069181498	0.161327413044194	-0.428826676	0.668049364055766	0.842456829252675	NOT_CHANGE
evm.TU.scaffold_2.529	178.012683868413	-0.350657929	0.195068537957374	-1.797613971	0.0722382028063216	0.271568119996426	NOT_CHANGE
evm.TU.scaffold_2.530	646.868663541266	-0.335726594	0.116854966428023	-2.873019472	0.00406569057082808	0.0446572279608739	NOT_CHANGE
evm.TU.scaffold_2.526	3654.58759307869	-0.084831749	0.14184897905112	-0.598042721	0.549811427737583	0.774254267679839	NOT_CHANGE
evm.TU.scaffold_2.547	198.909574896692	0.160932815077752	0.257193465371778	0.625726687282355	0.531494225626527	0.760785812646695	NOT_CHANGE
evm.TU.scaffold_2.545	657.209558461061	-0.128066452	0.198263304969665	-0.645941275	0.518317387366396	0.753010760449902	NOT_CHANGE
evm.TU.scaffold_2.546	1.77171496057446	-1.709264585	1.90961593423713	-0.895082909	0.370742769654987	NA	NOT_CHANGE
evm.TU.scaffold_2.531	1359.77452269639	0.0931594536817961	0.100392390847391	0.927953332871712	0.353431777502183	0.627599188222508	NOT_CHANGE
evm.TU.scaffold_2.532	1596.50432751412	0.0291990858722286	0.101686899455998	0.287146977913941	0.773999782859642	0.899689730023493	NOT_CHANGE
evm.TU.scaffold_2.533	134.265678986761	-0.199123528	0.226557960541095	-0.878907665	0.379451342245766	0.65029137440322	NOT_CHANGE
evm.TU.scaffold_2.534	509.688380815925	0.000198676256523138	0.177670632939696	0.00111822788738853	0.999107783419136	0.999604007652431	NOT_CHANGE
evm.TU.scaffold_2.535	2367.63148954166	-0.297866201	0.179445474058337	-1.659925959	0.0969293485488924	0.32258841561676	NOT_CHANGE
evm.TU.scaffold_2.536	1388.41392601846	0.253106520984824	0.085242223333887	2.96926231022185	0.00298515654274257	0.0357246538727974	NOT_CHANGE
evm.TU.scaffold_2.537	1298.00194492215	-0.213932943	0.117537657011842	-1.820122572	0.0687403408904513	0.261592988866194	NOT_CHANGE
evm.TU.scaffold_2.538	2295.01921960143	-0.242202519	0.139650098239014	-1.73435266	0.0828555291819657	0.294838488168681	NOT_CHANGE
evm.TU.scaffold_2.539	1224.10590469962	-0.232597953	0.0897836314360809	-2.590649872	0.00957948992007446	0.075909041131836	NOT_CHANGE
evm.TU.scaffold_2.540	124.09099557289	-0.156044821	0.207834681211355	-0.75081223	0.452765667827976	0.707383967011237	NOT_CHANGE
evm.TU.scaffold_2.541	171.937211072703	0.690662836641948	0.217251813843769	3.17908893105317	0.00147738756219723	0.022564498169173	NOT_CHANGE
evm.TU.scaffold_2.542	46.8007332148791	-0.05263738	0.292685671013691	-0.179842694	0.857276065045546	0.937186150550335	NOT_CHANGE
evm.TU.scaffold_2.543	3334.5057241282	-0.06171483	0.0841595799481786	-0.733307244	0.463371058047366	0.71327549754652	NOT_CHANGE
evm.TU.scaffold_2.544	9.63962793407455	-0.186339129	0.553344864636824	-0.336750445	0.73630503276018	NA	NOT_CHANGE
evm.TU.scaffold_2.563	1314.30641815846	-0.00568047	0.1125181633557	-0.050484915	0.959735970176779	0.983882458207418	NOT_CHANGE
evm.TU.scaffold_2.565	0.145834905011506	0	3.81692887976097	0	1	NA	NOT_CHANGE
evm.TU.scaffold_2.566	1.30944652918838	0	3.4124133801998	0	1	NA	NOT_CHANGE
evm.TU.scaffold_2.567	0.157252534852141	0	3.8169288797605	0	1	NA	NOT_CHANGE
evm.TU.scaffold_2.568	59.724599969891	0.0800526379979455	0.296668754961428	0.269838453356349	0.7872845382376	0.906502007993971	NOT_CHANGE
evm.TU.scaffold_2.569	98.6097719680093	0.405987359684511	0.264171675899673	1.5368315255671	0.124334571192419	0.368273225455979	NOT_CHANGE
evm.TU.scaffold_2.561	9102.46144948303	0.324710395521771	0.107989577788687	3.00686790494876	0.0026395443481065	0.033444341606085	NOT_CHANGE
evm.TU.scaffold_2.562	446.841540950618	0.415088988851606	0.131453236958646	3.15769317253244	0.00159022837567579	0.0237600236672884	NOT_CHANGE
evm.TU.scaffold_2.577	45.9742388133432	-0.296558447	0.372343718614569	-0.796464212	0.425762268511704	0.686269287718053	NOT_CHANGE
evm.TU.scaffold_2.581	587.451569139795	0.119087826096358	0.121890834718649	0.977003942677392	0.328567200469155	0.605669861734391	NOT_CHANGE
evm.TU.scaffold_2.582	379.873337208119	0.295339629400845	0.177417937627549	1.66465484465752	0.0959816366642744	0.320941630382968	NOT_CHANGE
evm.TU.scaffold_2.583	41.9224405269122	-0.303499035	0.426834716377331	-0.711045805	0.477055851544946	0.721582449919242	NOT_CHANGE
evm.TU.scaffold_2.578	306.328516423645	-0.202593069	0.195904049832334	-1.034144365	0.301068678534927	0.58190188189071	NOT_CHANGE
evm.TU.scaffold_2.579	1441.94173276232	0.243034058912916	0.0630204049884912	3.85643441925355	0.000115052946206491	0.00442418712912635	NOT_CHANGE
evm.TU.scaffold_2.580	2253.07307250251	0.117507479218868	0.0917494453326729	1.28074321095675	0.200283876748048	0.470299725731924	NOT_CHANGE
evm.TU.scaffold_2.570	1280.33644285673	-0.339846709	0.175570876686894	-1.935666756	0.0529085285872983	0.220379578605644	NOT_CHANGE
evm.TU.scaffold_2.571	140.452520295187	-0.24289403	0.184886491586051	-1.313746763	0.188931438327708	0.45729774552584	NOT_CHANGE
evm.TU.scaffold_2.572	258.084709951001	-0.140650034	0.123317628228986	-1.140550917	0.254056852392486	0.529627659715457	NOT_CHANGE
evm.TU.scaffold_2.573	39947.6532171736	0.273263613597928	0.113164226271604	2.41475263518411	0.0157458991586384	0.103262720660673	NOT_CHANGE
evm.TU.scaffold_2.574	334.008510438946	-0.048364149	0.173612093804998	-0.278575922	0.780570293261863	0.90351626174903	NOT_CHANGE
evm.TU.scaffold_2.575	530.602772465874	-0.330349473	0.307405562603867	-1.074637265	0.282537160966676	0.563748434225192	NOT_CHANGE
evm.TU.scaffold_2.576	3779.98906390834	0.238867624403798	0.174577973484839	1.36825751631572	0.171231483769766	0.434453210830148	NOT_CHANGE
evm.TU.scaffold_2.584	51.3355000470081	-0.326662113	0.294118527821278	-1.110647857	0.266719954646781	0.544807220516926	NOT_CHANGE
evm.TU.scaffold_2.586	31.9529936220449	0.139940843821544	0.478504096851446	0.292454849900668	0.769938876108763	0.897092690683895	NOT_CHANGE
evm.TU.scaffold_2.589	1.96155823924421	-0.11271422	2.18902882542554	-0.051490514	0.958934660242997	NA	NOT_CHANGE
evm.TU.scaffold_2.587	433.06653916556	0.116451765024531	0.145911880034405	0.798096529200177	0.424814475438319	0.685298278182694	NOT_CHANGE
evm.TU.scaffold_2.588	867.252382189523	-0.020004248	0.122649568189914	-0.163100846	0.870439033671484	0.943371821395543	NOT_CHANGE
evm.TU.scaffold_2.560	6.80839346730402	-1.413656189	2.50343380372938	-0.564686866	0.572286769246853	NA	NOT_CHANGE
evm.TU.scaffold_2.548	2702.38822460379	0.183077921703705	0.098565926667921	1.85741592346119	0.0632520027445627	0.247439385206795	NOT_CHANGE
evm.TU.scaffold_2.549	1686.35795580534	-0.407213415	0.119347294034383	-3.412003756	0.000644872247189569	0.0129772364388797	NOT_CHANGE
evm.TU.scaffold_2.550	653.729429068368	0.16705079185676	0.203452346056627	0.821080685942371	0.411600310608349	0.67572022577896	NOT_CHANGE
evm.TU.scaffold_2.551	19.7836825490734	0.444282133060922	0.507611882064663	0.875239821522394	0.381443430108728	NA	NOT_CHANGE
evm.TU.scaffold_2.552	33.3350914151737	-0.661864138	0.403736894601666	-1.639345194	0.101141388805366	0.330617370127854	NOT_CHANGE
evm.TU.scaffold_2.553	112.668088467744	-0.33440804	0.265378829559624	-1.260115741	0.207627612723723	0.479486393350106	NOT_CHANGE
evm.TU.scaffold_2.554	28.8702013385926	-0.472681541	0.533146875939293	-0.886587847	0.375300839216361	NA	NOT_CHANGE
evm.TU.scaffold_2.555	18.6170368782619	-0.415310766	0.579580971470933	-0.716570741	0.473639003487056	NA	NOT_CHANGE
evm.TU.scaffold_2.556	10601.3408521591	0.210631663196063	0.243222792641259	0.866002979855321	0.386488527668919	0.654639811271509	NOT_CHANGE
evm.TU.scaffold_2.557	691719.778468637	-0.066292406	0.138544434703764	-0.478492017	0.632300054678357	0.821317400593445	NOT_CHANGE
evm.TU.scaffold_2.558	115.627191876607	0.360284259987825	0.264235472794361	1.3634969452728	0.172725946535149	0.436596186739438	NOT_CHANGE
evm.TU.scaffold_2.559	1690.46899788185	0.0341242282820464	0.159442076663125	0.214022728480546	0.830529333049832	0.924767846597911	NOT_CHANGE
evm.TU.scaffold_2.598	2.0101992146459	1.93037969410735	2.15253557663429	0.896793398010033	0.369829171487563	NA	NOT_CHANGE
evm.TU.scaffold_2.597	477.937047966291	0.0660074159041574	0.21928295941973	0.301014798773363	0.763403209796201	0.894604682776767	NOT_CHANGE
evm.TU.scaffold_2.599	103.51441854095	-0.028106231	0.276050994090449	-0.10181536	0.918903233703315	0.96554848754682	NOT_CHANGE
evm.TU.scaffold_2.600	0.405211884022078	2.10418539926192	3.7929157982638	0.554767232171383	0.579053882889076	NA	NOT_CHANGE
evm.TU.scaffold_2.601	1795.90108496133	-0.015185663	0.134972443830955	-0.112509356	0.910419551581976	0.962620949722347	NOT_CHANGE
evm.TU.scaffold_2.590	3230.12836813241	-0.187622662	0.143476833307493	-1.307686111	0.190979796007529	0.458907110753681	NOT_CHANGE
evm.TU.scaffold_2.591	1251.58749660294	0.436413292302284	0.171467403592563	2.545167671	0.0109225277075989	0.0820792222015699	NOT_CHANGE
evm.TU.scaffold_2.592	1642.1441542342	-0.061856847	0.0807949012560613	-0.76560335	0.443912350574764	0.700770236363504	NOT_CHANGE
evm.TU.scaffold_2.593	2875.37611965454	0.0827122521416754	0.09506813902151	0.870031253298868	0.384283324859869	0.652932842256338	NOT_CHANGE
evm.TU.scaffold_2.594	24.6819795949225	-0.305130973	0.33927136002675	-0.899371445	0.368454843609541	NA	NOT_CHANGE
evm.TU.scaffold_2.595	2543.57216887747	-0.182232884	0.194127976449671	-0.938725514	0.347871690613217	0.622180465580264	NOT_CHANGE
evm.TU.scaffold_2.596	4252.21682640812	0.224937398497283	0.12926411125264	1.74013805005516	0.0818347803640472	0.292600632349724	NOT_CHANGE
evm.TU.scaffold_2.604	233.879764658473	0.0378003959489045	0.14509787959393	0.260516528943721	0.794465367120698	0.910254175678998	NOT_CHANGE
evm.TU.scaffold_2.605	0.33163964184152	2.57801995607595	3.76375424083136	0.684959694793064	0.493369355068189	NA	NOT_CHANGE
evm.TU.scaffold_2.606	86.4832852707477	0.341960778965928	0.316278279605229	1.08120222290559	0.279607169438373	0.560833287480306	NOT_CHANGE
evm.TU.scaffold_2.612	12.3016103365713	0.770524310670442	0.462265583076024	1.66684334477854	0.0955455588545154	NA	NOT_CHANGE
[truncated: 11,998 more rows]
