# Supplementary material for: Transcriptomic Responses of Sclerodermus alternatusi Yang to Ultraviolet (UV) Stress of Different Wavelengths
Source: Int J Mol Sci. 2026 Jan 23;27(3):1163. doi: 10.3390/ijms27031163 (PMC12897700; doi:10.3390/ijms27031163)
Supplement: Supplementary file 1 [file ijms-27-01163-s001.zip › Supplementary Materials/C_vs_CK_res_classified.csv]

row	baseMean	log2FoldChange	lfcSE	stat	pvalue	padj	group
evm.TU.scaffold_1.3	0.665804836210621	-2.655433956	2.87637588987835	-0.923187392	0.355909558152031	NA	NOT_CHANGE
evm.TU.scaffold_1.6	24.9820708023399	0.420345956078577	0.407191207897818	1.03230607126483	0.301928757829877	0.999559018053955	NOT_CHANGE
evm.TU.scaffold_1.4	74.8417853884734	0.15404569754281	0.359637286343248	0.428336280448365	0.668406308492477	0.999559018053955	NOT_CHANGE
evm.TU.scaffold_1.5	28.3856363225569	0.340219089542038	0.445850571914691	0.763078733040484	0.445416442395252	0.999559018053955	NOT_CHANGE
evm.TU.scaffold_1.35	6.67458601208547	1.20573680432499	0.805396902064563	1.49707156960028	0.134374636477936	0.999559018053955	NOT_CHANGE
evm.TU.scaffold_1.7	28.0504827384762	-0.698417552	0.528968277871587	-1.320339198	0.186721793873525	0.999559018053955	NOT_CHANGE
evm.TU.scaffold_1.8	6.90548553407856	-0.144784119	0.8379939359285	-0.172774662	0.862828553914229	0.999559018053955	NOT_CHANGE
evm.TU.scaffold_1.9	8.32648784945117	-0.224056975	0.614004374245327	-0.36491104	0.71517781284715	0.999559018053955	NOT_CHANGE
evm.TU.scaffold_1.10	1.62865782910601	-1.424186993	1.25177461358041	-1.137734363	0.25523141989889	NA	NOT_CHANGE
evm.TU.scaffold_1.11	2.17979413723829	-0.756972892	1.00793614343484	-0.751012747	0.452644984553115	NA	NOT_CHANGE
evm.TU.scaffold_1.12	1.08096697129245	0.671425703546653	2.12784725645926	0.315542246516277	0.752349980010477	NA	NOT_CHANGE
evm.TU.scaffold_1.13	6.70173039943998	-0.05414381	0.696272724706996	-0.07776236	0.938017088092748	0.999559018053955	NOT_CHANGE
evm.TU.scaffold_1.14	2.42369323205981	-0.844482559	0.956869011049095	-0.882547715	0.37748068883377	NA	NOT_CHANGE
evm.TU.scaffold_1.15	47.1175518691463	0.302110606207246	0.276293038412295	1.09344270106591	0.274199473791984	0.999559018053955	NOT_CHANGE
evm.TU.scaffold_1.16	11.6356449209233	-0.159178838	0.558469258743131	-0.285027037	0.775623428411712	0.999559018053955	NOT_CHANGE
evm.TU.scaffold_1.17	0.720881560551704	-1.741336545	3.34428547844869	-0.520690161	0.602582629375622	NA	NOT_CHANGE
evm.TU.scaffold_1.18	1.01431773499912	1.16117432645381	1.93372234775895	0.600486583712252	0.548181999517052	NA	NOT_CHANGE
evm.TU.scaffold_1.19	8.94866789112233	-0.640900026	0.612078837351682	-1.047087379	0.295059279702164	0.999559018053955	NOT_CHANGE
evm.TU.scaffold_1.20	95.870065724018	0.342822430045016	0.24629948204585	1.3918926146227	0.163954918609573	0.999559018053955	NOT_CHANGE
evm.TU.scaffold_1.21	29.6020498725124	0.0161692200238854	0.366454146221708	0.0441234467957225	0.964806003142282	0.999559018053955	NOT_CHANGE
evm.TU.scaffold_1.22	27.9018318613965	0.493362221001194	0.353426662451479	1.39593945057534	0.162732729421219	0.999559018053955	NOT_CHANGE
evm.TU.scaffold_1.23	0.3482522563109	-0.636520062	3.23218247827799	-0.19693197	0.843880775362107	NA	NOT_CHANGE
evm.TU.scaffold_1.24	8.71512135709856	-0.063731662	0.596429785898225	-0.106855263	0.914903804738528	0.999559018053955	NOT_CHANGE
evm.TU.scaffold_1.39	8.19653081210021	-0.035257806	0.820757430503021	-0.042957644	0.965735297534614	0.999559018053955	NOT_CHANGE
evm.TU.scaffold_1.38	3.65580192776938	-0.810374072	1.40230809157617	-0.577885899	0.563341155914413	NA	NOT_CHANGE
evm.TU.scaffold_1.41	2.24349917546655	-2.765100838	1.87782453049965	-1.472502246	0.140885301043634	NA	NOT_CHANGE
evm.TU.scaffold_1.37	1329.91106856632	0.0456843438731289	0.131369675499755	0.347754104585683	0.728024860008774	0.999559018053955	NOT_CHANGE
evm.TU.scaffold_1.25	2.7810063928821	0.435952227821677	1.2037263657587	0.362168878428528	0.71722583457743	NA	NOT_CHANGE
evm.TU.scaffold_1.29	4.63733319754558	-0.683429926	1.11094331620457	-0.615179835	0.538435963083142	0.999559018053955	NOT_CHANGE
evm.TU.scaffold_1.31	0.887120949965534	1.656545515	3.05135028518348	0.542889331062949	0.587206002122744	NA	NOT_CHANGE
evm.TU.scaffold_1.26	8.50046590858009	0.616879401296941	0.852494253650305	0.723617078538088	0.469300853457035	0.999559018053955	NOT_CHANGE
evm.TU.scaffold_1.27	426.581325400857	0.0898883942822285	0.115985066026177	0.774999725067545	0.438339822045112	0.999559018053955	NOT_CHANGE
evm.TU.scaffold_1.28	36.6314893172245	0.147546989958548	0.265591873907183	0.555540302449586	0.578525151390921	0.999559018053955	NOT_CHANGE
evm.TU.scaffold_1.30	3.78452787128044	1.45824159547589	1.17464868432614	1.24142785407573	0.214447734686477	NA	NOT_CHANGE
evm.TU.scaffold_1.32	41.3207724997616	-0.073387	0.396534189019701	-0.185071054	0.853173304829998	0.999559018053955	NOT_CHANGE
evm.TU.scaffold_1.33	71.1447144501367	-0.015473741	0.255995745565994	-0.060445306	0.951800975628473	0.999559018053955	NOT_CHANGE
evm.TU.scaffold_1.42	2745.6511937852	0.0398865457318902	0.0940680292381385	0.424018086218381	0.671552623182578	0.999559018053955	NOT_CHANGE
evm.TU.scaffold_1.43	466.883660720176	-0.130138255	0.126609669903307	-1.027869789	0.304011082183564	0.999559018053955	NOT_CHANGE
evm.TU.scaffold_1.44	762.050025686996	-0.245243175	0.258378431627285	-0.94916272	0.34253785903915	0.999559018053955	NOT_CHANGE
evm.TU.scaffold_1.45	388.696293276244	-0.118726819	0.198130496978272	-0.599235456	0.549015882213663	0.999559018053955	NOT_CHANGE
evm.TU.scaffold_1.46	73.1187122396718	0.104668750077922	0.323245470603193	0.32380577485774	0.746085083856509	0.999559018053955	NOT_CHANGE
evm.TU.scaffold_1.47	315.533025923033	0.300042246710576	0.201687137410859	1.48766178429791	0.136840110679674	0.999559018053955	NOT_CHANGE
evm.TU.scaffold_1.52	1122.48895250499	-0.089938838	0.111355898763787	-0.807670175	0.419280477021079	0.999559018053955	NOT_CHANGE
evm.TU.scaffold_1.53	215.956283300226	0.0329169115224807	0.140714427695704	0.23392705397391	0.815041609801441	0.999559018053955	NOT_CHANGE
evm.TU.scaffold_1.54	578.194560397787	0.0654402372243186	0.139178007525263	0.470190933092934	0.638218611414038	0.999559018053955	NOT_CHANGE
evm.TU.scaffold_1.55	1006.02704561469	-0.172470214	0.173352225015974	-0.994912031	0.319779051004651	0.999559018053955	NOT_CHANGE
evm.TU.scaffold_1.50	1.278214711	1.20568806079797	2.26515614194201	0.532275916204294	0.594534910103069	NA	NOT_CHANGE
evm.TU.scaffold_1.48	669.940464105754	-0.122642056	0.100727221257736	-1.217566163	0.223388879286226	0.999559018053955	NOT_CHANGE
evm.TU.scaffold_1.49	2068.88223097713	0.0482469128169743	0.0888792173900348	0.542836832206218	0.587242151144133	0.999559018053955	NOT_CHANGE
evm.TU.scaffold_1.51	1546.16308829093	-0.131316669	0.180951961247968	-0.725699064	0.468023275712753	0.999559018053955	NOT_CHANGE
evm.TU.scaffold_1.58	1.85442674010078	0.649927171089537	1.84892415095966	0.351516405230686	0.725200967182476	NA	NOT_CHANGE
evm.TU.scaffold_1.61	17.127759850233	0.123329345815473	0.676824948270537	0.182217493800445	0.855412044751287	0.999559018053955	NOT_CHANGE
evm.TU.scaffold_1.59	12.8691709090732	-0.027643337	0.545646641006634	-0.050661609	0.95959516889692	0.999559018053955	NOT_CHANGE
evm.TU.scaffold_1.60	605.829417772839	0.0154592852824933	0.182567578759515	0.0846770570521551	0.932518136264341	0.999559018053955	NOT_CHANGE
evm.TU.scaffold_1.56	9630.41356560262	-0.352223103	0.150901850043642	-2.334120509	0.0195894126642187	0.550410066779555	NOT_CHANGE
evm.TU.scaffold_1.57	2.50941933262125	0.287372152481025	1.86182693435336	0.154349551603642	0.877334128867747	NA	NOT_CHANGE
evm.TU.scaffold_1.74	84.5688586576131	0.284347098124514	0.228262665875308	1.24570129343816	0.212874078626232	0.999559018053955	NOT_CHANGE
evm.TU.scaffold_1.72	1492.15846953485	-0.15369785	0.115377901133135	-1.332125549	0.182818936061074	0.999559018053955	NOT_CHANGE
evm.TU.scaffold_1.73	856.852221368225	0.163023215542006	0.111021840550922	1.46838869481031	0.141998670685454	0.999559018053955	NOT_CHANGE
evm.TU.scaffold_1.77	73.6275988216274	-0.588213778	0.222661877919119	-2.64173546	0.00824824520014972	0.360420337775965	NOT_CHANGE
evm.TU.scaffold_1.89	5.74446216193272	-1.603295737	0.925361974348103	-1.732614675	0.0831641791330389	0.902647068004311	NOT_CHANGE
evm.TU.scaffold_1.62	155.935608792597	0.277401351669199	0.264684172253957	1.04804661837898	0.294617128926295	0.999559018053955	NOT_CHANGE
evm.TU.scaffold_1.63	1703.85470385392	0.0305066576084842	0.114872328744553	0.26557011546552	0.790570303723533	0.999559018053955	NOT_CHANGE
evm.TU.scaffold_1.64	1067.24905826703	0.0286611042574896	0.0950387879250893	0.301572703979354	0.762977818798973	0.999559018053955	NOT_CHANGE
evm.TU.scaffold_1.65	1343.36082271645	-0.042682458	0.134877370796217	-0.316453811	0.751658078732672	0.999559018053955	NOT_CHANGE
evm.TU.scaffold_1.66	366.08538405166	-0.257548994	0.141307927199106	-1.822608248	0.0683627455392504	0.832506045956037	NOT_CHANGE
evm.TU.scaffold_1.67	49.6697811668862	-0.197843005	0.330264249210542	-0.599044568	0.549143164640201	0.999559018053955	NOT_CHANGE
evm.TU.scaffold_1.68	136.434218781862	2.11972774598868	0.764198385762058	2.77379249352233	0.00554070072722179	0.310028154103633	NOT_CHANGE
evm.TU.scaffold_1.69	1563.48634297221	0.048458839565643	0.1073393265444	0.451454663688414	0.651661893210014	0.999559018053955	NOT_CHANGE
evm.TU.scaffold_1.70	1688.45702649098	-0.021720954	0.119541647652993	-0.181701983	0.855816609349079	0.999559018053955	NOT_CHANGE
evm.TU.scaffold_1.71	1228.57122105912	-0.123812834	0.0934710905679187	-1.324610997	0.185300206744799	0.999559018053955	NOT_CHANGE
evm.TU.scaffold_1.84	0.135552234627793	-1.320232879	3.81559550790917	-0.346009653	0.729335460055279	NA	NOT_CHANGE
evm.TU.scaffold_1.86	0.20332835194169	-1.855581887	3.7771121792115	-0.491269996	0.62323549771178	NA	NOT_CHANGE
evm.TU.scaffold_1.87	0.24074119197377	-1.320230874	3.81559543357075	-0.346009135	0.729335849759162	NA	NOT_CHANGE
evm.TU.scaffold_1.83	0.789707487607072	3.34195480311553	3.71831126687214	0.898782959051945	0.368768278662856	NA	NOT_CHANGE
evm.TU.scaffold_1.88	51.5287185384379	0.00607705954999952	0.312702433032148	0.0194340014916825	0.984494886257606	0.999559018053955	NOT_CHANGE
evm.TU.scaffold_1.79	76.6465038690109	0.170867872479216	0.318523184191777	0.536437788391377	0.591656020898409	0.999559018053955	NOT_CHANGE
evm.TU.scaffold_1.75	1365.51988295369	-0.006443318	0.110582573978363	-0.058267031	0.953535928702487	0.999559018053955	NOT_CHANGE
evm.TU.scaffold_1.76	4483.52770073441	-0.081454024	0.10445579140673	-0.779794233	0.435512001235697	0.999559018053955	NOT_CHANGE
evm.TU.scaffold_1.90	184.680451086821	-0.19141515	0.18454550954117	-1.037224644	0.29963117542221	0.999559018053955	NOT_CHANGE
evm.TU.scaffold_1.95	172.766033484141	-0.017745595	0.21596769040986	-0.082167822	0.934513261014347	0.999559018053955	NOT_CHANGE
evm.TU.scaffold_1.97	104.611303106308	-0.164637285	0.237845016679357	-0.692204054	0.488809193432256	0.999559018053955	NOT_CHANGE
evm.TU.scaffold_1.96	1362.21883079331	-0.132598922	0.152871264416954	-0.867389449	0.385728660880147	0.999559018053955	NOT_CHANGE
evm.TU.scaffold_1.91	1324.70479694133	-0.071387397	0.125332799567665	-0.569582719	0.568960751743018	0.999559018053955	NOT_CHANGE
evm.TU.scaffold_1.92	496.886991854913	-0.074289936	0.193924830079768	-0.383086252	0.701655813201226	0.999559018053955	NOT_CHANGE
evm.TU.scaffold_1.93	1645.74713324316	0.0615512851009018	0.0959137549593026	0.641735746108769	0.521044775385359	0.999559018053955	NOT_CHANGE
evm.TU.scaffold_1.94	4028.18181083482	-0.081630246	0.0902466118877155	-0.904524215	0.365717500052869	0.999559018053955	NOT_CHANGE
evm.TU.scaffold_1.101	2.12628393838102	-0.454255917	1.47644919723456	-0.307667828	0.758335102775299	NA	NOT_CHANGE
evm.TU.scaffold_1.98	18.7206591209345	0.322089546943809	0.437951757929758	0.735445265630076	0.462068362738943	0.999559018053955	NOT_CHANGE
evm.TU.scaffold_1.99	313.957609030616	-0.174344358	0.187605257746887	-0.92931488	0.35272592592368	0.999559018053955	NOT_CHANGE
evm.TU.scaffold_1.100	6819.24824178429	-0.039277796	0.13434502463435	-0.292365095	0.770007493296017	0.999559018053955	NOT_CHANGE
evm.TU.scaffold_1.109	729.309930222347	0.111425232456051	0.183026153662037	0.608794045149419	0.542660961178292	0.999559018053955	NOT_CHANGE
evm.TU.scaffold_1.110	60.0688265304657	0.604479803328488	0.368818484351514	1.63896287462743	0.101220991783631	0.950848434175382	NOT_CHANGE
evm.TU.scaffold_1.102	248.446317821366	0.0683297819985096	0.113815875278098	0.600353701375596	0.548270536515212	0.999559018053955	NOT_CHANGE
evm.TU.scaffold_1.103	6156.03193540546	-0.061791069	0.108070092435066	-0.571768445	0.567478857725436	0.999559018053955	NOT_CHANGE
evm.TU.scaffold_1.104	1975.8970895147	-0.141408029	0.18951733256201	-0.746148268	0.455577854476468	0.999559018053955	NOT_CHANGE
evm.TU.scaffold_1.105	93.6360310954406	0.0694026178702795	0.31565765336816	0.219866735780784	0.825974943400463	0.999559018053955	NOT_CHANGE
evm.TU.scaffold_1.106	2082.32179988467	-0.073373674	0.0604778725142209	-1.213231735	0.225041234266067	0.999559018053955	NOT_CHANGE
evm.TU.scaffold_1.107	1378.65094395668	-0.026106999	0.132378595519962	-0.197214652	0.843659564893814	0.999559018053955	NOT_CHANGE
evm.TU.scaffold_1.108	927.044894285122	0.0509165211663359	0.0820652422299347	0.620439540331524	0.534968447119296	0.999559018053955	NOT_CHANGE
evm.TU.scaffold_1.112	31.4289148681397	0.507640615492502	0.42969634132807	1.18139385111711	0.237446299577033	0.999559018053955	NOT_CHANGE
evm.TU.scaffold_1.113	14.6179167658635	0.442388040502912	0.525329112705704	0.842115979874779	0.399723037427815	0.999559018053955	NOT_CHANGE
evm.TU.scaffold_1.114	27.7833465651316	0.059928551508652	0.514440318107658	0.116492719173132	0.907262056071297	0.999559018053955	NOT_CHANGE
evm.TU.scaffold_1.115	52.8188996019946	0.292886054908672	0.278945835546634	1.04997464591905	0.293729769807762	0.999559018053955	NOT_CHANGE
evm.TU.scaffold_1.116	146.044223920209	0.683291396270483	0.255685175243592	2.67239348397696	0.00753122798688247	0.347460978510709	NOT_CHANGE
evm.TU.scaffold_1.117	2567.52432995753	0.0649743965149501	0.148098382901062	0.438724550816714	0.660861135607715	0.999559018053955	NOT_CHANGE
evm.TU.scaffold_1.118	984.294891671155	-0.055651829	0.106241738245801	-0.523822655	0.600401894750324	0.999559018053955	NOT_CHANGE
evm.TU.scaffold_1.119	774.75583844848	0.0300797223850723	0.113823454717341	0.264266468275539	0.791574596509148	0.999559018053955	NOT_CHANGE
evm.TU.scaffold_1.120	821.871521424873	0.0899029418439676	0.128489085225413	0.699693220527233	0.484118911209857	0.999559018053955	NOT_CHANGE
evm.TU.scaffold_1.121	6374.51768975839	0.111074735184229	0.19965752959892	0.556326302380684	0.577987809577556	0.999559018053955	NOT_CHANGE
evm.TU.scaffold_1.122	3026.13176687473	0.0534852486783808	0.113832581006573	0.469858877005454	0.638455846323862	0.999559018053955	NOT_CHANGE
evm.TU.scaffold_1.123	2371.69076485861	-0.270870108	0.118940669443053	-2.277354829	0.0227650452332673	0.578450143309711	NOT_CHANGE
evm.TU.scaffold_1.124	1379.33497911033	0.00790520576354297	0.0881450352116562	0.0896840728982725	0.928538272918926	0.999559018053955	NOT_CHANGE
evm.TU.scaffold_1.125	748.795976134759	0.0912976763940521	0.121929093698457	0.748776798258176	0.453991746262791	0.999559018053955	NOT_CHANGE
evm.TU.scaffold_1.147	314.963047274459	0.284237070501408	0.252196909155161	1.12704422688438	0.259723782320869	0.999559018053955	NOT_CHANGE
evm.TU.scaffold_1.142	70.8629933022489	-0.175829915	0.348396409380938	-0.504683488	0.613781160304827	0.999559018053955	NOT_CHANGE
evm.TU.scaffold_1.143	12.7551501935099	-0.029060869	0.534281073053979	-0.054392472	0.956622476090028	0.999559018053955	NOT_CHANGE
evm.TU.scaffold_1.144	2334.35379857549	0.28026721114749	0.165501603704135	1.69344105963178	0.0903715449501766	0.931985145092984	NOT_CHANGE
evm.TU.scaffold_1.145	141.92902393541	0.277840959872202	0.174372613399432	1.59337498277758	0.111076094494426	0.969192891120087	NOT_CHANGE
evm.TU.scaffold_1.137	10507.6308493412	-0.047807638	0.11175550118702	-0.427787782	0.668805633276429	0.999559018053955	NOT_CHANGE
evm.TU.scaffold_1.138	77.061427735332	0.0979577414830811	0.286973357542358	0.3413478600313	0.732841722000321	0.999559018053955	NOT_CHANGE
evm.TU.scaffold_1.139	41.5907342409395	-0.368409936	0.311318240014345	-1.18338693	0.236655834985035	0.999559018053955	NOT_CHANGE
evm.TU.scaffold_1.140	67.8321245749917	0.0705777787349986	0.324267581423498	0.217652897724682	0.827699565942661	0.999559018053955	NOT_CHANGE
evm.TU.scaffold_1.141	397.182041094217	0.317612314995341	0.311814705241882	1.01859312487832	0.30839616958371	0.999559018053955	NOT_CHANGE
evm.TU.scaffold_1.148	2388.28321392536	-0.126724789	0.0969993694966696	-1.306449619	0.191399701212269	0.999559018053955	NOT_CHANGE
evm.TU.scaffold_1.126	565.872064459732	0.135814840378335	0.199548591249242	0.680610369274408	0.496118063957199	0.999559018053955	NOT_CHANGE
evm.TU.scaffold_1.127	255.063201956701	0.0601880846868791	0.160103370030332	0.37593265323195	0.706966964326414	0.999559018053955	NOT_CHANGE
evm.TU.scaffold_1.128	6.15227845521991	0.358013869784086	0.733043508434137	0.488393752437482	0.625270966273527	0.999559018053955	NOT_CHANGE
evm.TU.scaffold_1.129	14.5487099590119	0.341995558296141	0.474814997570525	0.720271179398337	0.471358046020275	0.999559018053955	NOT_CHANGE
evm.TU.scaffold_1.130	102.682883490394	0.198622972503362	0.209761663324265	0.946898348132929	0.343690579765052	0.999559018053955	NOT_CHANGE
evm.TU.scaffold_1.131	21.85711642	-0.296312344	0.482142712910891	-0.614573934	0.538836132930372	0.999559018053955	NOT_CHANGE
evm.TU.scaffold_1.132	23.4416199228142	-0.007199985	0.432381902940321	-0.016651911	0.986714311609137	0.999787388827087	NOT_CHANGE
evm.TU.scaffold_1.133	188.939295663132	0.0970523219039557	0.160410662155779	0.605024133680749	0.54516296132321	0.999559018053955	NOT_CHANGE
evm.TU.scaffold_1.134	10547.1462264788	0.0808217213716624	0.121306706045412	0.666259302609421	0.505245373701697	0.999559018053955	NOT_CHANGE
evm.TU.scaffold_1.135	18049.3268900899	-0.256017039	0.101017555966961	-2.534381643	0.0112645973432146	0.422026761017594	NOT_CHANGE
evm.TU.scaffold_1.136	1514.53090812055	0.0297164608410045	0.105268178933847	0.282292912653869	0.777718919566793	0.999559018053955	NOT_CHANGE
evm.TU.scaffold_1.160	1069.20401227623	0.0992798812723954	0.0857204808192552	1.15818157251976	0.246789946705012	0.999559018053955	NOT_CHANGE
evm.TU.scaffold_1.149	1097.59930627513	0.187655264462043	0.177741571910795	1.05577588	0.291070620469841	0.999559018053955	NOT_CHANGE
evm.TU.scaffold_1.150	6982.92897347085	0.000788765799991499	0.147417824428063	0.00535054565519247	0.995730902599389	0.999879056936877	NOT_CHANGE
evm.TU.scaffold_1.151	1871.80079540787	0.0554659308485266	0.11858713824731	0.467722989763477	0.63998269841598	0.999559018053955	NOT_CHANGE
evm.TU.scaffold_1.152	166.132105877025	-0.112956911	0.238859594564015	-0.472900876	0.636283900163691	0.999559018053955	NOT_CHANGE
evm.TU.scaffold_1.153	956.496382710874	0.17116797214572	0.206939667210277	0.827139496517076	0.408157999975851	0.999559018053955	NOT_CHANGE
evm.TU.scaffold_1.154	266.134252483088	0.154234261929654	0.137764758155648	1.11954801790018	0.262906417718582	0.999559018053955	NOT_CHANGE
evm.TU.scaffold_1.155	868.762652265029	-0.095805773	0.0973974788338598	-0.983657626	0.325283881022938	0.999559018053955	NOT_CHANGE
evm.TU.scaffold_1.156	189.541080618788	0.113869473499274	0.299309712588474	0.380440288804912	0.70361861270565	0.999559018053955	NOT_CHANGE
evm.TU.scaffold_1.157	70.1447394587548	0.0262101282526578	0.278725079784838	0.0940357727151453	0.925080740110669	0.999559018053955	NOT_CHANGE
evm.TU.scaffold_1.158	37.5767657615095	-0.253992923	0.270898383018752	-0.93759483	0.348452669227934	0.999559018053955	NOT_CHANGE
evm.TU.scaffold_1.159	36.7991151740878	-0.119620744	0.399947249020965	-0.299091304	0.764870381236123	0.999559018053955	NOT_CHANGE
evm.TU.scaffold_1.161	19277.8984117893	-0.147054926	0.106801961437467	-1.3768935	0.168545177222631	0.999559018053955	NOT_CHANGE
evm.TU.scaffold_1.162	87.2441404157967	0.079072804375069	0.210898287898763	0.374933363200303	0.707710025740537	0.999559018053955	NOT_CHANGE
evm.TU.scaffold_1.163	1574.36694174429	0.0445056320236195	0.113150322404189	0.393331906423024	0.69407435548011	0.999559018053955	NOT_CHANGE
evm.TU.scaffold_1.164	706.886050028447	-0.082605554	0.126080751695575	-0.655179738	0.512352038538657	0.999559018053955	NOT_CHANGE
evm.TU.scaffold_1.165	16.4262991039708	0.212202678885483	0.526285051880832	0.403208637842013	0.686794745754458	0.999559018053955	NOT_CHANGE
evm.TU.scaffold_1.166	1304.53661705606	-0.047186379	0.098520623706941	-0.478949254	0.631974730350314	0.999559018053955	NOT_CHANGE
evm.TU.scaffold_1.167	2995.03066712802	0.282007190451949	0.199609818610777	1.41279217833387	0.15771683873228	0.999559018053955	NOT_CHANGE
evm.TU.scaffold_1.168	0.491794841171808	-1.867909352	3.60953858589115	-0.517492557	0.604812363399565	NA	NOT_CHANGE
evm.TU.scaffold_1.169	1367.3368612121	0.0672776927405961	0.0934162724024436	0.720192435540129	0.471406520719804	0.999559018053955	NOT_CHANGE
evm.TU.scaffold_1.177	19.4880673813768	-0.518172731	0.547501435468444	-0.946431731	0.343928427321844	0.999559018053955	NOT_CHANGE
evm.TU.scaffold_1.178	5.31049853321632	-0.158140852	1.17527796952311	-0.134556127	0.892962831523318	0.999559018053955	NOT_CHANGE
evm.TU.scaffold_1.171	242.762144998437	0.320059315555532	0.190931320028265	1.67630599059468	0.093678272116735	0.936507443020739	NOT_CHANGE
evm.TU.scaffold_1.184	578.920328649817	0.0878941501302155	0.13687101997881	0.642167714859018	0.520764293013129	0.999559018053955	NOT_CHANGE
evm.TU.scaffold_1.185	165.213876966301	-0.27629473	0.156799839871438	-1.762085535	0.0780548469333257	0.883041387934477	NOT_CHANGE
evm.TU.scaffold_1.181	0.775849152117943	-0.938686042	1.84720393377211	-0.508165896	0.611337005588117	NA	NOT_CHANGE
evm.TU.scaffold_1.179	249.126271894025	-0.019710874	0.148929369006904	-0.13235048	0.894707080957578	0.999559018053955	NOT_CHANGE
evm.TU.scaffold_1.180	14.6274323317287	0.648466096830115	0.483412109825634	1.34143535846468	0.179779144024625	0.999559018053955	NOT_CHANGE
evm.TU.scaffold_1.182	4.33952053365364	0.421359670896911	0.815206197526543	0.516874960194585	0.605243448185584	NA	NOT_CHANGE
evm.TU.scaffold_1.183	1889.06823215676	-0.098066447	0.0964466296890165	-1.016794964	0.309250978400985	0.999559018053955	NOT_CHANGE
evm.TU.scaffold_1.170	7446.18632835316	0.433878211735385	0.241597956255869	1.79586871701794	0.0725153987412307	0.847290306490657	NOT_CHANGE
evm.TU.scaffold_1.186	1457.32929246493	-0.226390015	0.16316370703536	-1.387502275	0.165288657850967	0.999559018053955	NOT_CHANGE
evm.TU.scaffold_1.187	157.729125225463	-0.026987055	0.312833944426557	-0.086266389	0.931254656670511	0.999559018053955	NOT_CHANGE
evm.TU.scaffold_1.188	2516.58530163854	0.0322860256735941	0.075422935376636	0.428066416566379	0.668602766388457	0.999559018053955	NOT_CHANGE
evm.TU.scaffold_1.197	723.377241833925	0.370141727902647	0.217714755812544	1.70012237581795	0.0891079092458233	0.931985145092984	NOT_CHANGE
evm.TU.scaffold_1.199	0.145834905011506	-1.384391559	3.81247126001016	-0.363121835	0.716513874555757	NA	NOT_CHANGE
evm.TU.scaffold_1.200	20.5992080880428	-0.250728388	0.459941455983197	-0.545131092	0.585663359788232	0.999559018053955	NOT_CHANGE
evm.TU.scaffold_1.198	1325.12560043132	-0.167844477	0.27666450164203	-0.606671533	0.544068917432738	0.999559018053955	NOT_CHANGE
evm.TU.scaffold_1.201	88.8729836397226	1.18903808823741	0.504164956180889	2.35843065580067	0.0183523882499037	0.533837227984605	NOT_CHANGE
evm.TU.scaffold_1.202	2500.31490438935	0.132790106773499	0.119779126927809	1.10862476776552	0.267592088859122	0.999559018053955	NOT_CHANGE
evm.TU.scaffold_1.203	17.0007705375584	0.0282874660535807	0.510327686767237	0.0554300046559746	0.95579589231735	0.999559018053955	NOT_CHANGE
evm.TU.scaffold_1.189	393.511346846525	0.148975242495413	0.160663776585734	0.927248479161175	0.353797537437053	0.999559018053955	NOT_CHANGE
evm.TU.scaffold_1.190	197.128215397737	-0.393573647	0.163208451746959	-2.411478342	0.0158879954496153	0.491445361445369	NOT_CHANGE
evm.TU.scaffold_1.191	606.750167991517	0.27920187321105	0.146140565298483	1.91050221162617	0.0560685819022433	0.784286795926466	NOT_CHANGE
evm.TU.scaffold_1.192	41868.0268282237	-0.190715326	0.120078526586995	-1.58825505	0.112228677385747	0.969192891120087	NOT_CHANGE
evm.TU.scaffold_1.193	770.883874591986	0.0675305331532094	0.10354591041579	0.652179626235738	0.514285301536317	0.999559018053955	NOT_CHANGE
evm.TU.scaffold_1.194	510.29443818177	-0.078978984	0.127944863134475	-0.617289213	0.537043980573729	0.999559018053955	NOT_CHANGE
evm.TU.scaffold_1.195	1817.11545984246	0.0988282470197735	0.103826024623402	0.951863922154816	0.341165998582729	0.999559018053955	NOT_CHANGE
evm.TU.scaffold_1.196	1203.67246425317	0.041133788776747	0.115113480616434	0.357332508377603	0.720842896121503	0.999559018053955	NOT_CHANGE
evm.TU.scaffold_1.204	42846.3035979653	-0.037111787	0.16360036248673	-0.226844163	0.820544921509989	0.999559018053955	NOT_CHANGE
evm.TU.scaffold_1.205	1246.35286892878	0.13590422411667	0.183031732998119	0.742517277690129	0.457773987544038	0.999559018053955	NOT_CHANGE
evm.TU.scaffold_1.210	840.933266405886	0.10055576800018	0.117788200835401	0.853699838243544	0.393271323801914	0.999559018053955	NOT_CHANGE
evm.TU.scaffold_1.211	282.325062098898	-0.080596006	0.171429762175628	-0.470140105	0.638254922714838	0.999559018053955	NOT_CHANGE
evm.TU.scaffold_1.212	25.7014972735038	0.225761421273429	0.342148615002941	0.659834385918786	0.509360114278947	0.999559018053955	NOT_CHANGE
evm.TU.scaffold_1.213	445.953492489496	0.103881168176444	0.0988374042074742	1.05103092305401	0.29324438768131	0.999559018053955	NOT_CHANGE
evm.TU.scaffold_1.214	946.551879775989	0.0614328545901717	0.146009072738806	0.420746830575851	0.673939960639509	0.999559018053955	NOT_CHANGE
evm.TU.scaffold_1.215	1449.44782585717	-0.031314759	0.089465977522313	-0.350018636	0.726324711899479	0.999559018053955	NOT_CHANGE
evm.TU.scaffold_1.220	2.03100894423127	1.57958417129134	1.24998804360028	1.26367942427812	0.206345113190497	NA	NOT_CHANGE
evm.TU.scaffold_1.222	2.64500865408759	-0.365884886	2.00998893278868	-0.182033284	0.855556605559581	NA	NOT_CHANGE
evm.TU.scaffold_1.225	2.81632744068308	1.3625632795953	1.05231164451431	1.29482866287599	0.195379341851228	NA	NOT_CHANGE
evm.TU.scaffold_1.226	10.9072445399476	0.80890462840055	0.546847903757079	1.47921318312282	0.139083347249477	0.999559018053955	NOT_CHANGE
evm.TU.scaffold_1.219	774.603930632188	0.161445516972221	0.117908912279574	1.36923930389093	0.170924483832335	0.999559018053955	NOT_CHANGE
evm.TU.scaffold_1.228	9.1493233779182	-0.449693611	0.738831602000218	-0.608655085	0.542753084239727	0.999559018053955	NOT_CHANGE
evm.TU.scaffold_1.229	19.1412013160406	-0.352614235	0.464951113021609	-0.758389914	0.448217593984104	0.999559018053955	NOT_CHANGE
evm.TU.scaffold_1.227	1632.90987366576	-0.31338989	0.281623437228011	-1.112797616	0.265795359360178	0.999559018053955	NOT_CHANGE
evm.TU.scaffold_1.216	3202.51029430222	0.0554330040279705	0.0794890215562152	0.697366792831484	0.485573277636282	0.999559018053955	NOT_CHANGE
evm.TU.scaffold_1.217	1832.80761904329	-0.060062988	0.137280997694553	-0.437518589	0.661735297789983	0.999559018053955	NOT_CHANGE
evm.TU.scaffold_1.218	1114.56895909227	0.0315948776974112	0.0995587881614853	0.317348958146859	0.750978832443152	0.999559018053955	NOT_CHANGE
evm.TU.scaffold_1.206	72.7844618269784	-0.602778353	0.261543776536051	-2.304693927	0.0211837212458811	0.567837419638024	NOT_CHANGE
evm.TU.scaffold_1.207	13.0072743306319	0.308157500490392	0.674728094272621	0.456713605237671	0.647876910525372	0.999559018053955	NOT_CHANGE
evm.TU.scaffold_1.208	30.7656270087484	0.0698029434281311	0.316043138986666	0.220865239004844	0.825197364277002	0.999559018053955	NOT_CHANGE
evm.TU.scaffold_1.209	59347.1807440153	0.514227554699865	0.226388439246988	2.27143910886212	0.0231204091665038	0.581392541472056	NOT_CHANGE
evm.TU.scaffold_1.230	364.383727	0.000650833902344343	0.156916278334888	0.00414765064052402	0.996690663078748	0.999879056936877	NOT_CHANGE
evm.TU.scaffold_1.231	348.446128422953	0.187484086866339	0.147065598501911	1.27483305937046	0.202368336665457	0.999559018053955	NOT_CHANGE
evm.TU.scaffold_1.232	2760.33300456375	-0.069963367	0.0770022202594782	-0.908588953	0.363567139851394	0.999559018053955	NOT_CHANGE
evm.TU.scaffold_1.233	2196.08735109847	-0.075588971	0.11896044286061	-0.635412658	0.525159314591784	0.999559018053955	NOT_CHANGE
evm.TU.scaffold_1.255	0.5018312971047	0.439353524746994	3.70792168952609	0.118490508035284	0.905679015604766	NA	NOT_CHANGE
evm.TU.scaffold_1.254	15.007114354966	-0.581999272	0.443505743619491	-1.312269977	0.189429058475999	0.999559018053955	NOT_CHANGE
evm.TU.scaffold_1.244	0.781702002718553	1.61440619267933	2.38339144913599	0.677356710860303	0.498179657225156	NA	NOT_CHANGE
evm.TU.scaffold_1.247	2.54524871889427	1.77270676102978	1.8402759341298	0.96328312953135	0.335405457186999	NA	NOT_CHANGE
evm.TU.scaffold_1.251	0.210377914691953	0	3.81698448996245	0	1	NA	NOT_CHANGE
evm.TU.scaffold_1.252	0.218752357517259	-1.950275891	3.77090346212649	-0.517190618	0.605023100824021	NA	NOT_CHANGE
evm.TU.scaffold_1.253	0.314849486336872	0.258672570035807	3.80170718642572	0.0680411608130729	0.945752868596577	NA	NOT_CHANGE
evm.TU.scaffold_1.245	2.25816335430599	1.64876664231706	1.92954741833993	0.854483609288835	0.392837087331786	NA	NOT_CHANGE
evm.TU.scaffold_1.246	2.90481174278016	-2.54970679	1.58834740043351	-1.605257634	0.108437118586051	NA	NOT_CHANGE
evm.TU.scaffold_1.248	2.2598201044082	-0.914657561	1.55668542602943	-0.587567369	0.556822718562987	NA	NOT_CHANGE
evm.TU.scaffold_1.249	3.88239903669867	-0.095761816	1.03636836746415	-0.092401331	0.926379182200917	NA	NOT_CHANGE
evm.TU.scaffold_1.250	1.54221530053102	-3.840242948	2.03436249924342	-1.887688624	0.0590677644291189	NA	NOT_CHANGE
evm.TU.scaffold_1.239	220.984216421307	0.408546438743232	0.17350617679447	2.35465068904829	0.0185401248431494	0.537405982436565	NOT_CHANGE
evm.TU.scaffold_1.240	2135.84810932191	-0.087767317	0.0943976709541159	-0.929761466	0.352494602064099	0.999559018053955	NOT_CHANGE
evm.TU.scaffold_1.241	1011.1270074712	0.0811560704156595	0.0891909922458747	0.909913303710479	0.362868233136839	0.999559018053955	NOT_CHANGE
evm.TU.scaffold_1.242	368.380470513075	0.137646707146505	0.131500613864709	1.04673813377114	0.295220370790759	0.999559018053955	NOT_CHANGE
evm.TU.scaffold_1.243	2012.21189972296	-0.15536764	0.123624315062595	-1.256772507	0.208836024088374	0.999559018053955	NOT_CHANGE
evm.TU.scaffold_1.261	3.15098713318815	1.24603159415413	1.4913262012169	0.835519146071054	0.403425471516549	NA	NOT_CHANGE
evm.TU.scaffold_1.263	15.1529943013596	0.323666041489355	0.661361139545299	0.489393800355253	0.624562924390367	0.999559018053955	NOT_CHANGE
evm.TU.scaffold_1.262	320.983846529137	-0.043787196	0.184203703258696	-0.237710725	0.81210546509453	0.999559018053955	NOT_CHANGE
evm.TU.scaffold_1.259	955.900533930727	0.0277860226899665	0.189333449671036	0.146757071918588	0.883323769359932	0.999559018053955	NOT_CHANGE
evm.TU.scaffold_1.260	716.514765442002	0.170436955572925	0.219197113956498	0.777551093153308	0.436833702502639	0.999559018053955	NOT_CHANGE
evm.TU.scaffold_1.234	450.284922504417	-0.117031178	0.15939765733803	-0.734208894	0.462821433798036	0.999559018053955	NOT_CHANGE
evm.TU.scaffold_1.235	74355.4317074514	-0.015272733	0.0966775186320645	-0.157976055	0.87447566739224	0.999559018053955	NOT_CHANGE
evm.TU.scaffold_1.236	1045.63193574987	-0.030209309	0.106273297404568	-0.284260575	0.776210697324047	0.999559018053955	NOT_CHANGE
evm.TU.scaffold_1.237	874.256003602427	-0.010630189	0.099063426931003	-0.107306897	0.914545512920285	0.999559018053955	NOT_CHANGE
evm.TU.scaffold_1.238	1566.34242787376	0.0335904336852103	0.149099228872636	0.225289117450124	0.821754365096265	0.999559018053955	NOT_CHANGE
evm.TU.scaffold_1.273	12766.9645008726	-0.008936505	0.0860731505752906	-0.103824535	0.917308595555748	0.999559018053955	NOT_CHANGE
evm.TU.scaffold_1.264	15239.2898617606	0.441077769482097	0.406564426995955	1.08489021713276	0.277970281356162	0.999559018053955	NOT_CHANGE
evm.TU.scaffold_1.265	1709.32483190657	0.0738819190484342	0.0978648993493955	0.754937873942549	0.450286259540084	0.999559018053955	NOT_CHANGE
evm.TU.scaffold_1.266	2954.66950003011	-0.195166897	0.0917476773544395	-2.127213492	0.0334023485959621	0.653503777697943	NOT_CHANGE
evm.TU.scaffold_1.267	1879.79329327314	-0.130587129	0.181463673966961	-0.719632342	0.471751393628099	0.999559018053955	NOT_CHANGE
evm.TU.scaffold_1.268	1177.38413301277	-0.046950539	0.13189645622589	-0.355965131	0.721866678385216	0.999559018053955	NOT_CHANGE
evm.TU.scaffold_1.269	19206.6121905572	0.391497185529232	0.252028574838797	1.55338411836691	0.120331394781236	0.982734757378861	NOT_CHANGE
evm.TU.scaffold_1.270	36744.0068164973	-0.215639905	0.246977362825704	-0.873116073	0.382599813908297	0.999559018053955	NOT_CHANGE
evm.TU.scaffold_1.271	38.607060961526	-0.142743744	0.357948519145353	-0.398782887	0.690053187918517	0.999559018053955	NOT_CHANGE
evm.TU.scaffold_1.272	1729.01546273243	-0.126947858	0.105095621785131	-1.207927178	0.227075274509467	0.999559018053955	NOT_CHANGE
evm.TU.scaffold_1.280	2932.77779023601	-0.074514158	0.0744258114863248	-1.001187046	0.316736387887385	0.999559018053955	NOT_CHANGE
evm.TU.scaffold_1.281	403.472456140807	0.126098854732186	0.119915684901256	1.05156264450328	0.293000254000994	0.999559018053955	NOT_CHANGE
evm.TU.scaffold_1.282	1050.36048608766	0.0629276208396577	0.149067365861502	0.422142166905422	0.672921251444735	0.999559018053955	NOT_CHANGE
evm.TU.scaffold_1.283	217.780660119256	-0.445623311	0.271131083515489	-1.64357146	0.100264753224742	0.949740451495487	NOT_CHANGE
evm.TU.scaffold_1.285	4.6291734162194	0.401763182613763	1.21723899243875	0.330061052192246	0.741353831464357	0.999559018053955	NOT_CHANGE
evm.TU.scaffold_1.284	1999.3130106145	-0.070467628	0.0979317290488376	-0.719558701	0.471796747791406	0.999559018053955	NOT_CHANGE
evm.TU.scaffold_1.286	13.3920492918919	0.919178734966442	0.485577775565578	1.89295882394087	0.0583633454952696	0.797593827753582	NOT_CHANGE
evm.TU.scaffold_1.287	2433.91952392162	0.0452587194431594	0.125744518976004	0.359925981758269	0.718902486712598	0.999559018053955	NOT_CHANGE
evm.TU.scaffold_1.288	265.747598144174	0.543225709389879	0.256226577251702	2.12009899681971	0.0339976975503169	0.655333532396059	NOT_CHANGE
evm.TU.scaffold_1.289	634.66427690914	0.124239061095634	0.193425085880076	0.642311003923568	0.520671270925177	0.999559018053955	NOT_CHANGE
evm.TU.scaffold_1.290	1073.47927091632	0.201978602323196	0.252861711463612	0.798771000773923	0.424423208539605	0.999559018053955	NOT_CHANGE
evm.TU.scaffold_1.291	1.31650291449752	2.51439236395223	2.21016779148909	1.13764772685343	0.25526760900808	NA	NOT_CHANGE
evm.TU.scaffold_1.274	7177.84664241196	-0.269719213	0.382768362637115	-0.704653883	0.481025657410873	0.999559018053955	NOT_CHANGE
evm.TU.scaffold_1.275	10444.8078605059	0.197177648239198	0.297593497609607	0.662573778738479	0.507603568334277	0.999559018053955	NOT_CHANGE
evm.TU.scaffold_1.276	11382.7348587423	0.144263353383405	0.588689137819436	0.245058629615235	0.806411035135712	0.999559018053955	NOT_CHANGE
evm.TU.scaffold_1.277	249.603082253767	0.205229265371115	0.194471282853778	1.05531913174772	0.291279394051161	0.999559018053955	NOT_CHANGE
evm.TU.scaffold_1.278	47422.6828796954	-0.287522627	0.114269015837917	-2.51619063	0.0118630998391657	0.43444946121952	NOT_CHANGE
evm.TU.scaffold_1.279	1198.12030210611	-0.067312411	0.164309065005121	-0.409669493	0.682048411482696	0.999559018053955	NOT_CHANGE
evm.TU.scaffold_1.294	29.692922887914	-0.561358292	0.434909577485419	-1.290747137	0.196791373779385	0.999559018053955	NOT_CHANGE
evm.TU.scaffold_1.295	155.104288260948	-0.594652527	0.215592738475763	-2.758221503	0.00581168027018967	0.313613475514721	NOT_CHANGE
evm.TU.scaffold_1.296	349.239840772567	0.685494205260525	0.56637584101277	1.21031681724763	0.226157346976429	0.999559018053955	NOT_CHANGE
evm.TU.scaffold_1.297	65.9914483712829	0.455591367232152	0.277693750802393	1.64062520642155	0.100875239289192	0.950848434175382	NOT_CHANGE
evm.TU.scaffold_1.300	17.1731814343784	0.25014272763035	0.734515164931485	0.340554885144792	0.733438697609631	0.999559018053955	NOT_CHANGE
evm.TU.scaffold_1.298	683.07001555514	0.273196438604369	0.741645603645898	0.368365210096772	0.712600934782591	0.999559018053955	NOT_CHANGE
evm.TU.scaffold_1.299	51.8143975957969	0.146743843863044	0.37995429108141	0.386214466601727	0.699337840580264	0.999559018053955	NOT_CHANGE
evm.TU.scaffold_1.302	168.852446779498	-0.262836039	0.180406792012657	-1.45690767	0.145141868599893	0.999559018053955	NOT_CHANGE
evm.TU.scaffold_1.309	155.24326093037	-0.11260595	0.162228303117251	-0.694120249	0.487606801021931	0.999559018053955	NOT_CHANGE
evm.TU.scaffold_1.310	1056.77414100058	-0.112738801	0.0940365122851317	-1.198883268	0.230573338662475	0.999559018053955	NOT_CHANGE
evm.TU.scaffold_1.311	1077.47881373254	0.068174366507842	0.12607356181673	0.540750697651785	0.588679429271296	0.999559018053955	NOT_CHANGE
evm.TU.scaffold_1.312	368.872009709105	0.0261733007862539	0.19626954111938	0.133353859376143	0.893913534294239	0.999559018053955	NOT_CHANGE
evm.TU.scaffold_1.293	30766.4629218512	0.751727674198733	0.399889941669667	1.87983641463957	0.060130375930538	0.809074610496737	NOT_CHANGE
evm.TU.scaffold_1.317	134.746454243254	-0.199846526	0.254091864616508	-0.786512888	0.43156707155706	0.999559018053955	NOT_CHANGE
evm.TU.scaffold_1.318	200.472133897499	-0.053300519	0.266350828436604	-0.200113958	0.841391457167677	0.999559018053955	NOT_CHANGE
evm.TU.scaffold_1.316	1825.99193208878	0.0107554010588771	0.077367330597039	0.139017347191358	0.889436441076091	0.999559018053955	NOT_CHANGE
evm.TU.scaffold_1.319	7.15572643711479	-1.355789283	0.738811227272958	-1.835095669	0.0664915155513216	0.832506045956037	NOT_CHANGE
evm.TU.scaffold_1.320	2028.65160133272	-0.061681553	0.11921270972773	-0.517407521	0.604871710409378	0.999559018053955	NOT_CHANGE
evm.TU.scaffold_1.313	2.38798775299648	-3.508122059	1.53112774118523	-2.291201423	0.0219517667261293	NA	NOT_CHANGE
evm.TU.scaffold_1.314	9582.64977005303	-0.135708106	0.131282256220916	-1.033712474	0.301270599696359	0.999559018053955	NOT_CHANGE
evm.TU.scaffold_1.315	8034.43499084766	-0.076621968	0.0633993509125731	-1.208560758	0.22683164035817	0.999559018053955	NOT_CHANGE
evm.TU.scaffold_1.324	17.7429609451538	0.155716831413432	0.486968896010558	0.319767510182121	0.749144578583822	0.999559018053955	NOT_CHANGE
evm.TU.scaffold_1.328	6.11275209058832	1.24988055071802	0.76479357864045	1.63427176381356	0.102201799803844	0.951795471076446	NOT_CHANGE
evm.TU.scaffold_1.326	40.1731601711307	0.296699799293787	0.384084292468259	0.772486157627251	0.439826542276927	0.999559018053955	NOT_CHANGE
evm.TU.scaffold_1.329	8.09377346148101	-0.3010157	0.644656012615539	-0.466940034	0.64054278176634	0.999559018053955	NOT_CHANGE
evm.TU.scaffold_1.321	4587.30607011958	0.0534896013167075	0.11361821654878	0.470783673089454	0.637795224973424	0.999559018053955	NOT_CHANGE
evm.TU.scaffold_1.330	10.6663639577684	0.165525233056999	0.600913581411159	0.275455969339696	0.782965949146334	0.999559018053955	NOT_CHANGE
evm.TU.scaffold_1.322	3126.89913530017	-0.109176469	0.117781224883677	-0.926942892	0.353956185667551	0.999559018053955	NOT_CHANGE
evm.TU.scaffold_1.323	347.849300230101	-0.07502045	0.154660857218598	-0.485064232	0.627630783359393	0.999559018053955	NOT_CHANGE
evm.TU.scaffold_1.331	934.240558001552	0.0458292815220651	0.0982185050184225	0.466605366406962	0.640782246864182	0.999559018053955	NOT_CHANGE
evm.TU.scaffold_1.332	559.258710472752	-0.117394589	0.197223346618764	-0.595236777	0.55168521003309	0.999559018053955	NOT_CHANGE
evm.TU.scaffold_1.333	445.801019816174	0.139981130441963	0.166528449860965	0.840583879564321	0.40058109276385	0.999559018053955	NOT_CHANGE
evm.TU.scaffold_1.334	445.161004349561	0.0928152280024769	0.147646459752118	0.628631584924579	0.529590277380437	0.999559018053955	NOT_CHANGE
evm.TU.scaffold_1.342	138.216988770937	0.20502007329213	0.162577233960001	1.26106262419602	0.207286285299428	0.999559018053955	NOT_CHANGE
evm.TU.scaffold_1.345	27.1896145988084	1.5971778846987	0.63400377456862	2.51919302181668	0.0117624156182879	0.433969250990379	NOT_CHANGE
evm.TU.scaffold_1.343	1216.69974624973	-0.139540446	0.098333414243164	-1.419054219	0.155883209672329	0.999559018053955	NOT_CHANGE
evm.TU.scaffold_1.344	1353.06052566175	0.378070683583174	0.175851695760619	2.14994050496862	0.0315599211451083	0.642193221763802	NOT_CHANGE
evm.TU.scaffold_1.335	246.219069808914	-0.12687281	0.131604287063482	-0.9640477	0.335022011807058	0.999559018053955	NOT_CHANGE
evm.TU.scaffold_1.336	545.561451754648	-0.017268419	0.161893194255453	-0.106665504	0.915054349876582	0.999559018053955	NOT_CHANGE
evm.TU.scaffold_1.337	5.53453870745766	-0.863691767	0.970601143181494	-0.889852411	0.373545140098607	0.999559018053955	NOT_CHANGE
evm.TU.scaffold_1.338	68.6928966615502	-0.070947131	0.253315870642485	-0.28007377	0.779420908021581	0.999559018053955	NOT_CHANGE
evm.TU.scaffold_1.339	2485.99505930646	0.0178714293857429	0.119483400183014	0.149572487545291	0.881101915718312	0.999559018053955	NOT_CHANGE
evm.TU.scaffold_1.340	25640.177882189	-0.210032195	0.105307821215324	-1.994459598	0.0461018510422766	0.750493365135671	NOT_CHANGE
evm.TU.scaffold_1.341	4125.80948294405	-0.231128494	0.136238836136716	-1.696494922	0.0897921910836788	0.931985145092984	NOT_CHANGE
evm.TU.scaffold_1.348	0.437504715034518	-2.950584458	3.724807058	-0.79214424	0.428276576679978	NA	NOT_CHANGE
evm.TU.scaffold_1.350	0.708416280679564	0.80616578147205	3.81698448996244	0.211204887940213	0.832727396760946	NA	NOT_CHANGE
evm.TU.scaffold_1.351	5.53761070142298	-2.553353577	1.25025501052816	-2.042266222	0.0411251307952384	0.715718622057955	NOT_CHANGE
evm.TU.scaffold_1.354	1.22860749186648	0.26596998219055	1.78763080066338	0.148783508368646	0.881724464203322	NA	NOT_CHANGE
evm.TU.scaffold_1.353	362.464493600972	0.229564652126119	0.203605865872723	1.12749527692696	0.259533136303681	0.999559018053955	NOT_CHANGE
evm.TU.scaffold_1.346	654.651062765482	-0.03325196	0.143298287881752	-0.232047152	0.816501391482859	0.999559018053955	NOT_CHANGE
evm.TU.scaffold_1.347	17586.4424681885	-0.207305075	0.119416403749289	-1.735984911	0.0825665026522943	0.89914614392762	NOT_CHANGE
evm.TU.scaffold_1.356	681.371756452269	0.0948327760838451	0.131192013108956	0.72285479760941	0.469769097062644	0.999559018053955	NOT_CHANGE
evm.TU.scaffold_1.355	3730.97396802696	-0.062754952	0.115375023966916	-0.543921461	0.586495520303876	0.999559018053955	NOT_CHANGE
evm.TU.scaffold_1.364	144.386669823135	0.465724147228352	0.234762999659809	1.98380557371998	0.0472775185530025	0.754084031276135	NOT_CHANGE
evm.TU.scaffold_1.365	4.54088188617773	-0.235067097	1.21251436259171	-0.193867474	0.846279652350568	0.999559018053955	NOT_CHANGE
evm.TU.scaffold_1.366	4.20272139702889	0.964805304067392	1.32463551373469	0.728355305337703	0.466396115441354	NA	NOT_CHANGE
evm.TU.scaffold_1.359	0.703467849098248	-3.637526801	3.70719890283107	-0.981206268	0.326491033651817	NA	NOT_CHANGE
evm.TU.scaffold_1.357	645.801152387851	-0.007087488	0.161083268399577	-0.043998908	0.964905274694561	0.999559018053955	NOT_CHANGE
evm.TU.scaffold_1.358	2889.82049958096	-0.258213104	0.176750880797645	-1.460887228	0.144046392131918	0.999559018053955	NOT_CHANGE
evm.TU.scaffold_1.360	206.673524799294	0.00621384265370689	0.22171616061396	0.0280261151758175	0.977641322426394	0.999559018053955	NOT_CHANGE
evm.TU.scaffold_1.371	11.0725623355187	0.625029518518494	0.88883798681902	0.703198476873558	0.481932068315209	0.999559018053955	NOT_CHANGE
evm.TU.scaffold_1.372	8.01032292778442	0.0271290684310658	0.680419477122607	0.0398710932641002	0.968195897004117	0.999559018053955	NOT_CHANGE
evm.TU.scaffold_1.373	250.01090375817	-0.157639489	0.17201557916379	-0.916425652	0.359443685866009	0.999559018053955	NOT_CHANGE
evm.TU.scaffold_1.367	293.475378807473	-0.033192304	0.175957769628218	-0.188637896	0.850376628928806	0.999559018053955	NOT_CHANGE
evm.TU.scaffold_1.368	3615.88212964222	-0.014426	0.0872093375231233	-0.165418062	0.868614938461166	0.999559018053955	NOT_CHANGE
evm.TU.scaffold_1.369	1473.3423963658	-0.12530998	0.127398029637968	-0.983610034	0.325307289473756	0.999559018053955	NOT_CHANGE
evm.TU.scaffold_1.374	23.2648814626742	-0.019227467	0.423385150167164	-0.045413655	0.963777597005052	0.999559018053955	NOT_CHANGE
evm.TU.scaffold_1.375	2532.28582334651	-0.120667738	0.182130639492762	-0.662533981	0.507629064459956	0.999559018053955	NOT_CHANGE
evm.TU.scaffold_1.376	1710.38829263662	-0.035350403	0.0885692881626307	-0.399127096	0.689799557912577	0.999559018053955	NOT_CHANGE
evm.TU.scaffold_1.392	25.5293376398441	0.114575744513004	0.463110460810296	0.2474047861336	0.80459497050335	0.999559018053955	NOT_CHANGE
evm.TU.scaffold_1.377	943.746041051499	-0.001357238	0.0768373912038373	-0.017663766	0.985907086775151	0.999559018053955	NOT_CHANGE
evm.TU.scaffold_1.378	98.6665890627649	0.257250062140517	0.192070483570224	1.33935239480179	0.180455979291785	0.999559018053955	NOT_CHANGE
evm.TU.scaffold_1.379	1795.62181797946	-0.092133839	0.177751508771113	-0.518329436	0.604228438765411	0.999559018053955	NOT_CHANGE
evm.TU.scaffold_1.380	803.104635795886	0.0515607262199705	0.129975211863276	0.39669661222948	0.69159119869369	0.999559018053955	NOT_CHANGE
evm.TU.scaffold_1.381	87.9051321592036	-0.225186472	0.226139361736549	-0.995786271	0.319354002361927	0.999559018053955	NOT_CHANGE
evm.TU.scaffold_1.382	3160.78269578214	0.00724537929480066	0.0560358851544722	0.129298917556626	0.897121127909796	0.999559018053955	NOT_CHANGE
evm.TU.scaffold_1.383	599.318997385742	0.739599291759247	0.465563374367549	1.58861141678932	0.112148149056934	0.969192891120087	NOT_CHANGE
evm.TU.scaffold_1.384	353.018811551442	-0.120656581	0.247689764151688	-0.487127844	0.626167735663101	0.999559018053955	NOT_CHANGE
evm.TU.scaffold_1.390	255.85673229404	0.930405791277687	0.244104794662364	3.81150150108517	0.000138125216735244	0.0249229687946656	NOT_CHANGE
evm.TU.scaffold_1.391	6.08346481995352	1.3586696916241	0.964385850888273	1.40884448934279	0.158881156661484	0.999559018053955	NOT_CHANGE
evm.TU.scaffold_1.385	1088.6108910724	0.0599225384052671	0.125492254031406	0.47749989724681	0.633006193997636	0.999559018053955	NOT_CHANGE
evm.TU.scaffold_1.386	309.551561762657	0.0884440747167237	0.177429575457405	0.498474250917407	0.618149813626029	0.999559018053955	NOT_CHANGE
evm.TU.scaffold_1.387	1868.72877169232	0.158812294547742	0.183107964799972	0.867315054925266	0.385769410080242	0.999559018053955	NOT_CHANGE
evm.TU.scaffold_1.388	146.639773050221	0.341291352839329	0.215132951665458	1.58642063057849	0.112643923537676	0.969192891120087	NOT_CHANGE
evm.TU.scaffold_1.389	26.1785891335104	0.809123467282336	0.360837804898669	2.24234671727247	0.0249389726037652	0.600191953584837	NOT_CHANGE
evm.TU.scaffold_1.393	964.129248802361	0.0938020308196591	0.144651128967294	0.648470782698613	0.516680502156925	0.999559018053955	NOT_CHANGE
evm.TU.scaffold_1.394	3126.22960134616	-0.109040102	0.107545865041558	-1.01389395	0.310633358312636	0.999559018053955	NOT_CHANGE
evm.TU.scaffold_1.395	78.5631925403217	-0.142445847	0.214638344992953	-0.663655168	0.506911039518637	0.999559018053955	NOT_CHANGE
evm.TU.scaffold_1.396	57.8954173908061	-0.187420146	0.270054674089891	-0.694008153	0.487677096051506	0.999559018053955	NOT_CHANGE
evm.TU.scaffold_1.397	4.7840833105412	0.494781214340931	1.19805449834038	0.412987234742939	0.679615966333796	0.999559018053955	NOT_CHANGE
evm.TU.scaffold_1.398	1833.36020512158	-0.021837823	0.0978676763092521	-0.223136216	0.823429492892282	0.999559018053955	NOT_CHANGE
evm.TU.scaffold_1.399	195.14184998523	0.03594529113611	0.22457144530171	0.160061717053198	0.872832457667956	0.999559018053955	NOT_CHANGE
evm.TU.scaffold_1.400	3383.53453097648	-0.199892019	0.104539485202869	-1.912119792	0.0558608307663887	0.783725855233666	NOT_CHANGE
evm.TU.scaffold_1.401	24086.1104593141	0.19667450143977	0.209983656478183	0.936618138470241	0.348955018358431	0.999559018053955	NOT_CHANGE
evm.TU.scaffold_1.402	1138.43968000192	-0.234403486	0.139292269918117	-1.68281762	0.0924104028893907	0.933335299369663	NOT_CHANGE
evm.TU.scaffold_1.403	676.254510393028	-0.054297177	0.0933653047625859	-0.581556258	0.560865613701525	0.999559018053955	NOT_CHANGE
evm.TU.scaffold_1.404	693.782505857722	-0.110246943	0.128561018978559	-0.857545652	0.391143395905131	0.999559018053955	NOT_CHANGE
evm.TU.scaffold_1.410	1179.44748645882	-0.024743439	0.0816103021944056	-0.303190144	0.761744959316822	0.999559018053955	NOT_CHANGE
evm.TU.scaffold_1.411	100.839415035534	0.441122362802959	0.275351196160762	1.60203539680798	0.10914778233061	0.967446006088752	NOT_CHANGE
evm.TU.scaffold_1.412	42.5318030165509	-0.071725912	0.349102111805034	-0.20545826	0.837214106271074	0.999559018053955	NOT_CHANGE
evm.TU.scaffold_1.417	23.7877464525272	-0.322236922	0.429709982856841	-0.749893963	0.45331857063371	0.999559018053955	NOT_CHANGE
evm.TU.scaffold_1.415	40.1997256820715	0.419940216261314	0.353133902701174	1.18918125121697	0.234368350667275	0.999559018053955	NOT_CHANGE
evm.TU.scaffold_1.418	236.037071389632	-0.170664889	0.204808267700603	-0.833291014	0.404680623185356	0.999559018053955	NOT_CHANGE
evm.TU.scaffold_1.419	14.7761649361721	-0.83212572	0.530846854065733	-1.567543847	0.116987625621637	0.978690620350961	NOT_CHANGE
evm.TU.scaffold_1.413	1223.62114528999	0.100555497530073	0.145137418427927	0.692829586051978	0.488416502813035	0.999559018053955	NOT_CHANGE
evm.TU.scaffold_1.414	77.9168833416814	0.0533250821923953	0.217915964879415	0.24470479811749	0.80668501261765	0.999559018053955	NOT_CHANGE
evm.TU.scaffold_1.405	23119.9598780644	-0.044846057	0.0910447294655385	-0.492571702	0.62231524712634	0.999559018053955	NOT_CHANGE
evm.TU.scaffold_1.406	611.767635247025	-0.075633172	0.109033717229808	-0.69366774	0.487890601757275	0.999559018053955	NOT_CHANGE
evm.TU.scaffold_1.407	105.523319199739	0.260770588494293	0.549710398741959	0.474378125447654	0.635230288988052	0.999559018053955	NOT_CHANGE
evm.TU.scaffold_1.408	909.694189868424	0.000831353661341183	0.0896225780585146	0.00927616320965898	0.99259879873379	0.999879056936877	NOT_CHANGE
evm.TU.scaffold_1.409	1676.73112454628	-0.133966202	0.163074238416504	-0.821504385	0.411359027373768	0.999559018053955	NOT_CHANGE
evm.TU.scaffold_1.423	77.2425075232272	0.202773076256043	0.293672379867429	0.690473773351039	0.489896297373426	0.999559018053955	NOT_CHANGE
evm.TU.scaffold_1.420	8181.97212680661	-0.105942537	0.13496599688416	-0.784957241	0.43247863896729	0.999559018053955	NOT_CHANGE
evm.TU.scaffold_1.425	12.5863474942153	0.161009920506811	0.467959144750439	0.344068328000465	0.730794900976719	0.999559018053955	NOT_CHANGE
evm.TU.scaffold_1.426	17.907127313774	0.384046267791301	0.457801260577656	0.838892988863135	0.401529362510333	0.999559018053955	NOT_CHANGE
evm.TU.scaffold_1.428	92.0709809835135	-0.105737672	0.361552946349048	-0.292454185	0.76993938477923	0.999559018053955	NOT_CHANGE
evm.TU.scaffold_1.421	2375.93762147763	-0.035744977	0.0641971800632044	-0.556799801	0.57766422016586	0.999559018053955	NOT_CHANGE
evm.TU.scaffold_1.422	235.242646151283	-0.125879231	0.224488850027556	-0.560737118	0.574976759539796	0.999559018053955	NOT_CHANGE
evm.TU.scaffold_1.435	49.754650083045	0.532424099044658	0.340423323492956	1.56400593702469	0.117816174158887	0.97966647640682	NOT_CHANGE
evm.TU.scaffold_1.433	152.773795508762	0.526872053725935	0.303544548415667	1.73573222275252	0.082611193168272	0.89914614392762	NOT_CHANGE
evm.TU.scaffold_1.434	95.2077308184166	0.629464940262819	0.339024469173695	1.85669471527236	0.0633545998085831	0.823181683736624	NOT_CHANGE
evm.TU.scaffold_1.429	19.5392139936499	-0.663810237	0.499867731505978	-1.327971772	0.184187432243183	0.999559018053955	NOT_CHANGE
evm.TU.scaffold_1.430	636.824327549323	-0.071152205	0.107134072099492	-0.664141706	0.506599619184104	0.999559018053955	NOT_CHANGE
evm.TU.scaffold_1.431	491.207471340478	-0.17194205	0.233951090260044	-0.734948701	0.462370736786965	0.999559018053955	NOT_CHANGE
evm.TU.scaffold_1.441	560.163417475931	-0.330661235	0.282502692261877	-1.170471092	0.241811441104375	0.999559018053955	NOT_CHANGE
evm.TU.scaffold_1.442	351.664464190706	-0.436931194	0.24827587018356	-1.759861698	0.0784312588935634	0.886199615313041	NOT_CHANGE
evm.TU.scaffold_1.443	2954.69230862117	-0.652603033	0.207453648162387	-3.145777569	0.00165645930954651	0.153183620826036	NOT_CHANGE
evm.TU.scaffold_1.436	882.073844824288	0.0337562699487882	0.206405181147723	0.163543714169796	0.870090357505994	0.999559018053955	NOT_CHANGE
evm.TU.scaffold_1.437	1393.87042780048	0.132505522535158	0.101022836239324	1.31163930322894	0.18964186521116	0.999559018053955	NOT_CHANGE
evm.TU.scaffold_1.438	1461.94596500493	-0.157385209	0.115184401560952	-1.366376061	0.171820958749626	0.999559018053955	NOT_CHANGE
evm.TU.scaffold_1.439	898.994842731343	0.121269183795085	0.117021373	1.03629944474742	0.300062465121597	0.999559018053955	NOT_CHANGE
evm.TU.scaffold_1.440	22929.5258005198	0.0370183365002866	0.133791152143798	0.276687478260891	0.782020087551816	0.999559018053955	NOT_CHANGE
evm.TU.scaffold_1.448	57.3126212965017	0.819404773292088	0.237433442027418	3.45109250952722	0.00055832215977808	0.0708516956166732	NOT_CHANGE
evm.TU.scaffold_1.445	448.017938099831	-0.170268821	0.148036581516434	-1.150180716	0.25006944707019	0.999559018053955	NOT_CHANGE
evm.TU.scaffold_1.446	1793.84874762908	0.0552468091045032	0.0926177740515111	0.59650331343287	0.5508390410056	0.999559018053955	NOT_CHANGE
evm.TU.scaffold_1.449	166.544422931193	-0.161122532	0.207362129032178	-0.777010405	0.437152631434448	0.999559018053955	NOT_CHANGE
evm.TU.scaffold_1.444	7225.87093678979	-0.08796533	0.083229175962835	-1.05690497	0.290554959780937	0.999559018053955	NOT_CHANGE
evm.TU.scaffold_1.450	1592.25397699393	-0.196523747	0.141404058857793	-1.389802732	0.164588788238904	0.999559018053955	NOT_CHANGE
evm.TU.scaffold_1.451	1389.8866032618	0.0683742186405911	0.07428197246403	0.920468538630963	0.357327966549358	0.999559018053955	NOT_CHANGE
evm.TU.scaffold_1.452	3644.51126569151	0.0850418145252646	0.124911036050909	0.680819063021821	0.495985986276724	0.999559018053955	NOT_CHANGE
evm.TU.scaffold_1.453	209.255961498966	-0.197191215	0.200056879719306	-0.985675751	0.32429225269453	0.999559018053955	NOT_CHANGE
evm.TU.scaffold_1.454	1132.53664696776	-0.075991893	0.10938552349472	-0.69471618	0.487233185984363	0.999559018053955	NOT_CHANGE
evm.TU.scaffold_1.464	2.04031381236479	0.694841451593306	1.49373613519908	0.465170142985595	0.641809618171912	NA	NOT_CHANGE
evm.TU.scaffold_1.465	2.74204970889312	4.22961634746773	1.745279626	2.423460565	0.0153734222791841	NA	NOT_CHANGE
evm.TU.scaffold_1.466	1.14422167688993	-0.657486814	2.24555024439701	-0.292795414	0.76967853379306	NA	NOT_CHANGE
evm.TU.scaffold_1.467	1792.87481168953	-0.128950471	0.196655375459376	-0.655718005	0.512005581727566	0.999559018053955	NOT_CHANGE
evm.TU.scaffold_1.479	82.1786792060743	-0.168794803	0.255038740867067	-0.661839854	0.508073861682949	0.999559018053955	NOT_CHANGE
evm.TU.scaffold_1.480	1805.3042501444	-0.077355746	0.153852046732261	-0.502793089	0.615109752928138	0.999559018053955	NOT_CHANGE
evm.TU.scaffold_1.463	1.14343629227081	-0.427137777	3.16577232927055	-0.134923719	0.892672185728112	NA	NOT_CHANGE
evm.TU.scaffold_1.455	361.122977128126	-0.087601963	0.238117617049115	-0.367893665	0.71295252410752	0.999559018053955	NOT_CHANGE
evm.TU.scaffold_1.456	98769.9969020529	-0.115624659	0.11325763367304	-1.020899475	0.30730206791995	0.999559018053955	NOT_CHANGE
evm.TU.scaffold_1.457	2870.82506213341	0.0333475540128608	0.0937445152190066	0.355728054435548	0.722044233127973	0.999559018053955	NOT_CHANGE
evm.TU.scaffold_1.458	1305.97779455922	0.0072461570689696	0.101049948629068	0.0717086665285566	0.942833759028554	0.999559018053955	NOT_CHANGE
evm.TU.scaffold_1.459	53945.3668719071	-0.237308957	0.182831175501002	-1.297967684	0.194298439817188	0.999559018053955	NOT_CHANGE
evm.TU.scaffold_1.460	152.048464929268	-0.056723457	0.14946817500622	-0.379501907	0.704315188796689	0.999559018053955	NOT_CHANGE
evm.TU.scaffold_1.461	864.106220269691	-0.102862857	0.116477881347947	-0.883110643	0.377176494266761	0.999559018053955	NOT_CHANGE
evm.TU.scaffold_1.462	3.67408520772885	0.474875611819013	1.03545228260721	0.458616606284649	0.64650950934183	NA	NOT_CHANGE
evm.TU.scaffold_1.490	6.73178936844831	0.477605397143114	0.727724501179803	0.656299734815592	0.511631288148316	0.999559018053955	NOT_CHANGE
evm.TU.scaffold_1.468	815.671066656103	-0.160588014	0.135377739923448	-1.186221708	0.235534755632576	0.999559018053955	NOT_CHANGE
evm.TU.scaffold_1.469	2442.71938958978	0.0956186232066225	0.111120123255006	0.860497814488472	0.389514687734145	0.999559018053955	NOT_CHANGE
evm.TU.scaffold_1.470	167.737225409497	-0.284290247	0.230954070817252	-1.230938456	0.218345883147002	0.999559018053955	NOT_CHANGE
evm.TU.scaffold_1.471	1588.35071794257	-0.126544713	0.103872295142638	-1.218272036	0.223120612859954	0.999559018053955	NOT_CHANGE
evm.TU.scaffold_1.472	463.747685514551	-0.243247172	0.233374673199339	-1.042303215	0.297271122073797	0.999559018053955	NOT_CHANGE
evm.TU.scaffold_1.473	2061.43876546932	0.0638640503059479	0.126981518691509	0.502939726694406	0.615006649279547	0.999559018053955	NOT_CHANGE
evm.TU.scaffold_1.474	853.388869100409	-0.164669316	0.112509967416765	-1.463597583	0.143303933429586	0.999559018053955	NOT_CHANGE
evm.TU.scaffold_1.475	25942.2585501038	0.312097853154144	0.193450241622499	1.61332366678133	0.106674207378381	0.961217744777457	NOT_CHANGE
evm.TU.scaffold_1.476	513.404751323918	-0.06318894	0.150975140219404	-0.41853871	0.675553290376905	0.999559018053955	NOT_CHANGE
evm.TU.scaffold_1.477	21213.6860123247	-0.011432614	0.296623881799391	-0.038542461	0.969255177825232	0.999559018053955	NOT_CHANGE
evm.TU.scaffold_1.481	544.984569479669	-0.072470393	0.145473123517554	-0.498170325	0.618363996207596	0.999559018053955	NOT_CHANGE
evm.TU.scaffold_1.482	11025.2279163767	-0.303650429	0.0869435598315517	-3.492500532	0.000478520642974226	0.0627949589212087	NOT_CHANGE
evm.TU.scaffold_1.483	1242.69785355417	-0.133678451	0.0923501484490921	-1.447517448	0.147752053209826	0.999559018053955	NOT_CHANGE
evm.TU.scaffold_1.484	409.16633085868	-0.148455843	0.222975396657144	-0.665794727	0.50554231565836	0.999559018053955	NOT_CHANGE
evm.TU.scaffold_1.485	307.012282885044	-0.127068937	0.222910307245621	-0.57004514	0.56864708219687	0.999559018053955	NOT_CHANGE
evm.TU.scaffold_1.486	493.264570276148	-0.040353868	0.1148186053253	-0.351457569	0.725245099315272	0.999559018053955	NOT_CHANGE
evm.TU.scaffold_1.487	140.933098306896	0.405446719673277	0.286238155764519	1.41646636378844	0.156639005578862	0.999559018053955	NOT_CHANGE
evm.TU.scaffold_1.488	79.3359133501201	0.252758102511768	0.355929849356153	0.710134603683803	0.4776206696556	0.999559018053955	NOT_CHANGE
evm.TU.scaffold_1.498	113.013947023086	0.0811238840682523	0.29316824574664	0.276714430178637	0.781999390704346	0.999559018053955	NOT_CHANGE
evm.TU.scaffold_1.501	1.21923256059979	0.228592583761676	1.99883044393007	0.114363168950049	0.908949909313096	NA	NOT_CHANGE
evm.TU.scaffold_1.502	196.726458790866	-0.267420702	0.217010163314733	-1.232295749	0.217838627346469	0.999559018053955	NOT_CHANGE
evm.TU.scaffold_1.503	18.7076496304257	-0.212609768	0.505284953428001	-0.420772015	0.673921568969122	0.999559018053955	NOT_CHANGE
evm.TU.scaffold_1.499	197.049336211023	0.288384406966569	0.162615781429545	1.77340971725745	0.0761608399847506	0.871830388853853	NOT_CHANGE
evm.TU.scaffold_1.500	1586.55893265233	-0.017616661	0.0910607843611402	-0.193460462	0.84659836768575	0.999559018053955	NOT_CHANGE
evm.TU.scaffold_1.491	904.80391951604	-0.005398441	0.0929095096573177	-0.058104287	0.953665559292298	0.999559018053955	NOT_CHANGE
evm.TU.scaffold_1.492	152.478371305641	-0.19141267	0.282934917292431	-0.676525444	0.498707097357898	0.999559018053955	NOT_CHANGE
evm.TU.scaffold_1.493	597.189623983707	-0.214526139	0.107580968641684	-1.994090052	0.0461422141709669	0.750493365135671	NOT_CHANGE
evm.TU.scaffold_1.494	1858.51423339224	-0.036511815	0.104210178911273	-0.350367067	0.726063238925623	0.999559018053955	NOT_CHANGE
evm.TU.scaffold_1.495	701.92576235118	-0.220365735	0.107738966653767	-2.04536707	0.0408186829590691	0.713122769759954	NOT_CHANGE
evm.TU.scaffold_1.496	794.742745267308	0.137667612635143	0.152743509332196	0.90129926461055	0.367429224691102	0.999559018053955	NOT_CHANGE
evm.TU.scaffold_1.497	1982.41981826239	-0.091456965	0.0966507426943257	-0.946262409	0.344014761446765	0.999559018053955	NOT_CHANGE
evm.TU.scaffold_1.504	801.362098378796	-0.053010824	0.167618681669423	-0.316258448	0.75180634715775	0.999559018053955	NOT_CHANGE
evm.TU.scaffold_1.505	4282.33146101394	0.0245608192412278	0.127573851187794	0.192522362635846	0.84733305269603	0.999559018053955	NOT_CHANGE
evm.TU.scaffold_1.506	4427.29105073735	0.0248777354138191	0.0972815226339617	0.255729297200927	0.798159871294767	0.999559018053955	NOT_CHANGE
evm.TU.scaffold_1.507	367.159653446267	-0.247950391	0.148049155610664	-1.674784232	0.0939765737752067	0.936507443020739	NOT_CHANGE
evm.TU.scaffold_1.508	1191.48591521927	0.0783459212255012	0.0915084037834517	0.856160942451815	0.391908763223677	0.999559018053955	NOT_CHANGE
evm.TU.scaffold_1.509	2567.58074936947	0.0480610187267724	0.0689663469497071	0.696876387578138	0.485880156007269	0.999559018053955	NOT_CHANGE
evm.TU.scaffold_1.510	740.22804205602	-0.184724238	0.141639703486829	-1.304184021	0.192170846722344	0.999559018053955	NOT_CHANGE
evm.TU.scaffold_1.519	2896.08887604325	-0.107542042	0.0953844321712486	-1.127459054	0.259548443058045	0.999559018053955	NOT_CHANGE
evm.TU.scaffold_1.511	359.533612781119	-0.03495358	0.21573903464899	-0.162017876	0.871291776953245	0.999559018053955	NOT_CHANGE
evm.TU.scaffold_1.512	1421.3825481248	-0.0243293	0.126164331901817	-0.192838183	0.847085699314829	0.999559018053955	NOT_CHANGE
evm.TU.scaffold_1.513	862.598843837084	-0.044432996	0.106531047519207	-0.417089635	0.676612846388084	0.999559018053955	NOT_CHANGE
evm.TU.scaffold_1.514	3600.39885975013	0.00780280657232506	0.0953315436628701	0.0818491579232039	0.934766664810138	0.999559018053955	NOT_CHANGE
evm.TU.scaffold_1.515	471.039531868606	-0.031458864	0.132125001449844	-0.23809925	0.811804116125136	0.999559018053955	NOT_CHANGE
evm.TU.scaffold_1.516	1387.04739075756	-0.598712013	0.253240000646469	-2.36420791	0.0180686692362904	0.529129663883346	NOT_CHANGE
evm.TU.scaffold_1.517	6219.77772354371	-0.64962882	0.247762196951771	-2.621985228	0.00874192200000943	0.36709714638585	NOT_CHANGE
evm.TU.scaffold_1.518	603.202245533732	0.00290565461472016	0.102469950650827	0.0283561629166912	0.977378087053485	0.999559018053955	NOT_CHANGE
evm.TU.scaffold_1.532	33.2334494998054	-0.594384552	0.283947182348799	-2.093292656	0.03632303780184	0.680982732117016	NOT_CHANGE
evm.TU.scaffold_1.530	124.34844226367	0.111174689691816	0.341258877353408	0.325778161593971	0.744592202660019	0.999559018053955	NOT_CHANGE
evm.TU.scaffold_1.531	55.6067091579714	0.278553651473869	0.322339803496587	0.864161510468932	0.387499172727488	0.999559018053955	NOT_CHANGE
evm.TU.scaffold_1.533	1019.23526055885	-0.187131299	0.13224328753758	-1.415053291	0.157052871714921	0.999559018053955	NOT_CHANGE
evm.TU.scaffold_1.534	1741.9726361688	-0.04659266	0.0819182844262607	-0.568769968	0.569512257589706	0.999559018053955	NOT_CHANGE
evm.TU.scaffold_1.535	2387.46050018411	0.000112740883192301	0.147851555486945	0.000762527542040339	0.999391591105979	0.999879056936877	NOT_CHANGE
evm.TU.scaffold_1.536	17.4056835312405	0.0278840212713435	0.38581942371708	0.0722722070410606	0.942385282409814	0.999559018053955	NOT_CHANGE
evm.TU.scaffold_1.520	463.722802609161	0.143019184437614	0.11039928221867	1.29547204984841	0.195157437197295	0.999559018053955	NOT_CHANGE
evm.TU.scaffold_1.521	2368.56787836817	-0.050970695	0.102968143797186	-0.495014218	0.62059008413265	0.999559018053955	NOT_CHANGE
evm.TU.scaffold_1.522	2929.09620578157	0.0653327525135163	0.118672174701858	0.550531349725854	0.581954980595269	0.999559018053955	NOT_CHANGE
evm.TU.scaffold_1.523	2091.00422603412	-0.010958705	0.081301203002369	-0.134791426	0.892776784639066	0.999559018053955	NOT_CHANGE
evm.TU.scaffold_1.524	2890.9046923464	-0.021998976	0.106385287507639	-0.20678589	0.836177075940281	0.999559018053955	NOT_CHANGE
evm.TU.scaffold_1.525	4104.84803212109	-0.114510956	0.149332965431457	-0.766816323	0.443190729758226	0.999559018053955	NOT_CHANGE
evm.TU.scaffold_1.526	265.437483722757	0.0478985040625001	0.167839303198622	0.285383120339916	0.775350638099869	0.999559018053955	NOT_CHANGE
evm.TU.scaffold_1.527	322.384613189039	0.136933387270181	0.183378286744185	0.746726287508644	0.455228798465291	0.999559018053955	NOT_CHANGE
evm.TU.scaffold_1.528	1229.60047389838	0.143509130181948	0.0733861877535921	1.95553324916954	0.0505201628773579	0.761201962455234	NOT_CHANGE
evm.TU.scaffold_1.529	3681.6318682765	-0.02939059	0.165818588030088	-0.177245448	0.85931559812973	0.999559018053955	NOT_CHANGE
evm.TU.scaffold_1.541	2.90090962075743	1.06622627551393	1.06010412266826	1.00577504861528	0.314523792433727	NA	NOT_CHANGE
evm.TU.scaffold_1.542	71.2613480379254	-0.061865938	0.328520642893805	-0.188316744	0.850628360408923	0.999559018053955	NOT_CHANGE
evm.TU.scaffold_1.543	293.481570990574	0.0045191089580732	0.238505420471349	0.0189476153168438	0.984882894817416	0.999559018053955	NOT_CHANGE
evm.TU.scaffold_1.537	93.2716995175321	-0.130547315	0.205167464087612	-0.636296383	0.524583261768626	0.999559018053955	NOT_CHANGE
evm.TU.scaffold_1.538	12367.1351032331	-0.104628833	0.122978494583073	-0.85078967	0.394886200940626	0.999559018053955	NOT_CHANGE
evm.TU.scaffold_1.539	694.469389809729	0.0524534597247337	0.0941408887713967	0.557180417662159	0.577404167654615	0.999559018053955	NOT_CHANGE
evm.TU.scaffold_1.540	5840.08459698173	0.111278251544466	0.0856961705538048	1.29852070197932	0.194108467249441	0.999559018053955	NOT_CHANGE
evm.TU.scaffold_1.559	74.1982794408614	0.47450047795107	0.295488490013842	1.60581712651089	0.108314096495118	0.964785495098494	NOT_CHANGE
evm.TU.scaffold_1.560	1707.30700391423	-0.024343078	0.110989003162377	-0.219328742	0.826393973837375	0.999559018053955	NOT_CHANGE
evm.TU.scaffold_1.561	13.1951495563206	-0.132155471	0.673354460049862	-0.196264343	0.84440326845115	0.999559018053955	NOT_CHANGE
evm.TU.scaffold_1.562	5336.95140648104	-0.115351408	0.172000788000022	-0.670644648	0.502446932179276	0.999559018053955	NOT_CHANGE
evm.TU.scaffold_1.563	640.090086941576	0.105519286792074	0.107754400631338	0.979257331244313	0.327452847455423	0.999559018053955	NOT_CHANGE
evm.TU.scaffold_1.564	4668.00767513116	-0.106549622	0.155158251030197	-0.686715796	0.492261840856934	0.999559018053955	NOT_CHANGE
evm.TU.scaffold_1.565	9.79045078253611	-0.84266264	0.707454401717028	-1.191119369	0.233606727195475	0.999559018053955	NOT_CHANGE
evm.TU.scaffold_1.544	6.19389014129178	1.27162964299545	0.770544930121095	1.65029914971422	0.0988817661201866	0.948329096590798	NOT_CHANGE
evm.TU.scaffold_1.545	7.34357607148246	0.282850197686462	0.658992629917873	0.42921602586316	0.667766021379024	0.999559018053955	NOT_CHANGE
evm.TU.scaffold_1.546	13.4530430966628	-0.139029887	0.439598543736763	-0.316265576	0.751800937163165	0.999559018053955	NOT_CHANGE
evm.TU.scaffold_1.547	592.624327778531	0.0408816674779927	0.145044494405845	0.281856044556941	0.778053894916494	0.999559018053955	NOT_CHANGE
evm.TU.scaffold_1.548	4018.54661430775	-0.472311148	0.127745188795309	-3.697291091	0.000217912418519511	0.0378359624408931	NOT_CHANGE
evm.TU.scaffold_1.549	55.4445490817499	0.203531638990572	0.40461625592337	0.503023880061603	0.614947482854653	0.999559018053955	NOT_CHANGE
evm.TU.scaffold_1.550	798.537990901069	-0.060709025	0.116071987384898	-0.523029086	0.600954012451488	0.999559018053955	NOT_CHANGE
evm.TU.scaffold_1.551	713.081774433098	-0.07682823	0.088606366962562	-0.867073472	0.385901754436177	0.999559018053955	NOT_CHANGE
evm.TU.scaffold_1.552	443.327737494904	-0.106456066	0.13005992752176	-0.818515499	0.413062895922601	0.999559018053955	NOT_CHANGE
evm.TU.scaffold_1.553	918.537540254548	0.0229362547311581	0.113246262821781	0.202534319099373	0.839499031537532	0.999559018053955	NOT_CHANGE
evm.TU.scaffold_1.554	879.95991147516	0.184953729125059	0.126363563738801	1.4636634457965	0.143285927891585	0.999559018053955	NOT_CHANGE
evm.TU.scaffold_1.555	84.5312208216474	-0.078706619	0.17319687866866	-0.454434397	0.649516199567252	0.999559018053955	NOT_CHANGE
evm.TU.scaffold_1.556	627.453796783903	-0.089701713	0.100771663051528	-0.890148189	0.373386320358538	0.999559018053955	NOT_CHANGE
evm.TU.scaffold_1.557	1524.51818661744	-0.158412854	0.153425453735109	-1.032506994	0.301834672826903	0.999559018053955	NOT_CHANGE
evm.TU.scaffold_1.558	12136.5035965018	0.125968851611514	0.159693891251022	0.788814466381208	0.430220453083732	0.999559018053955	NOT_CHANGE
evm.TU.scaffold_1.568	0.34333704022558	-0.458706245	3.77391581454311	-0.121546497	0.903258188772331	NA	NOT_CHANGE
evm.TU.scaffold_1.569	863.343349412633	-0.331013863	0.172806830532041	-1.915513767	0.0554270151134224	0.780574598207076	NOT_CHANGE
evm.TU.scaffold_1.570	4052.72755440975	0.0308515255067605	0.0727798037847242	0.423902290228982	0.67163707384245	0.999559018053955	NOT_CHANGE
evm.TU.scaffold_1.571	2490.87883660443	0.0379268456750696	0.0991689454141476	0.382446798407305	0.702129983631603	0.999559018053955	NOT_CHANGE
evm.TU.scaffold_1.572	19674.0801587169	-0.493001267	0.153446909179016	-3.21284586	0.00131426802843122	0.130837648209687	NOT_CHANGE
evm.TU.scaffold_1.573	414.439116954128	-0.106639401	0.188714033771493	-0.565084634	0.572016199612517	0.999559018053955	NOT_CHANGE
evm.TU.scaffold_1.577	41.9138677697507	0.346874886823735	0.535569765836698	0.647674512174575	0.517195492699355	0.999559018053955	NOT_CHANGE
evm.TU.scaffold_1.578	399.08764925885	-0.115254424	0.189024292866257	-0.609733397	0.542038427424189	0.999559018053955	NOT_CHANGE
evm.TU.scaffold_1.574	3029.59040210291	-0.000265479	0.0962389091741803	-0.002758544	0.997799003228887	0.999879056936877	NOT_CHANGE
evm.TU.scaffold_1.575	1198.09239500498	0.173653439777695	0.254947884742746	0.681133087073536	0.495787282726124	0.999559018053955	NOT_CHANGE
evm.TU.scaffold_1.576	122.228942444572	0.08386555928706	0.273120210375812	0.307064640773605	0.75879417094214	0.999559018053955	NOT_CHANGE
evm.TU.scaffold_1.583	22.3815388158139	-0.269910103	0.463298074708186	-0.582584123	0.560173296050958	0.999559018053955	NOT_CHANGE
evm.TU.scaffold_1.584	0.4145495523019	0	3.81698448996244	0	1	NA	NOT_CHANGE
evm.TU.scaffold_1.582	1229.98319567085	0.0870702963373166	0.124070524867335	0.701780672165437	0.482815954034902	0.999559018053955	NOT_CHANGE
evm.TU.scaffold_1.579	7.97682540801245	-1.299927897	1.29970036554876	-1.000175065	0.317225794308215	0.999559018053955	NOT_CHANGE
evm.TU.scaffold_1.580	7073.5657456408	-0.038630751	0.14294616442765	-0.270246852	0.786970350450248	0.999559018053955	NOT_CHANGE
evm.TU.scaffold_1.581	114.938200234272	0.0885193749188512	0.304823165151172	0.290395826298016	0.771513436336822	0.999559018053955	NOT_CHANGE
evm.TU.scaffold_1.587	90.5512742566813	-0.185537999	0.388579498948909	-0.477477581	0.633022081663878	0.999559018053955	NOT_CHANGE
evm.TU.scaffold_1.588	8.20573800131241	0.0977835804937413	0.550855397910398	0.177512248885409	0.859106044798814	0.999559018053955	NOT_CHANGE
evm.TU.scaffold_1.593	1020.0512933467	0.016149967464027	0.133646663006782	0.120840783456056	0.903817146256966	0.999559018053955	NOT_CHANGE
evm.TU.scaffold_1.585	1633.1098513016	0.0860415707341542	0.079383024150717	1.08387872161175	0.278418575256413	0.999559018053955	NOT_CHANGE
evm.TU.scaffold_1.586	11441.8425018143	0.0952317229822276	0.261490607938337	0.364187929092598	0.715717680170685	0.999559018053955	NOT_CHANGE
evm.TU.scaffold_1.590	853.686441152557	-0.174493783	0.147957343798548	-1.17935196	0.238258055797118	0.999559018053955	NOT_CHANGE
evm.TU.scaffold_1.591	3149.36118520168	0.16800853509943	0.275797115261086	0.609174374214841	0.542408864010575	0.999559018053955	NOT_CHANGE
evm.TU.scaffold_1.592	611.37029086688	0.111922410719802	0.141272973906709	0.79224219342697	0.428219470571215	0.999559018053955	NOT_CHANGE
evm.TU.scaffold_1.604	11.7428943086197	-0.533412487	0.505927025888643	-1.054326927	0.29173326471223	0.999559018053955	NOT_CHANGE
evm.TU.scaffold_1.605	8.52266726221396	-0.255480167	0.900253708387349	-0.283786853	0.776573730141509	0.999559018053955	NOT_CHANGE
evm.TU.scaffold_1.601	709.452987072429	0.603866290811774	0.276079953906673	2.18728771237012	0.0287215271801406	0.628395927012582	NOT_CHANGE
evm.TU.scaffold_1.594	28.1437142230101	-0.611731895	0.424145075949629	-1.442270416	0.149226102719834	0.999559018053955	NOT_CHANGE
evm.TU.scaffold_1.595	435.768934971951	-0.044484385	0.118837998012882	-0.374327953	0.708160337861828	0.999559018053955	NOT_CHANGE
evm.TU.scaffold_1.596	878.443997179884	-0.065044131	0.126270751166131	-0.515116366	0.606471706621472	0.999559018053955	NOT_CHANGE
evm.TU.scaffold_1.597	11471.7221198762	0.112963980872229	0.138034464665031	0.818375187286443	0.413142985486524	0.999559018053955	NOT_CHANGE
evm.TU.scaffold_1.598	2497.81075304743	-0.061084079	0.0807772877197821	-0.756203645	0.449527107977433	0.999559018053955	NOT_CHANGE
evm.TU.scaffold_1.606	17.8847423980884	-0.345836061	0.539801789477213	-0.640672314	0.521735605880974	0.999559018053955	NOT_CHANGE
evm.TU.scaffold_1.607	2084.4687797215	-0.065296052	0.127469882221973	-0.512246896	0.608478225841657	0.999559018053955	NOT_CHANGE
evm.TU.scaffold_1.599	624.157300506792	0.152362431582628	0.142493038462733	1.06926228274988	0.284951500966863	0.999559018053955	NOT_CHANGE
evm.TU.scaffold_1.600	6706.40014811697	0.00962389527944374	0.129535724518512	0.074295298190642	0.940775418194147	0.999559018053955	NOT_CHANGE
evm.TU.scaffold_1.614	2112.86082158892	-0.117670053	0.105142890792943	-1.119144167	0.263078640199176	0.999559018053955	NOT_CHANGE
evm.TU.scaffold_1.615	20.8354500750952	-0.26049961	0.484731380872945	-0.537410245	0.590984268234929	0.999559018053955	NOT_CHANGE
evm.TU.scaffold_1.616	845.210164395463	-0.076240452	0.102288204925533	-0.745349402	0.456060523562603	0.999559018053955	NOT_CHANGE
evm.TU.scaffold_1.617	24.0362327994346	0.0850213841557294	0.523236277412505	0.162491378801514	0.870918916778158	0.999559018053955	NOT_CHANGE
evm.TU.scaffold_1.608	815.06028254514	0.0326937306817353	0.0940970541314293	0.347446909826429	0.728255596776937	0.999559018053955	NOT_CHANGE
evm.TU.scaffold_1.609	636.669473691332	0.206557163857191	0.115037565731269	1.79556271505008	0.072564090155807	0.847290306490657	NOT_CHANGE
evm.TU.scaffold_1.610	4160.15814401244	-0.021257042	0.110388896518428	-0.192565037	0.847299628619486	0.999559018053955	NOT_CHANGE
evm.TU.scaffold_1.611	1497.82222148694	-0.131407805	0.116011211991521	-1.13271642	0.257333360140715	0.999559018053955	NOT_CHANGE
evm.TU.scaffold_1.612	873.779922102638	-0.090197419	0.111479965562007	-0.809090836	0.418462898778483	0.999559018053955	NOT_CHANGE
evm.TU.scaffold_1.613	1809.95387656072	-0.096352867	0.0919471123014734	-1.047916187	0.294677223687004	0.999559018053955	NOT_CHANGE
evm.TU.scaffold_1.619	58.4108122652399	0.523016692210714	0.410882301811069	1.27291122033094	0.203049547237582	0.999559018053955	NOT_CHANGE
evm.TU.scaffold_1.620	15.7723618829917	-0.029809727	0.489590457243294	-0.060887067	0.95144914908089	0.999559018053955	NOT_CHANGE
evm.TU.scaffold_1.621	628.078074617701	-0.226029662	0.456543372196675	-0.495089132	0.620537205085019	0.999559018053955	NOT_CHANGE
evm.TU.scaffold_1.622	387.523588715612	0.00513749821257682	0.140741434341861	0.0365030968783352	0.970881209404846	0.999559018053955	NOT_CHANGE
evm.TU.scaffold_1.623	931.891904454549	0.0407790025315434	0.220132796154179	0.185247283657734	0.853035083835604	0.999559018053955	NOT_CHANGE
evm.TU.scaffold_1.628	6.26862417637164	1.08690753071134	0.825759601592831	1.31625176215303	0.188089555490924	0.999559018053955	NOT_CHANGE
evm.TU.scaffold_1.629	123.85689257838	-0.671346927	0.325557150740206	-2.062147691	0.0391936770492261	0.700632480749944	NOT_CHANGE
evm.TU.scaffold_1.630	60.2079454789379	-0.438436244	0.268756943122069	-1.631348528	0.102816799174016	0.953931465700188	NOT_CHANGE
evm.TU.scaffold_1.624	55875.821459955	-0.950629979	0.175025708273188	-5.431373415	5.59219775320638e-08	0.000161446749135068	NOT_CHANGE
evm.TU.scaffold_1.625	401.898063439859	-0.140427295	0.175973223374133	-0.798003766	0.424868304711058	0.999559018053955	NOT_CHANGE
evm.TU.scaffold_1.626	1299.40881923737	-0.131751925	0.109037752425809	-1.208314757	0.226926214288669	0.999559018053955	NOT_CHANGE
evm.TU.scaffold_1.631	1171.05340173179	-0.059160171	0.0841593992522758	-0.702953815	0.482084532464543	0.999559018053955	NOT_CHANGE
evm.TU.scaffold_1.632	3208.12445829641	-0.129389173	0.130018205969452	-0.99516196	0.31965749977376	0.999559018053955	NOT_CHANGE
evm.TU.scaffold_1.633	1227.96780409437	-0.094181509	0.119554717286612	-0.787769075	0.43083179295583	0.999559018053955	NOT_CHANGE
evm.TU.scaffold_1.634	2836.37190905233	-0.00772403	0.0876845063120931	-0.08808888	0.929806034328785	0.999559018053955	NOT_CHANGE
evm.TU.scaffold_1.640	31.7049247354051	0.110187386464028	0.467793161458949	0.235547236561511	0.813784020504931	0.999559018053955	NOT_CHANGE
evm.TU.scaffold_1.641	85.9762194297728	0.194681861313791	0.389986183012645	0.499201945591695	0.617637124092883	0.999559018053955	NOT_CHANGE
evm.TU.scaffold_1.635	1865.45637235821	0.012402797609396	0.0766015697364425	0.161913099849905	0.87137428675209	0.999559018053955	NOT_CHANGE
evm.TU.scaffold_1.636	269.368929966456	0.154198288469262	0.236157981446432	0.652945488121218	0.513791422048752	0.999559018053955	NOT_CHANGE
evm.TU.scaffold_1.637	3006.64062189392	-0.073068351	0.115782851658854	-0.63108094	0.527987602986811	0.999559018053955	NOT_CHANGE
evm.TU.scaffold_1.638	61.4215363092634	0.154782561404775	0.273977539424948	0.564946169418298	0.572110379000557	0.999559018053955	NOT_CHANGE
evm.TU.scaffold_1.639	221.43840918334	-0.076994527	0.26823061305594	-0.287046008	0.774077092292647	0.999559018053955	NOT_CHANGE
evm.TU.scaffold_1.642	916.154767588262	-0.307895742	0.2013662068678	-1.52903383	0.126256057638237	0.99319138529044	NOT_CHANGE
evm.TU.scaffold_1.643	1240.95619089352	-0.082123563	0.161711610508612	-0.507839618	0.611565823072457	0.999559018053955	NOT_CHANGE
evm.TU.scaffold_1.644	2410.20693543675	0.263399309805386	0.3008359805274	0.87555786825637	0.381270438098164	0.999559018053955	NOT_CHANGE
evm.TU.scaffold_1.645	5325.12392085115	-0.011427626	0.123789172508954	-0.092315233	0.926447585860467	0.999559018053955	NOT_CHANGE
evm.TU.scaffold_1.646	2322.03688332327	-0.001272121	0.12092295804656	-0.010520098	0.991606331186937	0.999879056936877	NOT_CHANGE
evm.TU.scaffold_1.647	2002.69831808383	-0.081382776	0.0666504367766955	-1.221038906	0.222071289467504	0.999559018053955	NOT_CHANGE
evm.TU.scaffold_1.648	1783.88055697643	-0.103136965	0.12076303629133	-0.85404415	0.393080527348588	0.999559018053955	NOT_CHANGE
evm.TU.scaffold_1.651	0.351866184018214	0.624571163488209	3.77565542391657	0.165420594138945	0.868612945189989	NA	NOT_CHANGE
evm.TU.scaffold_1.649	5474.97130194883	-0.072040011	0.0823726184789951	-0.874562599	0.381811945766539	0.999559018053955	NOT_CHANGE
evm.TU.scaffold_1.650	539.463567468814	0.23878912532373	0.182191205886836	1.31065121481247	0.189975627795727	0.999559018053955	NOT_CHANGE
evm.TU.scaffold_1.652	1225.84342359245	-0.011101817	0.140467587686318	-0.079034721	0.937005006363416	0.999559018053955	NOT_CHANGE
evm.TU.scaffold_1.653	676.226370491799	0.134621073469164	0.165079743601402	0.815491171310623	0.414791216139847	0.999559018053955	NOT_CHANGE
evm.TU.scaffold_1.654	1243.53622576923	-0.067472443	0.0922672608414195	-0.731271771	0.464613169426739	0.999559018053955	NOT_CHANGE
evm.TU.scaffold_1.655	30.2002744227003	-0.327862997	0.4074371952209	-0.804695794	0.420995247064069	0.999559018053955	NOT_CHANGE
evm.TU.scaffold_1.670	1.63495352396471	1.55199589473981	2.54391005444382	0.610082849442225	0.541806927049845	NA	NOT_CHANGE
evm.TU.scaffold_1.671	234.963522549289	-0.113276817	0.248360317927334	-0.456098693	0.64831900968207	0.999559018053955	NOT_CHANGE
evm.TU.scaffold_1.669	943.113914820666	0.0235881888682286	0.106977882383619	0.22049594124178	0.825484933022126	0.999559018053955	NOT_CHANGE
evm.TU.scaffold_1.672	931.55159228303	-0.104434439	0.241534128352336	-0.432379639	0.665465514254941	0.999559018053955	NOT_CHANGE
evm.TU.scaffold_1.673	123.371233523414	1.17112591407787	0.428673048619188	2.7319793438151	0.00629550878556671	0.323113490914331	NOT_CHANGE
evm.TU.scaffold_1.666	1458.24904338582	-0.011203651	0.108693005539562	-0.103076103	0.91790257092316	0.999559018053955	NOT_CHANGE
evm.TU.scaffold_1.667	3056.30995132039	-0.017633103	0.101318879071617	-0.17403571	0.861837398160413	0.999559018053955	NOT_CHANGE
evm.TU.scaffold_1.668	511.794074928645	0.159144654723834	0.133874149818261	1.18876314015722	0.234532886487682	0.999559018053955	NOT_CHANGE
evm.TU.scaffold_1.656	1030.14236086565	-0.106353628	0.104167901469221	-1.020982729	0.307262621553357	0.999559018053955	NOT_CHANGE
evm.TU.scaffold_1.657	780.42379796439	0.0318162169985741	0.10063085167672	0.316167621245865	0.751875282633231	0.999559018053955	NOT_CHANGE
evm.TU.scaffold_1.658	7462.11143129773	-0.042401725	0.133990464991911	-0.3164533	0.751658466071972	0.999559018053955	NOT_CHANGE
evm.TU.scaffold_1.659	55.3048410762128	0.103104830726875	0.311668984087418	0.330815178894915	0.740784094751579	0.999559018053955	NOT_CHANGE
evm.TU.scaffold_1.660	910.203965744033	0.155992549907165	0.0928771032303883	1.67955873387022	0.093043202296708	0.933335299369663	NOT_CHANGE
evm.TU.scaffold_1.661	597.571762497272	0.00321218638634921	0.101845021222888	0.0315399451812116	0.974838936331247	0.999559018053955	NOT_CHANGE
evm.TU.scaffold_1.662	1079.29042404274	-0.048838454	0.104666202884322	-0.466611504	0.640777855240077	0.999559018053955	NOT_CHANGE
evm.TU.scaffold_1.663	112.386297913191	-0.203375185	0.199020874614813	-1.021878662	0.306838332796493	0.999559018053955	NOT_CHANGE
evm.TU.scaffold_1.664	1249.41957149303	-0.067149916	0.112778466723915	-0.595414337	0.551566544623948	0.999559018053955	NOT_CHANGE
evm.TU.scaffold_1.665	715.740927980874	0.132280989954576	0.124294873658443	1.06425137305403	0.287214840068291	0.999559018053955	NOT_CHANGE
evm.TU.scaffold_1.674	675.254789527572	0.285992215562669	0.244719489901862	1.16865320239658	0.242543383756167	0.999559018053955	NOT_CHANGE
evm.TU.scaffold_1.675	271.19473717132	0.229448954118301	0.233603049242464	0.982217290666225	0.325992811070916	0.999559018053955	NOT_CHANGE
evm.TU.scaffold_1.676	724.506892787812	-0.089300344	0.184741094310573	-0.483381048	0.628825202264156	0.999559018053955	NOT_CHANGE
evm.TU.scaffold_1.677	244.244491389409	0.105743647630305	0.132817108410903	0.796159838860216	0.425939137302542	0.999559018053955	NOT_CHANGE
evm.TU.scaffold_1.678	1267.23539969526	-0.005171426	0.0955630120743578	-0.054115355	0.956843258692774	0.999559018053955	NOT_CHANGE
evm.TU.scaffold_1.679	7.94477948543381	0.622455277179433	0.822037904374564	0.757209945997587	0.448924092434848	0.999559018053955	NOT_CHANGE
evm.TU.scaffold_1.691	252.38893557847	0.205932437174876	0.118055458645287	1.74437031152983	0.0810945384023685	0.894099789572979	NOT_CHANGE
evm.TU.scaffold_1.692	383.699096509729	-0.181959967	0.147802269738511	-1.23110401	0.218283965851487	0.999559018053955	NOT_CHANGE
evm.TU.scaffold_1.680	5.49553269136887	-0.380370474	1.17333180084931	-0.324179805	0.745801910712869	0.999559018053955	NOT_CHANGE
evm.TU.scaffold_1.681	7.2676511968864	-0.578726847	0.753956079385546	-0.767586949	0.442732618542213	0.999559018053955	NOT_CHANGE
evm.TU.scaffold_1.682	4.38431211069616	1.76103503142748	0.914562045240523	1.92555009317529	0.0541605753993612	NA	NOT_CHANGE
evm.TU.scaffold_1.683	8.81525918040142	0.0563800630650016	0.662911983058687	0.0850490932519625	0.932222361293452	0.999559018053955	NOT_CHANGE
evm.TU.scaffold_1.684	42.9405289098733	0.235559025302905	0.351481246084312	0.670189456556098	0.502737024175164	0.999559018053955	NOT_CHANGE
evm.TU.scaffold_1.685	16.1955952729733	0.257270480543999	0.478679211209791	0.537459063437883	0.590950554613235	0.999559018053955	NOT_CHANGE
evm.TU.scaffold_1.686	821.143038466985	-0.017895541	0.116433752314994	-0.153697195	0.877848496713954	0.999559018053955	NOT_CHANGE
evm.TU.scaffold_1.687	1383.06552605634	-0.033891393	0.123507786336262	-0.274406933	0.783771915473243	0.999559018053955	NOT_CHANGE
evm.TU.scaffold_1.688	1348.2888264974	-0.130739483	0.159182226616784	-0.821319603	0.411464244581373	0.999559018053955	NOT_CHANGE
evm.TU.scaffold_1.689	242.616576100047	-0.326340883	0.149208343077879	-2.187149033	0.028731646125965	0.628395927012582	NOT_CHANGE
evm.TU.scaffold_1.690	1640.26604989365	-0.041962254	0.0745069871593227	-0.563198914	0.573299442416256	0.999559018053955	NOT_CHANGE
evm.TU.scaffold_1.695	15.5778987503067	-0.04152755	0.464702422902068	-0.089363748	0.928792832885369	0.999559018053955	NOT_CHANGE
evm.TU.scaffold_1.696	253.066795142309	-0.097585295	0.280017099645668	-0.348497627	0.727466495521297	0.999559018053955	NOT_CHANGE
evm.TU.scaffold_1.697	90.3378075033929	0.103964544133883	0.265256461569503	0.391939723235138	0.695102751464052	0.999559018053955	NOT_CHANGE
evm.TU.scaffold_1.693	1039.15005292606	0.0595785190678439	0.117334393522223	0.507766881298618	0.611616838411517	0.999559018053955	NOT_CHANGE
evm.TU.scaffold_1.694	9142.99669755228	0.260695026539279	0.21195806158856	1.22993683083083	0.218720760781977	0.999559018053955	NOT_CHANGE
evm.TU.scaffold_1.706	9.10055420976854	0.0299531794388706	0.962677083758374	0.0311144618940453	0.975178256330288	0.999559018053955	NOT_CHANGE
evm.TU.scaffold_1.707	879.533270308805	-0.171521073	0.136103245833451	-1.260227644	0.207587253015614	0.999559018053955	NOT_CHANGE
evm.TU.scaffold_1.708	267.441172238788	-0.188007251	0.200525416558763	-0.937573173	0.348463803314339	0.999559018053955	NOT_CHANGE
evm.TU.scaffold_1.709	1253.85831768871	0.0192915885641975	0.0813822230772244	0.237049171609524	0.812618643729959	0.999559018053955	NOT_CHANGE
evm.TU.scaffold_1.710	2484.18885183216	0.0071156126296751	0.112188620652588	0.0634254400159695	0.949427729827198	0.999559018053955	NOT_CHANGE
evm.TU.scaffold_1.698	982.452962224249	-0.006958326	0.141715570970975	-0.049100647	0.960839087432169	0.999559018053955	NOT_CHANGE
evm.TU.scaffold_1.699	9709.06515879997	0.0382259158806203	0.0896436418072052	0.426420827065817	0.669801227920894	0.999559018053955	NOT_CHANGE
evm.TU.scaffold_1.700	12.3349637426982	-0.897342504	0.693044959451869	-1.294782527	0.195395261210111	0.999559018053955	NOT_CHANGE
evm.TU.scaffold_1.701	1873.09934255732	-0.193392387	0.121570566068962	-1.590782975	0.111658425778496	0.969192891120087	NOT_CHANGE
evm.TU.scaffold_1.702	19.89745053	-0.239007614	0.422294233518141	-0.565974137	0.571411362025067	0.999559018053955	NOT_CHANGE
evm.TU.scaffold_1.703	2111.7507116263	-0.373632055	0.1216596844018	-3.071124644	0.0021325410691008	0.179847720715699	NOT_CHANGE
evm.TU.scaffold_1.704	4.49799123929387	-0.378217275	0.821473359911783	-0.460413317	0.64521957764465	0.999559018053955	NOT_CHANGE
evm.TU.scaffold_1.721	0.629058891440781	2.07867206115376	3.43096395383244	0.605856572416579	0.544609999343117	NA	NOT_CHANGE
evm.TU.scaffold_1.722	429.659241881478	0.226576039800305	0.271628484169416	0.834139469920203	0.404202395656709	0.999559018053955	NOT_CHANGE
evm.TU.scaffold_1.725	546.664581851057	0.105068295835661	0.1473917481524	0.712850598169321	0.475938211664089	0.999559018053955	NOT_CHANGE
evm.TU.scaffold_1.726	3069.69409448566	-0.022770403	0.0981183949605383	-0.232070689	0.816483110411314	0.999559018053955	NOT_CHANGE
evm.TU.scaffold_1.711	585.976202428473	-0.058101238	0.181345335770366	-0.320390034	0.748672679720946	0.999559018053955	NOT_CHANGE
evm.TU.scaffold_1.712	144.401775608603	-0.039099774	0.204285763759159	-0.191397446	0.848214220509842	0.999559018053955	NOT_CHANGE
evm.TU.scaffold_1.713	1990.43815970546	-0.08244502	0.108616700945507	-0.759045515	0.447825330094332	0.999559018053955	NOT_CHANGE
evm.TU.scaffold_1.714	81.8813846962122	0.632510475149353	1.7632154917417	0.358725565940077	0.719800400788706	0.999559018053955	NOT_CHANGE
evm.TU.scaffold_1.715	154.204096120782	0.246478077574993	0.250304174541369	0.984714210326749	0.32476447061686	0.999559018053955	NOT_CHANGE
evm.TU.scaffold_1.716	697.034074133474	-0.056884732	0.138885222306515	-0.409580885	0.682113421364331	0.999559018053955	NOT_CHANGE
evm.TU.scaffold_1.717	32.2761006720334	-0.198133255	0.310406511289979	-0.638302509	0.523276779092655	0.999559018053955	NOT_CHANGE
evm.TU.scaffold_1.718	1462.77095459896	-0.242328443	0.0964808622828514	-2.511673684	0.0120160140738182	0.434987243023362	NOT_CHANGE
evm.TU.scaffold_1.719	4118.09170699535	-0.088200595	0.122862056217899	-0.717883111	0.472829362438221	0.999559018053955	NOT_CHANGE
evm.TU.scaffold_1.720	201.96424242704	0.585750140967911	0.27715309097953	2.11345339464814	0.0345619799914837	0.660797590963004	NOT_CHANGE
evm.TU.scaffold_1.732	0.145834905011506	-1.384391559	3.81247126001016	-0.363121835	0.716513874555757	NA	NOT_CHANGE
evm.TU.scaffold_1.727	706.03931725929	0.0652856523436806	0.126404377680418	0.516482526489225	0.605517439881802	0.999559018053955	NOT_CHANGE
evm.TU.scaffold_1.728	9.47179101544223	-0.336469383	0.513061496710591	-0.655807121	0.511948234077336	0.999559018053955	NOT_CHANGE
evm.TU.scaffold_1.729	1223.82889025337	0.0150802623153645	0.195185537251606	0.0772611666197641	0.938415783076965	0.999559018053955	NOT_CHANGE
evm.TU.scaffold_1.730	78.4651241502296	-0.096000059	0.270359502318917	-0.355082984	0.722527423734747	0.999559018053955	NOT_CHANGE
evm.TU.scaffold_1.736	1080.46273233396	-0.323573169	0.200678568447422	-1.612395241	0.106875959845363	0.961217744777457	NOT_CHANGE
evm.TU.scaffold_1.733	15.7067313008675	0.410910454703628	0.450399108686787	0.912325195095758	0.36159755501809	0.999559018053955	NOT_CHANGE
evm.TU.scaffold_1.734	3998.81575629818	0.289750303262431	0.19337855344839	1.49835800348853	0.134040261455844	0.999559018053955	NOT_CHANGE
evm.TU.scaffold_1.735	499.182429594241	0.0958838026202296	0.0986178123981064	0.972276714404899	0.330912904908973	0.999559018053955	NOT_CHANGE
evm.TU.scaffold_1.740	790.374084464109	-0.015363569	0.113579349785167	-0.135267271	0.892400561326326	0.999559018053955	NOT_CHANGE
evm.TU.scaffold_1.737	873.689810137997	-0.005614287	0.114120837452999	-0.049195981	0.960763113806041	0.999559018053955	NOT_CHANGE
evm.TU.scaffold_1.738	1157.94588318242	1.27083303129197e-05	0.0838392897414634	0.0001515796514034	0.999879056936877	0.999879056936877	NOT_CHANGE
evm.TU.scaffold_1.739	1305.38819713601	-0.11762802	0.134767415176189	-0.872822409	0.382759883568301	0.999559018053955	NOT_CHANGE
evm.TU.scaffold_1.741	1393.69119535677	-0.022171292	0.124615068193969	-0.177918226	0.858787196610958	0.999559018053955	NOT_CHANGE
evm.TU.scaffold_1.742	1150.37559007619	0.0571624425632384	0.103469178414682	0.552458649416774	0.580634157536394	0.999559018053955	NOT_CHANGE
evm.TU.scaffold_1.743	1734.07224383778	-0.077630158	0.09847921309925	-0.788289787	0.430527220021834	0.999559018053955	NOT_CHANGE
evm.TU.scaffold_1.750	7.99761896463098	-0.684305171	0.575608614377431	-1.188837614	0.234503573601125	0.999559018053955	NOT_CHANGE
evm.TU.scaffold_1.751	7660.8500183705	-0.504002214	0.311923222546861	-1.615789327	0.106139869811284	0.960998557969136	NOT_CHANGE
evm.TU.scaffold_1.744	127.398080844047	-0.028239637	0.196764632191459	-0.143519884	0.885879608732637	0.999559018053955	NOT_CHANGE
evm.TU.scaffold_1.745	2123.44017994771	0.0378234630636855	0.0898114390502212	0.421143046628339	0.673650629752514	0.999559018053955	NOT_CHANGE
evm.TU.scaffold_1.746	14971.4105746483	0.751221971501588	0.156715166424965	4.79354990738099	1.63855672326585e-06	0.00105122516890411	NOT_CHANGE
evm.TU.scaffold_1.747	2.59443100361666	-0.713870945	1.39289451503512	-0.512508979	0.608294838044991	NA	NOT_CHANGE
evm.TU.scaffold_1.748	6.38897925236908	-0.510681062	0.950825165898535	-0.537092496	0.5912037238181	0.999559018053955	NOT_CHANGE
evm.TU.scaffold_1.749	6.08843416314397	-0.010834504	0.793929822873082	-0.013646677	0.989111864775381	0.999879056936877	NOT_CHANGE
evm.TU.scaffold_1.752	93813.2293513219	0.546165221054075	0.378370659302961	1.44346610294843	0.148889214606726	0.999559018053955	NOT_CHANGE
evm.TU.scaffold_1.753	3597.27508366756	-0.637060526	0.276708684596569	-2.302278755	0.021319457145732	0.567837419638024	NOT_CHANGE
evm.TU.scaffold_1.757	45.2516706005784	-0.086530397	0.310237021462069	-0.278917056	0.780308478715033	0.999559018053955	NOT_CHANGE
evm.TU.scaffold_1.758	296.195153365749	0.0585216709598017	0.256771377074077	0.227913530030719	0.819713464075216	0.999559018053955	NOT_CHANGE
evm.TU.scaffold_1.759	88.6395069178648	0.104657702158113	0.323951230502486	0.323066228196683	0.746645085983368	0.999559018053955	NOT_CHANGE
evm.TU.scaffold_1.760	28.4882303785622	0.889530500557031	0.457157671916107	1.94578491230104	0.0516805817330433	0.766119843200494	NOT_CHANGE
evm.TU.scaffold_1.761	11.1919351511042	0.516217731568003	0.683158035461752	0.755634428304847	0.449868408128569	0.999559018053955	NOT_CHANGE
evm.TU.scaffold_1.754	256.865284508917	-0.568678485	0.253623324184123	-2.242216827	0.0249473621164463	0.600191953584837	NOT_CHANGE
evm.TU.scaffold_1.755	45277.3116933596	-0.240741124	0.36366102262298	-0.6619932	0.507975579883305	0.999559018053955	NOT_CHANGE
evm.TU.scaffold_1.756	0.611080128649345	0.115914847947773	3.47186331594792	0.0333869272489274	0.97336603439614	NA	NOT_CHANGE
evm.TU.scaffold_1.766	0.472274229505307	0.372906967491141	3.71911786451923	0.100267585238078	0.920131891006861	NA	NOT_CHANGE
evm.TU.scaffold_1.762	4.84801229948445	-0.324497886	0.900291224566835	-0.360436575	0.718520678902244	0.999559018053955	NOT_CHANGE
evm.TU.scaffold_1.763	4165.6482726369	-0.086906955	0.0814773046751096	-1.066640034	0.28613441502418	0.999559018053955	NOT_CHANGE
evm.TU.scaffold_1.777	136.759642562906	0.0469341321504806	0.273194400213202	0.171797562885085	0.863596681575185	0.999559018053955	NOT_CHANGE
evm.TU.scaffold_1.775	1.28249609921558	-0.10185013	2.89064041387858	-0.035234452	0.971892790776173	NA	NOT_CHANGE
evm.TU.scaffold_1.774	931.850501727459	-0.122985969	0.0992838691279041	-1.238730625	0.215445273189758	0.999559018053955	NOT_CHANGE
evm.TU.scaffold_1.778	1717.63630048941	0.229521137209667	0.188102976938278	1.22018875482752	0.222393328762037	0.999559018053955	NOT_CHANGE
evm.TU.scaffold_1.779	3311.18233843446	-0.094658157	0.0991711571547962	-0.954492811	0.339834246502769	0.999559018053955	NOT_CHANGE
evm.TU.scaffold_1.780	428.400432904106	0.0590758828722478	0.17754253123874	0.332742146121647	0.739328932582092	0.999559018053955	NOT_CHANGE
evm.TU.scaffold_1.767	1293.36737113542	0.0348587802907218	0.104760237676863	0.332748197825257	0.739324364064411	0.999559018053955	NOT_CHANGE
evm.TU.scaffold_1.768	2838.37504933642	-0.03757621	0.103352209659997	-0.363574322	0.716175904162496	0.999559018053955	NOT_CHANGE
evm.TU.scaffold_1.769	2455.31349944562	-0.002018068	0.0936122971780233	-0.021557718	0.982800761828457	0.999559018053955	NOT_CHANGE
evm.TU.scaffold_1.770	3838.24223264712	-0.048080604	0.122697266198038	-0.391863692	0.695158931596184	0.999559018053955	NOT_CHANGE
evm.TU.scaffold_1.771	2305.30841490783	0.0661751409762402	0.0641744342800666	1.03117607063651	0.302458260019226	0.999559018053955	NOT_CHANGE
evm.TU.scaffold_1.772	401.954945092817	-0.165131692	0.178982828859619	-0.922611926	0.356209478468467	0.999559018053955	NOT_CHANGE
evm.TU.scaffold_1.773	548.406091446309	-0.194140434	0.145829154740412	-1.331286838	0.183094647271851	0.999559018053955	NOT_CHANGE
evm.TU.scaffold_1.781	6890.01768498403	-0.049614058	0.0858951294441151	-0.577612	0.56352610341459	0.999559018053955	NOT_CHANGE
evm.TU.scaffold_1.782	116.860161782331	0.065773184033168	0.303059088	0.217030891307874	0.828184270861754	0.999559018053955	NOT_CHANGE
evm.TU.scaffold_1.783	81.1268006009083	0.047241937332387	0.303657959956349	0.15557615331137	0.876367122936796	0.999559018053955	NOT_CHANGE
evm.TU.scaffold_1.784	2558.22670630442	-0.026523075	0.080990980002548	-0.327481836	0.743303479085262	0.999559018053955	NOT_CHANGE
evm.TU.scaffold_1.785	2480.93593157747	0.00226332397343021	0.0980162562940017	0.0230913121864328	0.981577435710901	0.999559018053955	NOT_CHANGE
evm.TU.scaffold_1.791	106.208720546106	-0.591561442	0.292249576252284	-2.024165267	0.0429531500131003	0.725078030264773	NOT_CHANGE
evm.TU.scaffold_1.792	217.740472776023	-0.175941668	0.155987639561501	-1.127920572	0.259353464937407	0.999559018053955	NOT_CHANGE
evm.TU.scaffold_1.793	2521.96046607828	-0.033454035	0.0694167040069652	-0.481930623	0.629855230932696	0.999559018053955	NOT_CHANGE
evm.TU.scaffold_1.794	594.041632376378	-0.134763662	0.139718331231161	-0.964538158	0.334776187495416	0.999559018053955	NOT_CHANGE
evm.TU.scaffold_1.786	114.843955397913	0.372732034066336	0.226476601272527	1.64578606342566	0.0998078125807737	0.949740451495487	NOT_CHANGE
evm.TU.scaffold_1.787	5695.12407104054	0.0677409734423365	0.083540947765935	0.810871497796903	0.41743946983359	0.999559018053955	NOT_CHANGE
evm.TU.scaffold_1.788	2462.09449667554	0.028299171362271	0.107583078343979	0.263044818923931	0.792516034602323	0.999559018053955	NOT_CHANGE
evm.TU.scaffold_1.789	30.3926886432582	0.331364633333753	0.372125308942697	0.890465188393784	0.373216152641329	0.999559018053955	NOT_CHANGE
evm.TU.scaffold_1.790	13697.3315602662	0.0540508945593205	0.128156520271162	0.421756883262406	0.673202480010373	0.999559018053955	NOT_CHANGE
evm.TU.scaffold_1.800	0.724399054101533	-0.008141879	2.47409794293855	-0.003290848	0.997374288249181	NA	NOT_CHANGE
evm.TU.scaffold_1.801	0.590433410310119	-2.477827469	3.32670843533538	-0.744828565	0.456375364393019	NA	NOT_CHANGE
evm.TU.scaffold_1.795	1541.94770041978	-0.053910331	0.0780490394661081	-0.690723821	0.489739116482837	0.999559018053955	NOT_CHANGE
evm.TU.scaffold_1.796	695.069600893581	-0.199179225	0.120123325092369	-1.658122809	0.0972926808941928	0.943453480740211	NOT_CHANGE
evm.TU.scaffold_1.797	1713.02292434283	-0.129996285	0.132301539609455	-0.982575753	0.32581628260168	0.999559018053955	NOT_CHANGE
evm.TU.scaffold_1.798	118.87192915226	0.209970936419965	0.172140622692652	1.21976401116462	0.22255434791241	0.999559018053955	NOT_CHANGE
evm.TU.scaffold_1.799	1158.52704925822	0.0653777198539036	0.181285328186355	0.360634368528144	0.71837279352027	0.999559018053955	NOT_CHANGE
evm.TU.scaffold_1.802	1907.34837499438	0.124699905265691	0.160105793004042	0.778859421173743	0.436062529921768	0.999559018053955	NOT_CHANGE
evm.TU.scaffold_1.819	1872.5115174134	-0.002481921	0.0776124311056808	-0.031978393	0.974489282298153	0.999559018053955	NOT_CHANGE
evm.TU.scaffold_1.803	856.96263859454	-0.070615641	0.144109711631376	-0.490013064	0.624124654253615	0.999559018053955	NOT_CHANGE
evm.TU.scaffold_1.804	309.36215289558	-0.055349752	0.145277936132863	-0.380992142	0.703209079200722	0.999559018053955	NOT_CHANGE
evm.TU.scaffold_1.805	1752.11563133473	0.0156770135409326	0.0933083602076485	0.16801295731749	0.86657308551785	0.999559018053955	NOT_CHANGE
evm.TU.scaffold_1.806	160.144086817448	0.0690912994354539	0.216594980606266	0.318988460591571	0.749735263169498	0.999559018053955	NOT_CHANGE
evm.TU.scaffold_1.807	103.895225311226	0.0213872406161061	0.222606934840777	0.0960762549082472	0.923460009889241	0.999559018053955	NOT_CHANGE
evm.TU.scaffold_1.808	668.155138443281	0.282114786492897	0.15666570854672	1.80074369247669	0.0717432875222241	0.847128307062009	NOT_CHANGE
evm.TU.scaffold_1.809	69.1190537989843	-0.22044088	0.21111997432861	-1.044149807	0.296416085267496	0.999559018053955	NOT_CHANGE
evm.TU.scaffold_1.810	6.7058217845885	-0.174867451	1.14978370275225	-0.152087258	0.879118113579434	0.999559018053955	NOT_CHANGE
evm.TU.scaffold_1.811	9.64858942857587	-0.637236169	0.80910803108523	-0.787578599	0.430943237052474	0.999559018053955	NOT_CHANGE
evm.TU.scaffold_1.812	42.8035310452604	0.136308038220967	0.314895647419197	0.432867330298503	0.665111155295054	0.999559018053955	NOT_CHANGE
evm.TU.scaffold_1.813	37.0279649547916	-0.294782426	0.274661315901278	-1.073257895	0.283155421122727	0.999559018053955	NOT_CHANGE
evm.TU.scaffold_1.814	148.20742013699	-0.124876168	0.196415172369724	-0.635776587	0.524922049971211	0.999559018053955	NOT_CHANGE
evm.TU.scaffold_1.815	548.910166590757	0.222693812471804	0.116196659262029	1.91652508674643	0.0552982931508586	0.780574598207076	NOT_CHANGE
evm.TU.scaffold_1.816	1266.98693201112	0.0760556021756946	0.133492701172717	0.569736034311655	0.568856745925579	0.999559018053955	NOT_CHANGE
evm.TU.scaffold_1.817	1890.18610277542	0.121076349551632	0.204112363901171	0.593184789189232	0.55305749112432	0.999559018053955	NOT_CHANGE
evm.TU.scaffold_1.818	15980.2673513006	0.193400723987074	0.0910866492526009	2.1232609342203	0.0337319923597202	0.654684113899242	NOT_CHANGE
evm.TU.scaffold_1.867	0.690807767623793	2.43489342136223	3.35769463173029	0.725168214629298	0.468348840019264	NA	NOT_CHANGE
evm.TU.scaffold_1.866	2.07975863100629	1.24459299569022	1.68760687058335	0.737489884276189	0.46082449258109	NA	NOT_CHANGE
evm.TU.scaffold_1.868	9.41034684844697	-0.080225427	0.816614440732167	-0.0982415	0.921740529944357	0.999559018053955	NOT_CHANGE
evm.TU.scaffold_1.869	12.5418285401842	-0.245611607	0.496419482243593	-0.494766254	0.620765127989588	0.999559018053955	NOT_CHANGE
evm.TU.scaffold_1.870	8.00567876154868	0.110486102917309	0.672739818688894	0.164233036083157	0.869547695153199	0.999559018053955	NOT_CHANGE
evm.TU.scaffold_1.871	146.115901507965	0.1041469842066	0.132901519571104	0.78364028148587	0.433251212735458	0.999559018053955	NOT_CHANGE
evm.TU.scaffold_1.872	2000.98086615105	0.0896526486503248	0.0845755965879625	1.06002975169181	0.289131064328445	0.999559018053955	NOT_CHANGE
evm.TU.scaffold_1.873	1457.26894369237	-0.01052452	0.138455866534666	-0.076013537	0.939408327998849	0.999559018053955	NOT_CHANGE
evm.TU.scaffold_1.874	1349.15807715968	-0.015677583	0.143355190307422	-0.109361807	0.912915525326041	0.999559018053955	NOT_CHANGE
evm.TU.scaffold_1.875	7685.2264703287	-0.00440378	0.089326517888913	-0.049299807	0.960680373229832	0.999559018053955	NOT_CHANGE
evm.TU.scaffold_1.876	2575.90681341857	-0.133728406	0.103014993392723	-1.298145071	0.19423748909263	0.999559018053955	NOT_CHANGE
evm.TU.scaffold_1.838	1.48276328340016	-1.481668267	2.18014468534769	-0.679619237	0.496745585928777	NA	NOT_CHANGE
evm.TU.scaffold_1.842	1.27454846588117	2.27395043595717	2.29886913665723	0.989160452718811	0.322584644063434	NA	NOT_CHANGE
evm.TU.scaffold_1.820	1803.66471902578	-0.036167402	0.0779059267995092	-0.464244549	0.642472547352269	0.999559018053955	NOT_CHANGE
evm.TU.scaffold_1.821	2417.61958921211	0.0680282677139786	0.0879215767847533	0.773738031115197	0.43908572503008	0.999559018053955	NOT_CHANGE
evm.TU.scaffold_1.822	3792.08231075823	-0.082025982	0.0969922031923924	-0.845696662	0.397721985802504	0.999559018053955	NOT_CHANGE
evm.TU.scaffold_1.823	2593.22219760651	-0.096272879	0.201750782810596	-0.477187138	0.633228869323995	0.999559018053955	NOT_CHANGE
evm.TU.scaffold_1.824	5.57195400577136	0.516984749589996	1.30228245002692	0.396983580312634	0.691379568874075	0.999559018053955	NOT_CHANGE
evm.TU.scaffold_1.825	6063.45059240824	1.15029317026113	0.509151354106493	2.25923619957717	0.0238686961764059	0.588965178301572	NOT_CHANGE
evm.TU.scaffold_1.826	1823.10123262164	-0.02401361	0.102544465929572	-0.234177531	0.814847157818496	0.999559018053955	NOT_CHANGE
evm.TU.scaffold_1.827	1382.62493531044	-0.037615341	0.0967881009643604	-0.388636009	0.697545425245506	0.999559018053955	NOT_CHANGE
evm.TU.scaffold_1.828	25.9926368223045	0.0838467914629944	0.348551099389031	0.24055810356062	0.809897625175779	0.999559018053955	NOT_CHANGE
evm.TU.scaffold_1.829	12.7560228591821	0.219321906625097	0.459917855936899	0.47687191048131	0.633453335244605	0.999559018053955	NOT_CHANGE
evm.TU.scaffold_1.830	5.43459331950605	-0.517730023	1.25486797617657	-0.412577286	0.679916346020289	0.999559018053955	NOT_CHANGE
evm.TU.scaffold_1.831	1.7886399165479	0.758973976261493	1.76930533871955	0.428967210832452	0.667947086836362	NA	NOT_CHANGE
evm.TU.scaffold_1.832	2.12785138107398	0.316533942782685	1.64366951447908	0.192577607599544	0.847289783192503	NA	NOT_CHANGE
evm.TU.scaffold_1.833	71.6091050146532	0.231039882404541	0.237707443706189	0.971950557383934	0.331075146270329	0.999559018053955	NOT_CHANGE
evm.TU.scaffold_1.834	235.139382311777	0.0777957635026939	0.206877409485504	0.376047649166572	0.706881472469844	0.999559018053955	NOT_CHANGE
evm.TU.scaffold_1.835	2.90937873033615	-0.446868207	0.996373312312873	-0.448494757	0.65379616919671	NA	NOT_CHANGE
evm.TU.scaffold_1.836	3.29768458537941	0.573445662077379	1.40253868221518	0.408862635554317	0.682640470771185	NA	NOT_CHANGE
evm.TU.scaffold_1.837	1.77879215686673	1.70654901934837	1.91015818989841	0.893407168250884	0.371639165307696	NA	NOT_CHANGE
evm.TU.scaffold_1.839	4359.50287171746	0.175967594280809	0.207113764292334	0.84961805837509	0.395537468711599	0.999559018053955	NOT_CHANGE
evm.TU.scaffold_1.840	17.809571370361	-0.032085381	0.578937489165242	-0.05542115	0.955802946385782	0.999559018053955	NOT_CHANGE
evm.TU.scaffold_1.841	415.503951358612	0.39811501955308	0.284590723471903	1.39890371230735	0.161841859215546	0.999559018053955	NOT_CHANGE
evm.TU.scaffold_1.843	78.9693155131268	0.26642131878902	0.316167021593134	0.842660051787028	0.399418595215892	0.999559018053955	NOT_CHANGE
evm.TU.scaffold_1.844	59.3760426334091	1.55712530737289	0.387389747686819	4.01953153554216	5.83139763220908e-05	0.0153047681492615	UP
evm.TU.scaffold_1.845	453.391662846968	2.16364664554765	0.513790678729347	4.21114421713245	2.54080469409098e-05	0.00772137173877965	UP
evm.TU.scaffold_1.846	2508.08105096552	0.0105539546890784	0.0856512413029	0.123220101991926	0.90193280778184	0.999559018053955	NOT_CHANGE
evm.TU.scaffold_1.847	18935.3073570639	0.464692485516152	0.272319770648339	1.70642213897953	0.0879295115403722	0.925624429597282	NOT_CHANGE
evm.TU.scaffold_1.848	6727.47353142561	0.367706019696823	0.394334396476082	0.932472599354202	0.351092340859016	0.999559018053955	NOT_CHANGE
evm.TU.scaffold_1.849	4315.14540201258	0.101157221728338	0.14391914036074	0.702875388741082	0.482133409986615	0.999559018053955	NOT_CHANGE
evm.TU.scaffold_1.850	1922.31531544865	0.0387993025255221	0.16033267518404	0.241992485193588	0.808785986155219	0.999559018053955	NOT_CHANGE
evm.TU.scaffold_1.851	24.6311156573043	-0.142139472	0.380871059958278	-0.373195778	0.709002738156302	0.999559018053955	NOT_CHANGE
evm.TU.scaffold_1.852	16.0227261869473	-0.185060047	0.530031050906173	-0.349149445	0.726977117850842	0.999559018053955	NOT_CHANGE
evm.TU.scaffold_1.853	1241.68413467791	0.0442375911010907	0.155753637410427	0.284022844259619	0.776392874054631	0.999559018053955	NOT_CHANGE
evm.TU.scaffold_1.854	811.890638421266	-0.181561624	0.179229096349201	-1.013014227	0.311053365657828	0.999559018053955	NOT_CHANGE
evm.TU.scaffold_1.855	1445.4710400624	-0.106208084	0.129824733826639	-0.818088209	0.413306821002581	0.999559018053955	NOT_CHANGE
evm.TU.scaffold_1.856	1357.74286302915	0.32825579593407	0.228520009779336	1.43644224525914	0.150876539456389	0.999559018053955	NOT_CHANGE
evm.TU.scaffold_1.857	2585.19181084172	-0.052311018	0.0788751844175633	-0.663212628	0.507194385022891	0.999559018053955	NOT_CHANGE
evm.TU.scaffold_1.858	2623.68822376826	-0.064534586	0.0714942038640809	-0.902654799	0.366709133062949	0.999559018053955	NOT_CHANGE
evm.TU.scaffold_1.859	650.99975043168	-0.042334603	0.144182712008919	-0.293617747	0.769050013080963	0.999559018053955	NOT_CHANGE
evm.TU.scaffold_1.860	12902.8218089389	0.0474177908371317	0.210518461896879	0.225242909386061	0.821790310117692	0.999559018053955	NOT_CHANGE
evm.TU.scaffold_1.861	132.827368693898	-0.16427248	0.205162086454881	-0.80069609	0.423307606625002	0.999559018053955	NOT_CHANGE
evm.TU.scaffold_1.862	1175.20120291972	-0.061259792	0.122123373839399	-0.501622172	0.61593332034202	0.999559018053955	NOT_CHANGE
evm.TU.scaffold_1.863	89.8494250417671	0.20711313875267	0.269678610070093	0.767999874735483	0.442487259314375	0.999559018053955	NOT_CHANGE
evm.TU.scaffold_1.864	292.176834871723	-0.202043764	0.197351195483604	-1.023777754	0.30594025998159	0.999559018053955	NOT_CHANGE
evm.TU.scaffold_1.865	360.32035037261	0.257291419614957	0.175514255594864	1.46592889986588	0.142667657759845	0.999559018053955	NOT_CHANGE
evm.TU.scaffold_1.889	13.1052793350643	-0.825025225	0.570303513025247	-1.44664237	0.147997113013329	0.999559018053955	NOT_CHANGE
evm.TU.scaffold_1.877	49.4686567643349	0.47896276762515	0.387664269007874	1.23550919162844	0.216641057742292	0.999559018053955	NOT_CHANGE
evm.TU.scaffold_1.878	24.8462683280418	-0.36231855	0.394646432839522	-0.918083934	0.358574925267008	0.999559018053955	NOT_CHANGE
evm.TU.scaffold_1.879	1705.89752941042	0.165153792131491	0.100946087167035	1.6360593735368	0.101827161773261	0.951795471076446	NOT_CHANGE
evm.TU.scaffold_1.880	1603.70090406358	0.333914525620542	0.259045220464587	1.28902021439222	0.197391059086332	0.999559018053955	NOT_CHANGE
evm.TU.scaffold_1.881	1436.67579804431	0.105339585232279	0.171411707106221	0.614541369493516	0.538857644451346	0.999559018053955	NOT_CHANGE
evm.TU.scaffold_1.882	1246.88983339444	0.135122054379769	0.107743939785134	1.25410352219561	0.209804380318588	0.999559018053955	NOT_CHANGE
evm.TU.scaffold_1.883	7331.545328	0.148111353081425	0.148884041866482	0.994810130250563	0.319828618340981	0.999559018053955	NOT_CHANGE
evm.TU.scaffold_1.884	38842.9769709724	-0.254125266	0.107179544214414	-2.371023944	0.0177388818953624	0.522572979917462	NOT_CHANGE
evm.TU.scaffold_1.885	3931.91570470883	0.0696317062952665	0.0691073143118877	1.00758808222545	0.313652252652185	0.999559018053955	NOT_CHANGE
evm.TU.scaffold_1.886	191.559776318845	-0.044491533	0.201187579392974	-0.22114453	0.824979898419592	0.999559018053955	NOT_CHANGE
evm.TU.scaffold_1.887	1034.93677836304	-0.16727594	0.171362706980257	-0.976151366	0.328989459977444	0.999559018053955	NOT_CHANGE
evm.TU.scaffold_1.888	78.0610989581718	0.454310182551474	0.281696250220674	1.61276616992799	0.106795318510684	0.961217744777457	NOT_CHANGE
evm.TU.scaffold_1.900	53.1566003436868	-0.214426283	0.23888636228554	-0.89760789	0.369394631414914	0.999559018053955	NOT_CHANGE
evm.TU.scaffold_1.901	3188.92991036426	-0.014584756	0.0957207087053066	-0.152367824	0.878896833705335	0.999559018053955	NOT_CHANGE
evm.TU.scaffold_1.902	2.80018888287561	0.689153518451224	1.5683627472766	0.439409517758512	0.660364831292054	NA	NOT_CHANGE
evm.TU.scaffold_1.914	16.6695491172149	0.12852868469615	0.429499201695372	0.299252441422023	0.76474743898059	0.999559018053955	NOT_CHANGE
evm.TU.scaffold_1.915	8.3677256141369	-0.622482823	0.701831283563416	-0.886940833	0.375110756148921	0.999559018053955	NOT_CHANGE
evm.TU.scaffold_1.903	302.94695913431	0.0884606625178411	0.116469336370521	0.759518902352318	0.44754221106664	0.999559018053955	NOT_CHANGE
evm.TU.scaffold_1.904	18.1198182020684	0.0143512688806767	0.581293353150446	0.0246885136444394	0.980303417073342	0.999559018053955	NOT_CHANGE
evm.TU.scaffold_1.905	6.84834734900339	-0.276653828	0.844834446295334	-0.327465138	0.743316106889872	0.999559018053955	NOT_CHANGE
evm.TU.scaffold_1.906	8.72227176192764	0.217346652400512	0.680932400568513	0.319189764239517	0.749582618290781	0.999559018053955	NOT_CHANGE
evm.TU.scaffold_1.907	3.63325925834892	-0.523583287	1.09225926094807	-0.479358066	0.631683920082355	NA	NOT_CHANGE
evm.TU.scaffold_1.908	20.0016186956504	-0.709771582	0.427024540518971	-1.662133004	0.0964861093086395	0.943310773042933	NOT_CHANGE
evm.TU.scaffold_1.909	1169.380244	-0.159582883	0.159731265030756	-0.99907105	0.317760274101586	0.999559018053955	NOT_CHANGE
evm.TU.scaffold_1.910	55.421167974792	0.000467891304335063	0.262311335345337	0.00178372506746259	0.998576794062651	0.999879056936877	NOT_CHANGE
evm.TU.scaffold_1.911	45.2987484672412	-0.318158915	0.389117434154863	-0.817642406	0.413561406038497	0.999559018053955	NOT_CHANGE
evm.TU.scaffold_1.890	60.6725113704237	0.134170252084814	0.298021985842732	0.450202530210697	0.652564412028019	0.999559018053955	NOT_CHANGE
evm.TU.scaffold_1.891	122.454673662772	0.35749341037359	0.26560947916549	1.34593618984076	0.178323096299676	0.999559018053955	NOT_CHANGE
evm.TU.scaffold_1.892	525.573317854084	0.757548190809483	0.272142419165958	2.78364612591878	0.00537516438273112	0.302848474919081	NOT_CHANGE
evm.TU.scaffold_1.893	880.317360169354	0.0111595224209356	0.116668238262235	0.095651760814733	0.923797154441752	0.999559018053955	NOT_CHANGE
evm.TU.scaffold_1.894	2246.85051540171	-0.03296095	0.134757334275805	-0.244594853	0.806770150079242	0.999559018053955	NOT_CHANGE
evm.TU.scaffold_1.895	1594.27014162585	-0.00401013	0.149898962794662	-0.026752221	0.978657361457354	0.999559018053955	NOT_CHANGE
evm.TU.scaffold_1.896	6503.29441689235	0.0316957768260877	0.0960438688564104	0.330013536558738	0.74138973389944	0.999559018053955	NOT_CHANGE
evm.TU.scaffold_1.897	397.5143065	-0.135984645	0.173902200912483	-0.78196046	0.434237811069335	0.999559018053955	NOT_CHANGE
evm.TU.scaffold_1.898	244.245246547188	-0.409691123	0.265882833539113	-1.540870906	0.123348207988364	0.986101595126752	NOT_CHANGE
evm.TU.scaffold_1.899	60624.4982706746	-0.142225141	0.290486436396275	-0.489610266	0.624409710548404	0.999559018053955	NOT_CHANGE
evm.TU.scaffold_1.927	568.710324028054	-0.118612265	0.13258346691288	-0.894623347	0.370988466895528	0.999559018053955	NOT_CHANGE
evm.TU.scaffold_1.928	741.612527871028	0.129520592758468	0.145723827467226	0.888808611533328	0.374105946962841	0.999559018053955	NOT_CHANGE
evm.TU.scaffold_1.924	2.92453304105321	-0.894689902	1.35841180835327	-0.658629362	0.510133803371085	NA	NOT_CHANGE
evm.TU.scaffold_1.922	1985.45313287881	-0.142960789	0.13376718756196	-1.068728377	0.285192080917578	0.999559018053955	NOT_CHANGE
evm.TU.scaffold_1.923	2037.89292332506	-0.051429263	0.118895304492723	-0.43255924	0.665335006650844	0.999559018053955	NOT_CHANGE
evm.TU.scaffold_1.926	287.379932355698	-0.055673101	0.184653471903354	-0.301500426	0.763032924928373	0.999559018053955	NOT_CHANGE
evm.TU.scaffold_1.930	709.035874792411	-0.141445192	0.149278206015959	-0.947527413	0.343370094314576	0.999559018053955	NOT_CHANGE
evm.TU.scaffold_1.931	778.779710299512	-0.072173041	0.114371561199436	-0.6310401	0.528014304997479	0.999559018053955	NOT_CHANGE
evm.TU.scaffold_1.932	1262.43492759689	0.069345932035009	0.151350546945037	0.458180914669517	0.646822470352945	0.999559018053955	NOT_CHANGE
evm.TU.scaffold_1.933	267.953298814534	-0.023898107	0.142548464671099	-0.167648998	0.866859421479911	0.999559018053955	NOT_CHANGE
evm.TU.scaffold_1.934	1197.03371265866	-0.08407479	0.0965983755006194	-0.870354078	0.384106934084732	0.999559018053955	NOT_CHANGE
evm.TU.scaffold_1.929	14267.6245745969	0.0108894640853902	0.0815330615822985	0.133558876289693	0.893751404725038	0.999559018053955	NOT_CHANGE
evm.TU.scaffold_1.935	3940.99077312488	0.0336699117912389	0.127127969517587	0.264850543267593	0.791124598833158	0.999559018053955	NOT_CHANGE
evm.TU.scaffold_1.916	135967.583005556	0.0652778844320725	0.233082175273541	0.280063820219044	0.779428541650735	0.999559018053955	NOT_CHANGE
evm.TU.scaffold_1.917	20.6463168270585	-0.116805535	0.533547625849449	-0.218922415	0.826710485701892	0.999559018053955	NOT_CHANGE
evm.TU.scaffold_1.918	610.121373645636	0.138157588949291	0.22894239227949	0.603460056364877	0.546202680239208	0.999559018053955	NOT_CHANGE
evm.TU.scaffold_1.919	4.90835445026908	-0.335199796	3.03746080234228	-0.110355266	0.912127628718686	0.999559018053955	NOT_CHANGE
evm.TU.scaffold_1.920	29.6651947587657	0.585811452214188	0.729411378914939	0.803129028622548	0.42190016096112	0.999559018053955	NOT_CHANGE
evm.TU.scaffold_1.921	3.27830121584555	0.853896838583059	1.39374625595017	0.612663054654039	0.540099156128071	NA	NOT_CHANGE
evm.TU.scaffold_1.996	1.41552589962683	-2.413968729	2.57216190314463	-0.938497972	0.347988558879529	NA	NOT_CHANGE
evm.TU.scaffold_1.994	963.057815551873	-0.090126156	0.102796150061695	-0.87674641	0.380624392582114	0.999559018053955	NOT_CHANGE
evm.TU.scaffold_1.1001	441.597383293918	0.00111570271722789	0.16712814510435	0.00667573206494503	0.994673576015721	0.999879056936877	NOT_CHANGE
evm.TU.scaffold_1.1002	1395.68509531618	-0.039674816	0.156378576899614	-0.253710047	0.799719571943337	0.999559018053955	NOT_CHANGE
evm.TU.scaffold_1.1003	2371.73565960137	0.0161908607448297	0.0702374032844462	0.230516220527974	0.817690660683368	0.999559018053955	NOT_CHANGE
evm.TU.scaffold_1.1004	55.8294487849556	-0.19465232	0.260754404819609	-0.746496768	0.455367383532322	0.999559018053955	NOT_CHANGE
evm.TU.scaffold_1.1005	374.903491642616	0.302800005064682	0.237630639213921	1.27424647792195	0.202576078135879	0.999559018053955	NOT_CHANGE
evm.TU.scaffold_1.1010	2.44568800434715	-0.779530118	1.88484710362447	-0.413577375	0.679183645535548	NA	NOT_CHANGE
evm.TU.scaffold_1.1007	92.5035169119479	0.410553124646401	0.374404706560989	1.0965490482677	0.27283857106784	0.999559018053955	NOT_CHANGE
evm.TU.scaffold_1.1008	15.1396633407056	0.733497039915293	0.472002840638984	1.55400979986117	0.120182079060311	0.982209942666999	NOT_CHANGE
evm.TU.scaffold_1.1009	24.8068992505624	0.42004304161555	0.525439172953242	0.799413258921464	0.424050824812538	0.999559018053955	NOT_CHANGE
evm.TU.scaffold_1.1006	2275.59451644515	0.0546639520420258	0.0855543405606289	0.638938383299065	0.522863016833071	0.999559018053955	NOT_CHANGE
evm.TU.scaffold_1.991	0.425669542462996	-0.780888403	3.74456768355088	-0.208539001	0.834808133840764	NA	NOT_CHANGE
evm.TU.scaffold_1.992	1.17659694737421	-0.361991541	2.18425171861075	-0.165727942	0.868371055897249	NA	NOT_CHANGE
evm.TU.scaffold_1.993	0.708444664038899	3.73525772773093	3.7087686881965	1.00714227328836	0.31386640910051	NA	NOT_CHANGE
evm.TU.scaffold_1.937	15445.1977819466	-0.080576235	0.19271320040426	-0.418114766	0.67586320949029	0.999559018053955	NOT_CHANGE
evm.TU.scaffold_1.938	2113.15809334395	-0.009846607	0.102366982278856	-0.096189288	0.923370238559618	0.999559018053955	NOT_CHANGE
evm.TU.scaffold_1.939	1618.44285876173	-0.111041535	0.102198337259047	-1.086529764	0.277244679860084	0.999559018053955	NOT_CHANGE
evm.TU.scaffold_1.940	361.295245398678	-0.028783001	0.149397456100402	-0.19266058	0.847224797449981	0.999559018053955	NOT_CHANGE
evm.TU.scaffold_1.941	2241.75216181032	-0.071355542	0.105158593875367	-0.678551697	0.497421957313332	0.999559018053955	NOT_CHANGE
evm.TU.scaffold_1.942	222.259736785505	0.173603031375672	0.195397646541257	0.888460196162169	0.374293257610827	0.999559018053955	NOT_CHANGE
evm.TU.scaffold_1.943	27.7734320026932	-0.056117616	0.315029965072384	-0.178134216	0.858617571605479	0.999559018053955	NOT_CHANGE
evm.TU.scaffold_1.944	841.76955256633	-0.235793573	0.287361853404762	-0.820545839	0.411905008813687	0.999559018053955	NOT_CHANGE
evm.TU.scaffold_1.945	1458.51624277708	-0.022853291	0.12169173079608	-0.187796581	0.851036116277834	0.999559018053955	NOT_CHANGE
evm.TU.scaffold_1.946	510.262967674318	-0.091208854	0.136307546156234	-0.669140166	0.503406070001085	0.999559018053955	NOT_CHANGE
evm.TU.scaffold_1.947	718.645869538458	0.149898211591763	0.122951968586754	1.21916072849209	0.222783194140037	0.999559018053955	NOT_CHANGE
evm.TU.scaffold_1.948	903.999495158894	0.158386684989122	0.150551511175677	1.05204314292337	0.292779756155218	0.999559018053955	NOT_CHANGE
evm.TU.scaffold_1.949	79.3989100009032	-0.078167006	0.304370322003075	-0.256815465	0.797321231141264	0.999559018053955	NOT_CHANGE
evm.TU.scaffold_1.950	64.1313960143497	-0.076451899	0.309615703393537	-0.246925135	0.804966163755604	0.999559018053955	NOT_CHANGE
evm.TU.scaffold_1.951	113.388779145699	-0.103179307	0.282045823767153	-0.365824624	0.714495944293958	0.999559018053955	NOT_CHANGE
evm.TU.scaffold_1.952	5348.9342276336	-0.043768522	0.0873396417619484	-0.501130085	0.616279575060973	0.999559018053955	NOT_CHANGE
evm.TU.scaffold_1.953	35.0225695007255	-0.149981033	0.379957509981999	-0.394731065	0.693041374067499	0.999559018053955	NOT_CHANGE
evm.TU.scaffold_1.954	2440.14962391205	-0.084990506	0.134318012424597	-0.632755831	0.526893104430024	0.999559018053955	NOT_CHANGE
evm.TU.scaffold_1.955	4771.26852753015	0.704505021971727	0.390172150625324	1.80562610848218	0.0709767616508161	0.845861345246258	NOT_CHANGE
evm.TU.scaffold_1.956	1596.01686768227	-0.084113604	0.14147455691043	-0.59454934	0.552144751743291	0.999559018053955	NOT_CHANGE
evm.TU.scaffold_1.957	1181.95664622652	-0.020066593	0.140354150570525	-0.142971139	0.886312974843875	0.999559018053955	NOT_CHANGE
evm.TU.scaffold_1.958	1363.19075502865	0.0273910020250392	0.0901772538264292	0.303746242680673	0.761321224831901	0.999559018053955	NOT_CHANGE
evm.TU.scaffold_1.959	1930.97660265232	-0.056664474	0.0883000318037153	-0.641726544	0.521050751509795	0.999559018053955	NOT_CHANGE
evm.TU.scaffold_1.960	1307.63158403667	-0.138239604	0.125612798855194	-1.100521641	0.271104905766629	0.999559018053955	NOT_CHANGE
evm.TU.scaffold_1.961	774.678245767063	0.092399406649857	0.148783679474265	0.621031869734335	0.534578654390031	0.999559018053955	NOT_CHANGE
evm.TU.scaffold_1.962	812.607063177449	0.131839057704449	0.113563744154191	1.16092559897853	0.245672157457393	0.999559018053955	NOT_CHANGE
evm.TU.scaffold_1.963	2950.8327739873	-0.083052782	0.106721642260405	-0.778218741	0.436440070291967	0.999559018053955	NOT_CHANGE
evm.TU.scaffold_1.964	9721.27375228279	0.183661485805279	0.202077220643447	0.908867833892761	0.363419894665702	0.999559018053955	NOT_CHANGE
evm.TU.scaffold_1.965	13.8094545677745	-0.077541095	0.551385647304084	-0.140629513	0.888162632225084	0.999559018053955	NOT_CHANGE
evm.TU.scaffold_1.966	11322.1489453397	-0.192188108	0.094238372942378	-2.03938271	0.0414118466174938	0.715904198710806	NOT_CHANGE
evm.TU.scaffold_1.967	6338.64956662116	-0.109599216	0.0869832943502604	-1.26000305	0.207668262111253	0.999559018053955	NOT_CHANGE
evm.TU.scaffold_1.968	1701.89273130409	0.150205253071746	0.165895565353861	0.905420544252357	0.36524263597283	0.999559018053955	NOT_CHANGE
evm.TU.scaffold_1.969	1092.72777932422	0.238608147675337	0.195567784686265	1.22007900257252	0.222434927544746	0.999559018053955	NOT_CHANGE
evm.TU.scaffold_1.970	22.1162782652485	0.339180722192013	0.417905835270954	0.811619971690755	0.417009727784176	0.999559018053955	NOT_CHANGE
evm.TU.scaffold_1.971	21.2339734492018	0.421390262276613	0.460682408137664	0.914708820725557	0.360344512449467	0.999559018053955	NOT_CHANGE
evm.TU.scaffold_1.972	76.4476307831054	0.173989870343582	0.293182975234768	0.59345147924861	0.55287904573735	0.999559018053955	NOT_CHANGE
evm.TU.scaffold_1.973	3254.82561605621	0.00642554142415893	0.0861992199525407	0.0745429184590845	0.940578392146796	0.999559018053955	NOT_CHANGE
evm.TU.scaffold_1.974	1269.64335686776	0.0238919562825535	0.0880373834839136	0.271384215853247	0.786095540610511	0.999559018053955	NOT_CHANGE
evm.TU.scaffold_1.975	4013.24065982754	-0.044191983	0.125502348752078	-0.352120766	0.724747695234206	0.999559018053955	NOT_CHANGE
evm.TU.scaffold_1.976	379.75085282467	-0.02561309	0.130601111816103	-0.196116933	0.844518642939774	0.999559018053955	NOT_CHANGE
evm.TU.scaffold_1.977	2493.5222551447	0.0292049392675233	0.0778705612692968	0.375044674026748	0.707627242404043	0.999559018053955	NOT_CHANGE
evm.TU.scaffold_1.978	791.432488617367	-0.018351379	0.108078494138014	-0.169796766	0.865169970066069	0.999559018053955	NOT_CHANGE
evm.TU.scaffold_1.979	3696.89964798762	-0.041312088	0.119644862152619	-0.345289277	0.729876907080296	0.999559018053955	NOT_CHANGE
evm.TU.scaffold_1.980	982.914316028634	-0.192405674	0.0932368735126313	-2.063622116	0.039053559046074	0.699349252052826	NOT_CHANGE
evm.TU.scaffold_1.981	810.07046598745	-0.129823815	0.116277203240594	-1.116502729	0.264207002786518	0.999559018053955	NOT_CHANGE
evm.TU.scaffold_1.982	7391.12857244137	0.194187938387464	0.214662938856885	0.904617906665895	0.365667845490791	0.999559018053955	NOT_CHANGE
evm.TU.scaffold_1.983	905.141587964721	-0.049825242	0.119879199022384	-0.415628749	0.677681686252283	0.999559018053955	NOT_CHANGE
evm.TU.scaffold_1.984	1310.69304793113	0.0414211389980139	0.123737856831302	0.334749122529942	0.737814342636975	0.999559018053955	NOT_CHANGE
evm.TU.scaffold_1.985	1686.49235954312	0.0301205423878298	0.0842948413729591	0.357323673634578	0.720849509264184	0.999559018053955	NOT_CHANGE
evm.TU.scaffold_1.986	2227.86070034301	-0.05817356	0.0749850536760896	-0.775802072	0.43786586045919	0.999559018053955	NOT_CHANGE
evm.TU.scaffold_1.987	1394.25070072791	-0.063737517	0.10317173728163	-0.617780788	0.536719849021779	0.999559018053955	NOT_CHANGE
evm.TU.scaffold_1.988	1530.97215925253	-0.07724327	0.0951548887837524	-0.81176355	0.416927321214153	0.999559018053955	NOT_CHANGE
evm.TU.scaffold_1.989	2956.127417	0.00118864814022223	0.0935678817537532	0.0127035914241433	0.989864273156014	0.999879056936877	NOT_CHANGE
evm.TU.scaffold_1.990	297.876692150456	0.369689449941354	0.137801800647921	2.68276211343491	0.00730169081683217	0.344979876283499	NOT_CHANGE
evm.TU.scaffold_1.1011	24.1266273528445	0.286821384808389	0.522959403137037	0.548458222737473	0.583377307722413	0.999559018053955	NOT_CHANGE
evm.TU.scaffold_1.1012	2051.54347816545	-0.026678136	0.102274184234908	-0.260849173	0.79420882233279	0.999559018053955	NOT_CHANGE
evm.TU.scaffold_1.997	1772.45690511868	0.0180280257990919	0.0911619817529898	0.197758160281555	0.843234282861352	0.999559018053955	NOT_CHANGE
evm.TU.scaffold_1.998	29988.6896697747	0.195930323114751	0.13682144077651	1.43201476320361	0.152139596297543	0.999559018053955	NOT_CHANGE
evm.TU.scaffold_1.999	845.763146220636	0.0984707822135566	0.0917176219647389	1.07362990997972	0.282988586601589	0.999559018053955	NOT_CHANGE
evm.TU.scaffold_1.1000	767.162954985413	-0.003680676	0.11823934668277	-0.031129026	0.975166641874149	0.999559018053955	NOT_CHANGE
evm.TU.scaffold_1.1013	1275.53225281981	-0.083168759	0.0787812462047043	-1.055692353	0.291108792113096	0.999559018053955	NOT_CHANGE
evm.TU.scaffold_1.1014	2110.56231581812	0.0224441133712991	0.0897959483139577	0.249945724642572	0.802629322019387	0.999559018053955	NOT_CHANGE
evm.TU.scaffold_1.1015	406.127320067372	0.14029250940659	0.14367244781343	0.976474693246475	0.328829282784191	0.999559018053955	NOT_CHANGE
evm.TU.scaffold_1.1016	2851.78065404612	0.0410657192296864	0.127720571479986	0.321527838106498	0.747810419520295	0.999559018053955	NOT_CHANGE
evm.TU.scaffold_1.1017	659.161256408897	0.0263862888484267	0.108244690253291	0.243765202585763	0.807412671770798	0.999559018053955	NOT_CHANGE
evm.TU.scaffold_1.1018	95.3293971849305	0.525851604696091	0.742714003496001	0.708013585607481	0.478936820850965	0.999559018053955	NOT_CHANGE
evm.TU.scaffold_1.1019	2949.99541048261	0.150097930621612	0.270704539732146	0.554471420280316	0.579256259646401	0.999559018053955	NOT_CHANGE
evm.TU.scaffold_1.1031	195.197302936883	-0.022228549	0.172768562351476	-0.128660846	0.897626018054234	0.999559018053955	NOT_CHANGE
evm.TU.scaffold_1.1032	58.6051932549705	0.104930319273737	0.394867804072444	0.26573531240467	0.790443065475619	0.999559018053955	NOT_CHANGE
evm.TU.scaffold_1.1033	833.56065235061	0.236866695320792	0.133670777371302	1.77201554430135	0.0763919769459948	0.872576211446437	NOT_CHANGE
evm.TU.scaffold_1.1034	280.471399260018	0.0198789106701824	0.169867256871301	0.117026147571474	0.906839333077476	0.999559018053955	NOT_CHANGE
evm.TU.scaffold_1.1035	237.695252368341	0.253982954634806	0.229556369600072	1.10640778592766	0.26855005703625	0.999559018053955	NOT_CHANGE
evm.TU.scaffold_1.1036	946.143564327638	0.184663770228996	0.11840279634766	1.55962338665362	0.118848906565458	0.980086273398586	NOT_CHANGE
evm.TU.scaffold_1.1020	2015.54558854708	-0.071614158	0.0805359215686979	-0.889220077	0.373884814581851	0.999559018053955	NOT_CHANGE
evm.TU.scaffold_1.1021	1314.11923235232	0.131479752232605	0.109112906459549	1.20498808526696	0.22820790154082	0.999559018053955	NOT_CHANGE
evm.TU.scaffold_1.1022	1358.02572571407	-0.049466066	0.112452346050313	-0.439884696	0.66002062068464	0.999559018053955	NOT_CHANGE
evm.TU.scaffold_1.1023	1820.56195366364	-0.090783232	0.101914859431527	-0.890775225	0.373049769129828	0.999559018053955	NOT_CHANGE
evm.TU.scaffold_1.1024	3293.34440923437	-0.129842514	0.0953146816395757	-1.362250931	0.173118707637601	0.999559018053955	NOT_CHANGE
evm.TU.scaffold_1.1025	3.32246760060486	-0.74885217	1.72551255397091	-0.433988248	0.664296975039836	NA	NOT_CHANGE
evm.TU.scaffold_1.1027	0.586575650304666	0	3.81698448996245	0	1	NA	NOT_CHANGE
evm.TU.scaffold_1.1029	67.5386208654575	0.146319616388915	0.330285608475754	0.443009361092572	0.657758963737884	0.999559018053955	NOT_CHANGE
evm.TU.scaffold_1.1030	43.3289574920036	0.186648946133348	0.448521860234141	0.416142361569428	0.677305833534676	0.999559018053955	NOT_CHANGE
evm.TU.scaffold_1.1037	2627.50300069585	0.14069429491706	0.151613772894245	0.927978324338637	0.353418813417707	0.999559018053955	NOT_CHANGE
evm.TU.scaffold_1.1038	78.0199426412164	0.116809183981295	0.20185087658479	0.578690496457804	0.56279802964479	0.999559018053955	NOT_CHANGE
evm.TU.scaffold_1.1039	10709.9294252326	-0.032328873	0.124465672736728	-0.259741276	0.795063351745462	0.999559018053955	NOT_CHANGE
evm.TU.scaffold_1.1042	0.231847609811114	2.11943757579351	3.7711676629178	0.5620109645705	0.57410854867805	NA	NOT_CHANGE
evm.TU.scaffold_1.1043	0.866742303970533	-0.097666121	3.28637867575468	-0.029718462	0.976291587675713	NA	NOT_CHANGE
evm.TU.scaffold_1.1044	2.20530688519474	-1.04405025	1.38661246676624	-0.752950283	0.451479790337918	NA	NOT_CHANGE
evm.TU.scaffold_1.1045	2183.00889346997	-0.028186135	0.110184640343501	-0.255808202	0.798098940251852	0.999559018053955	NOT_CHANGE
evm.TU.scaffold_1.1046	3.62921910423403	-1.060356843	1.46927097262162	-0.721689098	0.470485646229121	NA	NOT_CHANGE
evm.TU.scaffold_1.1047	10141.6471268905	-0.042189169	0.0955272177637806	-0.441645528	0.658745732739696	0.999559018053955	NOT_CHANGE
evm.TU.scaffold_1.1063	2.44030157498789	1.92274964293522	1.21523194712592	1.58220794596671	0.11360210701457	NA	NOT_CHANGE
evm.TU.scaffold_1.1064	366.606205954114	-0.292621493	0.157963200699823	-1.852466219	0.0639589041220199	0.823181683736624	NOT_CHANGE
evm.TU.scaffold_1.1054	0.622291485296735	0.723199843618818	3.680966736	0.196470083960989	0.844242245872176	NA	NOT_CHANGE
evm.TU.scaffold_1.1055	0.741295201849549	-0.48431886	3.20533661312057	-0.15109766	0.879898678688582	NA	NOT_CHANGE
evm.TU.scaffold_1.1058	1.13761770422534	0.425688844654109	1.62338760177322	0.262222554976478	0.79314986527555	NA	NOT_CHANGE
evm.TU.scaffold_1.1048	6.17180054729843	-0.323960692	0.603040775695348	-0.537211919	0.591121239085633	0.999559018053955	NOT_CHANGE
evm.TU.scaffold_1.1049	1370.55741839645	0.0893325054120693	0.136373810884142	0.655056163884449	0.51243159412639	0.999559018053955	NOT_CHANGE
evm.TU.scaffold_1.1050	1113.2663742579	0.276290603294863	0.16591050386468	1.66529904291178	0.0958531093951001	0.941522571993754	NOT_CHANGE
evm.TU.scaffold_1.1051	1508.57528250059	-0.014037441	0.139378285298439	-0.100714689	0.919776950597217	0.999559018053955	NOT_CHANGE
evm.TU.scaffold_1.1052	1099.10102020108	-0.137438558	0.103498121322649	-1.327932877	0.18420028237414	0.999559018053955	NOT_CHANGE
evm.TU.scaffold_1.1053	1.50984866372892	-2.682671855	1.77097475014467	-1.514799607	0.129823160129916	NA	NOT_CHANGE
evm.TU.scaffold_1.1056	1.26257305094999	0.0415530396078812	2.32014612991782	0.0179096648577705	0.985710918809896	NA	NOT_CHANGE
evm.TU.scaffold_1.1057	1.51473631643935	0.640165333952274	2.01506425666571	0.317689786732431	0.750720259188762	NA	NOT_CHANGE
evm.TU.scaffold_1.1065	1017.1414926604	-0.087240657	0.288938864255508	-0.301934656	0.762701876218292	0.999559018053955	NOT_CHANGE
evm.TU.scaffold_1.1066	108.629209968231	-0.022983331	0.161380744352499	-0.142416813	0.8867507827608	0.999559018053955	NOT_CHANGE
evm.TU.scaffold_1.1091	580.488830334009	0.0578628725993992	0.122623663198946	0.471873626100386	0.637016994183025	0.999559018053955	NOT_CHANGE
evm.TU.scaffold_1.1092	764.067155675068	-0.081612069	0.0949654933466441	-0.859386559	0.390127282690489	0.999559018053955	NOT_CHANGE
evm.TU.scaffold_1.1093	40.6038375989452	0.303765220702304	0.393164032531278	0.772617013684074	0.439749072445628	0.999559018053955	NOT_CHANGE
evm.TU.scaffold_1.1095	1355.82640026365	-0.112102184	0.132261456051409	-0.847580146	0.396671835238591	0.999559018053955	NOT_CHANGE
evm.TU.scaffold_1.1094	3813.70957611698	-0.003839618	0.150907546604674	-0.025443512	0.979701204484199	0.999559018053955	NOT_CHANGE
evm.TU.scaffold_1.1067	23018.6509168089	0.0393919053060673	0.0878137326891151	0.448584795336346	0.653731204110557	0.999559018053955	NOT_CHANGE
evm.TU.scaffold_1.1068	1561.18985356881	-0.118220992	0.169813520587289	-0.696181267	0.486315317994257	0.999559018053955	NOT_CHANGE
evm.TU.scaffold_1.1069	1027.42592977484	-0.021540368	0.11776178507071	-0.182914756	0.854864904934509	0.999559018053955	NOT_CHANGE
evm.TU.scaffold_1.1070	1107.9767780186	0.0452130115908119	0.153862061146999	0.293854191564584	0.768869323249892	0.999559018053955	NOT_CHANGE
evm.TU.scaffold_1.1071	1476.55131824475	-0.049263631	0.0763720109926375	-0.645048234	0.518895928860782	0.999559018053955	NOT_CHANGE
evm.TU.scaffold_1.1072	3255.79657828401	0.0543395535301376	0.0796300490008686	0.682400101619237	0.494985991525254	0.999559018053955	NOT_CHANGE
evm.TU.scaffold_1.1073	1251.42759658194	0.0302701358476515	0.162049953687491	0.186795091012655	0.851821295979372	0.999559018053955	NOT_CHANGE
evm.TU.scaffold_1.1074	940.348633925841	0.0381777872794915	0.0931574933503574	0.409819821320311	0.6819381248974	0.999559018053955	NOT_CHANGE
evm.TU.scaffold_1.1075	422.582354539905	-0.138244384	0.116399394792181	-1.187672702	0.234962382618442	0.999559018053955	NOT_CHANGE
evm.TU.scaffold_1.1076	7728.46195091354	0.162618836912987	0.224164416519182	0.725444472580116	0.468179398299166	0.999559018053955	NOT_CHANGE
evm.TU.scaffold_1.1077	1248.88003088866	0.0546936338372826	0.0995097135910804	0.549631104979736	0.58257241980134	0.999559018053955	NOT_CHANGE
evm.TU.scaffold_1.1078	36.2901964922616	-0.255835576	0.413722086048397	-0.618375436	0.536327885848068	0.999559018053955	NOT_CHANGE
evm.TU.scaffold_1.1079	429.904187259097	-0.056015144	0.140630231625684	-0.398315095	0.690397934848669	0.999559018053955	NOT_CHANGE
evm.TU.scaffold_1.1080	1422.7969859476	-0.00138526	0.0884233815260233	-0.015666213	0.987500681418514	0.999829693219524	NOT_CHANGE
evm.TU.scaffold_1.1081	2937.33527668769	0.13538813989256	0.126748607782043	1.06816273773494	0.285447109907777	0.999559018053955	NOT_CHANGE
evm.TU.scaffold_1.1082	1648.15594402141	0.0935693122296167	0.0636031228443183	1.47114336600495	0.141252349323166	0.999559018053955	NOT_CHANGE
evm.TU.scaffold_1.1083	2231.04370263904	0.0376751068517736	0.098406525108348	0.382851714459914	0.701829714798747	0.999559018053955	NOT_CHANGE
evm.TU.scaffold_1.1084	31569.8555726053	0.577061841323882	0.198627253482418	2.90525006617464	0.00366959790618683	0.249273627180268	NOT_CHANGE
evm.TU.scaffold_1.1085	1890.8652729855	0.10232659537426	0.0939477856435875	1.08918581394201	0.276071953422858	0.999559018053955	NOT_CHANGE
evm.TU.scaffold_1.1086	557.241446142791	-0.055528456	0.0960206862620366	-0.578296801	0.563063753705921	0.999559018053955	NOT_CHANGE
evm.TU.scaffold_1.1087	21604.2752397231	0.155448805389822	0.105290594385241	1.4763788379906	0.139842220459542	0.999559018053955	NOT_CHANGE
evm.TU.scaffold_1.1088	1295.79783851153	-0.101203931	0.103789129432388	-0.975091822	0.329514714860079	0.999559018053955	NOT_CHANGE
evm.TU.scaffold_1.1096	4774.23543324904	-0.242655548	0.162246396372289	-1.495598999	0.134758184210896	0.999559018053955	NOT_CHANGE
evm.TU.scaffold_1.1097	177.905105680378	-0.002948297	0.172063227592695	-0.017134965	0.986328945302332	0.999660054445439	NOT_CHANGE
evm.TU.scaffold_1.1098	38.1784821118017	0.430980909610145	0.39849135461005	1.08153139239843	0.279460804313407	0.999559018053955	NOT_CHANGE
evm.TU.scaffold_1.1099	1533.09948282386	-0.022005745	0.0961852568525617	-0.228785013	0.819036015392242	0.999559018053955	NOT_CHANGE
evm.TU.scaffold_1.1100	1691.41880361109	-0.158622697	0.153022509111634	-1.036597149	0.299923642503225	0.999559018053955	NOT_CHANGE
evm.TU.scaffold_1.1089	62106.9648036494	-0.256901268	0.110488766300525	-2.325134728	0.0200647571842016	0.561035874002808	NOT_CHANGE
evm.TU.scaffold_1.1106	0.285517347714279	-1.196866017	3.77296169365909	-0.317221884	0.751075245654226	NA	NOT_CHANGE
evm.TU.scaffold_1.1107	0.852630672389551	-2.631794973	2.7003709764827	-0.97460497	0.329756247606879	NA	NOT_CHANGE
evm.TU.scaffold_1.1108	14.1439510595266	-0.38646061	0.717668394459495	-0.538494676	0.590235579627651	0.999559018053955	NOT_CHANGE
evm.TU.scaffold_1.1102	1.87545353932368	0.340600881412719	1.40639190820198	0.242180632173974	0.808640201704925	NA	NOT_CHANGE
evm.TU.scaffold_1.1103	0.561206191799149	0.0027167562419811	3.45674195122944	0.000785929722354556	0.999372918873214	NA	NOT_CHANGE
evm.TU.scaffold_1.1101	24.8750184609952	-0.236499959	0.512669705148355	-0.46131058	0.64457579552305	0.999559018053955	NOT_CHANGE
evm.TU.scaffold_1.1104	0.951170965251921	1.20101749290042	2.38911824280011	0.502703244814204	0.615172928015237	NA	NOT_CHANGE
evm.TU.scaffold_1.1105	2597.68844363478	-0.214559311	0.143834476954906	-1.491709886	0.135775216230984	0.999559018053955	NOT_CHANGE
evm.TU.scaffold_1.1110	2143.08908261867	-0.146781326	0.144993461133229	-1.012330659	0.311379980655032	0.999559018053955	NOT_CHANGE
evm.TU.scaffold_1.1111	688.558609594161	-0.034808693	0.108397875620411	-0.321119693	0.748119687168244	0.999559018053955	NOT_CHANGE
evm.TU.scaffold_1.1115	631.193621132263	-0.132426256	0.141520648831771	-0.935738048	0.34940807588882	0.999559018053955	NOT_CHANGE
evm.TU.scaffold_1.1112	2218.4538893848	-0.079235793	0.104895632241746	-0.755377432	0.450022550065878	0.999559018053955	NOT_CHANGE
evm.TU.scaffold_1.1113	608.429342842654	0.0476012121353436	0.120819745384337	0.393985370387271	0.693591840262499	0.999559018053955	NOT_CHANGE
evm.TU.scaffold_1.1114	1243.58225559212	-0.028840966	0.105360687714963	-0.273735554	0.784287852791971	0.999559018053955	NOT_CHANGE
evm.TU.scaffold_1.1116	1983.89650870171	-0.259664438	0.125770843538452	-2.064583735	0.0389624035555745	0.699349252052826	NOT_CHANGE
evm.TU.scaffold_1.1117	876.170585327377	0.12038013665518	0.193564532767898	0.621912159907553	0.533999628906074	0.999559018053955	NOT_CHANGE
evm.TU.scaffold_1.1118	5.76842818281869	0.0846876651790952	0.856535337658281	0.0988723540707923	0.9212396195825	0.999559018053955	NOT_CHANGE
evm.TU.scaffold_1.1119	294.199623722419	0.00596421788706955	0.161378824871757	0.0369578715907067	0.970518596374625	0.999559018053955	NOT_CHANGE
evm.TU.scaffold_1.1120	542.830581429498	-0.188828956	0.130547322858645	-1.446440658	0.148053645062895	0.999559018053955	NOT_CHANGE
evm.TU.scaffold_1.1121	2732.82809181996	0.146825039237352	0.0692738047188744	2.11948859793676	0.0340491963489466	0.655333532396059	NOT_CHANGE
evm.TU.scaffold_1.1133	1560.41803868212	-0.247204694	0.133314021559129	-1.854303781	0.0636957115709051	0.823181683736624	NOT_CHANGE
evm.TU.scaffold_1.1134	5837.52291084215	-0.178434021	0.256782421314872	-0.694884097	0.487127939705756	0.999559018053955	NOT_CHANGE
evm.TU.scaffold_1.1122	1606.31701688809	0.0301106448690253	0.218798904268575	0.137617896075314	0.890542411083728	0.999559018053955	NOT_CHANGE
evm.TU.scaffold_1.1123	1647.65344118217	0.0451660332694539	0.104840835207326	0.430805736907157	0.666609627834385	0.999559018053955	NOT_CHANGE
evm.TU.scaffold_1.1124	452.020248709768	-0.069209713	0.133478259479937	-0.518509258	0.604103002722096	0.999559018053955	NOT_CHANGE
evm.TU.scaffold_1.1125	467.031684414057	-0.122694876	0.120288983892002	-1.020000936	0.307728016775641	0.999559018053955	NOT_CHANGE
evm.TU.scaffold_1.1126	1172.0497344774	-0.002538698	0.110814544588213	-0.022909429	0.981722519339349	0.999559018053955	NOT_CHANGE
evm.TU.scaffold_1.1127	33135.0097035389	-0.295513975	0.42329959126077	-0.698120151	0.485102057075776	0.999559018053955	NOT_CHANGE
evm.TU.scaffold_1.1128	8982.80443263222	-0.130813659	0.114205832678986	-1.145420121	0.252035167240608	0.999559018053955	NOT_CHANGE
evm.TU.scaffold_1.1129	878.672249944527	-0.315540453	0.163399058296915	-1.931103253	0.0534702848316845	0.773039635930004	NOT_CHANGE
evm.TU.scaffold_1.1130	1162.42808520104	0.00852810865892985	0.160593596939102	0.053103665535082	0.957649310901242	0.999559018053955	NOT_CHANGE
evm.TU.scaffold_1.1131	2103.66627528713	0.0654059241888798	0.104744398143497	0.624433624596091	0.532342848479903	0.999559018053955	NOT_CHANGE
evm.TU.scaffold_1.1132	720.848706425167	-0.065230062	0.0856442508667602	-0.761639703	0.446275071613106	0.999559018053955	NOT_CHANGE
evm.TU.scaffold_1.1142	3.61027134389858	0.7818879516619	0.9936063759555	0.786919217290648	0.431329157106841	NA	NOT_CHANGE
evm.TU.scaffold_1.1144	8.95958922788499	-0.037936685	0.635457781548165	-0.059699773	0.95239475236275	0.999559018053955	NOT_CHANGE
evm.TU.scaffold_1.1145	11.8835804105467	-0.416894219	0.530387547949837	-0.786018111	0.431856876599291	0.999559018053955	NOT_CHANGE
evm.TU.scaffold_1.1146	6.35094149597634	0.249839012334755	0.793830541801021	0.314725875585395	0.752969796040329	0.999559018053955	NOT_CHANGE
evm.TU.scaffold_1.1148	159.070068984981	-0.184120139	0.432502776137443	-0.425708573	0.670320214663048	0.999559018053955	NOT_CHANGE
evm.TU.scaffold_1.1143	2800.52572597052	-0.051324308	0.0854078325628994	-0.600932098	0.547885213201862	0.999559018053955	NOT_CHANGE
evm.TU.scaffold_1.1147	80.7303855073762	0.138065001639793	0.320766114676644	0.430422651653754	0.666888220826854	0.999559018053955	NOT_CHANGE
evm.TU.scaffold_1.1149	1611.3998034355	-0.081518423	0.0925973884137067	-0.880353376	0.378667905824171	0.999559018053955	NOT_CHANGE
evm.TU.scaffold_1.1150	606.446775168229	-0.013141387	0.107215200931596	-0.122570186	0.902447464775095	0.999559018053955	NOT_CHANGE
evm.TU.scaffold_1.1137	9358.72592124931	0.0903142981314657	0.0895382123891997	1.00866764838785	0.313134052122821	0.999559018053955	NOT_CHANGE
evm.TU.scaffold_1.1138	2872.01945926588	-0.080841084	0.11693195756273	-0.691351501	0.489344674431367	0.999559018053955	NOT_CHANGE
evm.TU.scaffold_1.1139	259.299928985979	0.0396880803813205	0.145545800737989	0.272684475815052	0.785095769129835	0.999559018053955	NOT_CHANGE
evm.TU.scaffold_1.1140	5863.81946331079	-0.14299396	0.0927065549517607	-1.542436351	0.122967593876384	0.986101595126752	NOT_CHANGE
evm.TU.scaffold_1.1153	45.8074053478103	0.0789419914352718	0.34169330418379	0.231031718996783	0.81729016032654	0.999559018053955	NOT_CHANGE
evm.TU.scaffold_1.1154	16.4278484971274	-1.010642815	0.71303640668222	-1.41737898	0.156372154829275	0.999559018053955	NOT_CHANGE
evm.TU.scaffold_1.1155	48.6218330667154	-0.228612406	0.289513074287765	-0.789644498	0.429735413574642	0.999559018053955	NOT_CHANGE
evm.TU.scaffold_1.1156	2.09681932918614	1.3928634547105	1.8960599263484	0.734609405195858	0.462577408388085	NA	NOT_CHANGE
evm.TU.scaffold_1.1158	20.4584422156102	0.945031164637397	0.59927498742472	1.57695746438293	0.114805312707955	0.973823054572092	NOT_CHANGE
evm.TU.scaffold_1.1157	1845.04177997305	0.107234113826811	0.130094476492049	0.824278760469625	0.409781184065081	0.999559018053955	NOT_CHANGE
evm.TU.scaffold_1.1135	18856.0346264687	-0.299693599	0.178417213026446	-1.679734786	0.093008928409618	0.933335299369663	NOT_CHANGE
evm.TU.scaffold_1.1136	66870.8741422468	-0.078977917	0.223658214077425	-0.353118787	0.723999389327954	0.999559018053955	NOT_CHANGE
evm.TU.scaffold_1.1151	11040.7247823206	0.063324695226906	0.0982929171834979	0.644244743582984	0.519416740775123	0.999559018053955	NOT_CHANGE
evm.TU.scaffold_1.1159	837.008882469357	-0.025706341	0.112371478213748	-0.228762147	0.819053788798756	0.999559018053955	NOT_CHANGE
evm.TU.scaffold_1.1160	674.967369332181	-0.020208574	0.0998912751576386	-0.202305697	0.83967774623962	0.999559018053955	NOT_CHANGE
evm.TU.scaffold_1.1161	1458.35542538749	-0.116081482	0.125857745244594	-0.922322911	0.356360166864483	0.999559018053955	NOT_CHANGE
evm.TU.scaffold_1.1162	876.633257060463	-0.198776839	0.140244725957926	-1.417356964	0.156378588244508	0.999559018053955	NOT_CHANGE
evm.TU.scaffold_1.1168	960.334298276374	-0.091421314	0.163872767124744	-0.557879847	0.576926434286088	0.999559018053955	NOT_CHANGE
evm.TU.scaffold_1.1169	45.7020688888707	-0.185211469	0.301682611482744	-0.613928221	0.539262760213491	0.999559018053955	NOT_CHANGE
evm.TU.scaffold_1.1173	0.785925951992398	-0.600051783	3.33586202600437	-0.179879077	0.857247501308199	NA	NOT_CHANGE
evm.TU.scaffold_1.1174	4.78421292530038	2.4890486311131	1.6060161782898	1.54982786895933	0.121182836064188	0.985266703419807	NOT_CHANGE
evm.TU.scaffold_1.1176	79.3200812778424	-0.011456483	0.320179296206667	-0.035781461	0.971456615901267	0.999559018053955	NOT_CHANGE
evm.TU.scaffold_1.1163	815.141035382692	0.183962654649149	0.201864416183607	0.911317894094938	0.362127900757381	0.999559018053955	NOT_CHANGE
evm.TU.scaffold_1.1164	8021.97315197874	0.0722472101466777	0.268311934637298	0.269265734468133	0.787725198619138	0.999559018053955	NOT_CHANGE
evm.TU.scaffold_1.1170	306.481434696085	-0.147498513	0.163491316381487	-0.902179492	0.366961526845791	0.999559018053955	NOT_CHANGE
evm.TU.scaffold_1.1171	745.858987974023	-0.145582619	0.0966819547325111	-1.505788944	0.132121362284785	0.999559018053955	NOT_CHANGE
evm.TU.scaffold_1.1165	2073.60047216603	-0.13338475	0.108028813503491	-1.234714574	0.216936749748261	0.999559018053955	NOT_CHANGE
evm.TU.scaffold_1.1166	1652.57111661201	0.0382377172606574	0.0995533437306605	0.384092746940864	0.700909707066312	0.999559018053955	NOT_CHANGE
evm.TU.scaffold_1.1167	866.951196798836	0.100715807389476	0.122805563588183	0.820124141339533	0.412145341182996	0.999559018053955	NOT_CHANGE
evm.TU.scaffold_1.1181	639.989622901676	0.0876285489069665	0.155104084615868	0.564966094374548	0.572096826189813	0.999559018053955	NOT_CHANGE
evm.TU.scaffold_1.1182	705.423264683357	-0.159544406	0.147266198775039	-1.083374242	0.278642343864792	0.999559018053955	NOT_CHANGE
evm.TU.scaffold_1.1184	295.333785626879	-0.142370254	0.372630149812336	-0.38206853	0.702410533449565	0.999559018053955	NOT_CHANGE
evm.TU.scaffold_1.1185	157.196479380808	-0.238935438	0.454179530081511	-0.526081476	0.598831598427481	0.999559018053955	NOT_CHANGE
evm.TU.scaffold_1.1186	16.2354905285871	0.464068292004204	0.61045672438382	0.760198509521905	0.44713593578957	0.999559018053955	NOT_CHANGE
evm.TU.scaffold_1.1183	2063.84618912923	-0.210213037	0.108926869117996	-1.929854759	0.0536248362889394	0.77407451183084	NOT_CHANGE
evm.TU.scaffold_1.1179	1.31261593245809	-3.975806181	2.43221974883688	-1.634641024	0.102124322374007	NA	NOT_CHANGE
evm.TU.scaffold_1.1177	12966.5404385644	-0.097895634	0.174401266251558	-0.561324104	0.574576612693478	0.999559018053955	NOT_CHANGE
evm.TU.scaffold_1.1178	195.872285390419	-0.287104096	0.250048530897976	-1.148193494	0.250888694525584	0.999559018053955	NOT_CHANGE
evm.TU.scaffold_1.1187	1401.09525616602	-0.06816017	0.0951794719082737	-0.716122588	0.473915657167882	0.999559018053955	NOT_CHANGE
evm.TU.scaffold_1.1188	2483.31827223399	-0.031849596	0.0954382554433823	-0.333719382	0.738591322784481	0.999559018053955	NOT_CHANGE
evm.TU.scaffold_1.1193	126.11142421966	0.29021400447638	0.466065241382884	0.622689655240697	0.533488481985957	0.999559018053955	NOT_CHANGE
evm.TU.scaffold_1.1189	626.414214965939	-0.005334307	0.178694475636725	-0.029851548	0.976185447650135	0.999559018053955	NOT_CHANGE
evm.TU.scaffold_1.1190	279.58372996851	-0.020771768	0.212848154213255	-0.09758961	0.922258175460451	0.999559018053955	NOT_CHANGE
evm.TU.scaffold_1.1194	3.4430667640772	0.679693786384327	1.03796805170021	0.654831124398269	0.512576489067912	NA	NOT_CHANGE
evm.TU.scaffold_1.1195	215.425499124318	-0.076359821	0.266333423543576	-0.286707617	0.774336204478518	0.999559018053955	NOT_CHANGE
evm.TU.scaffold_1.1192	763.78384265456	0.244804260715048	0.244849751697083	0.999814208584163	0.317400428382367	0.999559018053955	NOT_CHANGE
evm.TU.scaffold_1.1196	16.9211047764133	0.344389096497507	0.606733908622013	0.56761142175104	0.570298849808252	0.999559018053955	NOT_CHANGE
evm.TU.scaffold_1.1197	624.138404201729	0.0293074189414544	0.200149246052837	0.146427825832117	0.883583662208262	0.999559018053955	NOT_CHANGE
evm.TU.scaffold_1.1198	273.833847304077	0.131277506562759	0.130534079910124	1.00569526864668	0.314562179841975	0.999559018053955	NOT_CHANGE
evm.TU.scaffold_1.1199	1986.81994813127	-0.016487667	0.0983028399914535	-0.167723206	0.866801039280059	0.999559018053955	NOT_CHANGE
evm.TU.scaffold_1.1200	821.947245751884	-0.075353208	0.101612464107928	-0.741574459	0.458345203070823	0.999559018053955	NOT_CHANGE
evm.TU.scaffold_1.1201	396.904858383135	0.0850542610476705	0.148423946580754	0.573049450624832	0.566611212088902	0.999559018053955	NOT_CHANGE
evm.TU.scaffold_1.1202	1343.43811503569	0.0598378722746172	0.154030155931188	0.388481540597474	0.697659711988991	0.999559018053955	NOT_CHANGE
evm.TU.scaffold_1.1210	0.563487251652634	2.11943682217946	3.77116670534537	0.56201090744021	0.574108587602202	NA	NOT_CHANGE
evm.TU.scaffold_1.1211	64.474629396753	0.253280986087205	0.372902869652019	0.679214365723596	0.497002046236886	0.999559018053955	NOT_CHANGE
evm.TU.scaffold_1.1212	50.2056424098677	-0.197665478	0.355460430599681	-0.55608293	0.578154163887711	0.999559018053955	NOT_CHANGE
evm.TU.scaffold_1.1208	1161.68776324398	-0.108614594	0.284182116594994	-0.382200664	0.702312529454165	0.999559018053955	NOT_CHANGE
evm.TU.scaffold_1.1209	2039.28098425765	-0.010812866	0.1220313898312	-0.088607251	0.929394045362133	0.999559018053955	NOT_CHANGE
evm.TU.scaffold_1.1222	16.9999044275548	0.604204019825428	0.514372351929007	1.17464326680766	0.240137465656368	0.999559018053955	NOT_CHANGE
evm.TU.scaffold_1.1223	10.0395479094235	-0.064633848	0.596016478789723	-0.108443055	0.913644249669492	0.999559018053955	NOT_CHANGE
evm.TU.scaffold_1.1224	11.0225857464852	-0.407459648	0.631431231752875	-0.645295366	0.518735795343509	0.999559018053955	NOT_CHANGE
evm.TU.scaffold_1.1225	53.664599316013	0.24775339309996	0.358973842688061	0.690171159114932	0.490086558016523	0.999559018053955	NOT_CHANGE
evm.TU.scaffold_1.1226	3547.58195234787	-0.073268556	0.102471283554242	-0.715015502	0.474599464176989	0.999559018053955	NOT_CHANGE
evm.TU.scaffold_1.1227	589.196485617071	0.247631192174891	0.161158301789915	1.53657111935631	0.12439836945355	0.987277027753192	NOT_CHANGE
evm.TU.scaffold_1.1228	166.792379031128	3.37215527994409	1.1135782747361	3.02821575855836	NA	NA	NOT_CHANGE
evm.TU.scaffold_1.1219	5336.33634733838	0.153966417456047	0.0885986044255982	1.73779732146168	0.0822465328176444	0.897321526663516	NOT_CHANGE
evm.TU.scaffold_1.1220	2792.68729186885	-0.082579288	0.0987270097801514	-0.836440689	0.402907030226045	0.999559018053955	NOT_CHANGE
evm.TU.scaffold_1.1221	10285.4947304908	0.145702607456262	0.191227668083995	0.761932668615004	0.446100190967723	0.999559018053955	NOT_CHANGE
evm.TU.scaffold_1.1203	839.556118605082	0.0467443796533181	0.0802518590694221	0.582470988153455	0.560249477700733	0.999559018053955	NOT_CHANGE
evm.TU.scaffold_1.1204	4259.35437750451	-0.067208491	0.0902075700929379	-0.745042693	0.456245911301757	0.999559018053955	NOT_CHANGE
evm.TU.scaffold_1.1205	1062.57698270456	0.0844398939906895	0.292544373455255	0.288639610440515	0.772857180256956	0.999559018053955	NOT_CHANGE
evm.TU.scaffold_1.1206	9.56779067838549	0.51471073779191	0.765776673111386	0.672142095554592	0.501493239858017	0.999559018053955	NOT_CHANGE
evm.TU.scaffold_1.1207	82262.1343964203	0.718836805902518	0.457748271069993	1.57037579677194	0.116327709804202	0.97769460903852	NOT_CHANGE
evm.TU.scaffold_1.1235	0.428026983090218	1.66375354932483	3.8030989247804	0.437473119219716	0.661768266499484	NA	NOT_CHANGE
evm.TU.scaffold_1.1232	803.996688227007	-0.007553791	0.129023778042312	-0.058545728	0.953313939248144	0.999559018053955	NOT_CHANGE
evm.TU.scaffold_1.1233	1248.16259131925	-0.049336337	0.138625899730898	-0.355895522	0.721918809742822	0.999559018053955	NOT_CHANGE
evm.TU.scaffold_1.1229	4099.39724050957	1.69042756849765	0.888255585632035	1.90308689958289	NA	NA	NOT_CHANGE
evm.TU.scaffold_1.1230	13130.1847192344	-0.396512146	0.181766338468755	-2.181438817	0.0291509751767982	0.628531430625509	NOT_CHANGE
evm.TU.scaffold_1.1231	873.02177129226	0.102921562158622	0.15508739981578	0.663635874228835	0.506923390878218	0.999559018053955	NOT_CHANGE
evm.TU.scaffold_1.1242	1493.23537067574	0.0514959797644322	0.0726895437357458	0.708437240322208	0.478673773042405	0.999559018053955	NOT_CHANGE
evm.TU.scaffold_1.1243	1920.38055548437	-0.145429741	0.119387981060944	-1.218127151	0.223175657574924	0.999559018053955	NOT_CHANGE
evm.TU.scaffold_1.1244	1039.99248740115	-0.112686092	0.117821920981535	-0.956410244	0.338865011197712	0.999559018053955	NOT_CHANGE
evm.TU.scaffold_1.1236	2038.08315956192	0.349642132899773	0.278922446187209	1.25354605797878	0.210007048216575	0.999559018053955	NOT_CHANGE
evm.TU.scaffold_1.1237	112.266896849468	0.297993467021342	0.301165857785983	0.989466300104656	0.322435050145773	0.999559018053955	NOT_CHANGE
evm.TU.scaffold_1.1238	374.403901957429	-0.013436512	0.269137022141943	-0.049924429	0.960182610002459	0.999559018053955	NOT_CHANGE
evm.TU.scaffold_1.1239	3475.39875432553	0.0659274837369249	0.166444823996122	0.396092123227941	0.692037068886754	0.999559018053955	NOT_CHANGE
evm.TU.scaffold_1.1240	643.136976156684	-0.082342243	0.154606126760775	-0.532593658	0.594314893299633	0.999559018053955	NOT_CHANGE
evm.TU.scaffold_1.1241	895.418160705344	-0.026792469	0.110391837975364	-0.242703352	0.808235210835181	0.999559018053955	NOT_CHANGE
evm.TU.scaffold_1.1245	974.783747252685	0.0604922412951734	0.108130544207336	0.559437129801011	0.575863427214574	0.999559018053955	NOT_CHANGE
evm.TU.scaffold_1.1246	14245.1570266221	-0.045345504	0.0599103923938697	-0.756888783	0.449116496167357	0.999559018053955	NOT_CHANGE
evm.TU.scaffold_1.1247	266.289705177753	-0.121206189	0.191567217782111	-0.632708404	0.526924081008227	0.999559018053955	NOT_CHANGE
evm.TU.scaffold_1.1248	4127.79775046565	0.0205891730662798	0.0926589376921312	0.222203854038231	0.824155194023557	0.999559018053955	NOT_CHANGE
evm.TU.scaffold_1.1257	641.700782752136	0.111582017577958	0.142807580830349	0.781345198407317	0.434599493348707	0.999559018053955	NOT_CHANGE
evm.TU.scaffold_1.1258	67.6764811003204	-0.195441439	0.29839651471563	-0.654972258	0.512485615391598	0.999559018053955	NOT_CHANGE
evm.TU.scaffold_1.1259	1592.75704461738	-0.223195961	0.252127751637973	-0.885249479	0.37602209132406	0.999559018053955	NOT_CHANGE
evm.TU.scaffold_1.1249	3025.02507111354	0.0526557201411871	0.147410193438118	0.357205420555205	0.720938028221567	0.999559018053955	NOT_CHANGE
evm.TU.scaffold_1.1250	6.79517281123243	-0.086710553	0.620027148111121	-0.139849607	0.888778817438148	0.999559018053955	NOT_CHANGE
evm.TU.scaffold_1.1251	2783.14033303859	-0.114119618	0.138374551744646	-0.824715359	0.409533209521882	0.999559018053955	NOT_CHANGE
evm.TU.scaffold_1.1252	196.459845623005	0.0938776308354009	0.134920306560163	0.695800604288868	0.486553710760073	0.999559018053955	NOT_CHANGE
evm.TU.scaffold_1.1253	1457.18192845506	0.0580020352230149	0.163715659661197	0.35428519998055	0.723125158100663	0.999559018053955	NOT_CHANGE
evm.TU.scaffold_1.1254	4.27664166142242	0.737726876365673	0.843394179778466	0.874711841809783	0.381730715222817	NA	NOT_CHANGE
evm.TU.scaffold_1.1255	271.15578891788	-0.308329592	0.199715069269654	-1.543847406	0.122625303788348	0.986101595126752	NOT_CHANGE
evm.TU.scaffold_1.1256	1745.61885214551	-0.071953754	0.119623268209026	-0.601502995	0.547505017319528	0.999559018053955	NOT_CHANGE
evm.TU.scaffold_1.1260	1010.88770227329	-0.00623417	0.109196742068646	-0.057091173	0.954472568167277	0.999559018053955	NOT_CHANGE
evm.TU.scaffold_1.1261	1803.95828745718	-0.029580161	0.0972542342745234	-0.304152938	0.761011377288553	0.999559018053955	NOT_CHANGE
evm.TU.scaffold_1.1264	703.623120394115	-0.188124303	0.238217696024368	-0.789715903	0.429693701910957	0.999559018053955	NOT_CHANGE
evm.TU.scaffold_1.1275	196.203738766759	0.0826887354448473	0.305440676753369	0.270719461218373	0.786606807674178	0.999559018053955	NOT_CHANGE
evm.TU.scaffold_1.1276	932.350045861138	-0.145655021	0.107889770624835	-1.350035505	0.177004594372919	0.999559018053955	NOT_CHANGE
evm.TU.scaffold_1.1273	4.07460257145458	-0.065130769	0.872984872811594	-0.074606985	0.940527416763713	NA	NOT_CHANGE
evm.TU.scaffold_1.1265	1.43498209749919	0.00503778589770359	2.09446546191787	0.00240528477996031	0.998080862260231	NA	NOT_CHANGE
evm.TU.scaffold_1.1266	45.2947471682555	0.00746096609984718	0.353020209012835	0.0211346713569475	0.983138227322838	0.999559018053955	NOT_CHANGE
evm.TU.scaffold_1.1268	459.00506082799	0.0271886456506361	0.315503397616184	0.0861754448797144	0.931326950227013	0.999559018053955	NOT_CHANGE
evm.TU.scaffold_1.1269	513.187576259327	0.0769557342772735	0.147805361825687	0.520655903999142	0.602606497813252	0.999559018053955	NOT_CHANGE
evm.TU.scaffold_1.1270	6.49192482042809	1.40696215783714	0.708358859033027	1.98622794067653	0.047008019729349	0.754084031276135	NOT_CHANGE
evm.TU.scaffold_1.1271	43.3404276500429	-0.624912201	0.376561773398654	-1.65952108	0.0970108364155466	0.943310773042933	NOT_CHANGE
evm.TU.scaffold_1.1272	6.69298833145499	-0.591794912	1.59501662588027	-0.371027426	0.710617104672194	0.999559018053955	NOT_CHANGE
evm.TU.scaffold_1.1274	169.763218984718	-0.192342053	0.161407105645433	-1.191657902	0.23339541127618	0.999559018053955	NOT_CHANGE
evm.TU.scaffold_1.1262	19760.7379148431	-0.095873631	0.124557362296749	-0.769714685	0.441469156932873	0.999559018053955	NOT_CHANGE
evm.TU.scaffold_1.1263	806.144037862781	0.0475948932477383	0.121935635504329	0.390328004203893	0.696294017975697	0.999559018053955	NOT_CHANGE
evm.TU.scaffold_1.1288	185.66914753728	-0.096328121	0.344785500177637	-0.279385651	0.779948881673639	0.999559018053955	NOT_CHANGE
evm.TU.scaffold_1.1290	14.8630522965839	-0.452686579	0.570370374838158	-0.793671269	0.427386830450456	0.999559018053955	NOT_CHANGE
evm.TU.scaffold_1.1291	389.263366043814	-0.267309448	0.201968583589532	-1.323519942	0.185662529061531	0.999559018053955	NOT_CHANGE
evm.TU.scaffold_1.1289	962.19037365747	-0.054774758	0.120614948730297	-0.454129099	0.64973591055049	0.999559018053955	NOT_CHANGE
evm.TU.scaffold_1.1295	21.6270672984382	0.0124621361365473	0.620626045888733	0.0200799438230176	0.983979599431042	0.999559018053955	NOT_CHANGE
evm.TU.scaffold_1.1296	17.3727123746264	0.16703081966524	0.483565916290354	0.345414790493521	0.729782559453774	0.999559018053955	NOT_CHANGE
evm.TU.scaffold_1.1297	170.788170308194	0.368418345469066	0.185988677829906	1.98086437178719	0.0476064855158009	0.754084031276135	NOT_CHANGE
evm.TU.scaffold_1.1298	90.0694286682986	0.308079799145884	0.349388982548806	0.881767355394065	0.377902628391336	0.999559018053955	NOT_CHANGE
evm.TU.scaffold_1.1299	1561.21836992625	0.281822907365612	0.189387763692311	1.48807347355067	0.13673151816937	0.999559018053955	NOT_CHANGE
evm.TU.scaffold_1.1292	48.3051285650803	0.15271563415599	0.425508444222382	0.358901535867469	0.719668750618683	0.999559018053955	NOT_CHANGE
evm.TU.scaffold_1.1293	10394.9211648354	0.154167368170547	0.147539581317829	1.04492209340381	0.296058977751069	0.999559018053955	NOT_CHANGE
evm.TU.scaffold_1.1294	17.5366690875622	0.0429791225253651	0.725034315752607	0.0592787425251059	0.952730092342781	0.999559018053955	NOT_CHANGE
evm.TU.scaffold_1.1277	14791.5023558547	0.226606658166695	0.214336102420675	1.05724913165555	0.290397902148423	0.999559018053955	NOT_CHANGE
evm.TU.scaffold_1.1278	4147.00561098853	-0.089525025	0.193116745586723	-0.463579813	0.64294882000428	0.999559018053955	NOT_CHANGE
evm.TU.scaffold_1.1279	6101.08112637707	0.0681116304713009	0.0812112204026139	0.838697290025069	0.401639199454573	0.999559018053955	NOT_CHANGE
evm.TU.scaffold_1.1280	7.72102047740048	-0.827005157	0.613359968318031	-1.348319421	0.177555668252602	0.999559018053955	NOT_CHANGE
evm.TU.scaffold_1.1281	5.80348239134668	-0.357249561	1.03519735146528	-0.345102854	0.730017047757564	0.999559018053955	NOT_CHANGE
evm.TU.scaffold_1.1282	9.94849705354907	-0.380146153	0.64991842438753	-0.584913642	0.558605785312574	0.999559018053955	NOT_CHANGE
evm.TU.scaffold_1.1283	190.985436025705	-0.037981549	0.14247596739961	-0.266582148	0.789790902403438	0.999559018053955	NOT_CHANGE
evm.TU.scaffold_1.1284	1192.27277751996	0.0280513342775619	0.0894174924364111	0.313711931672771	0.753739837778409	0.999559018053955	NOT_CHANGE
evm.TU.scaffold_1.1285	1025.66577482695	-0.027952057	0.126568594283237	-0.220845125	0.825213026118535	0.999559018053955	NOT_CHANGE
evm.TU.scaffold_1.1286	5829.47685388164	-0.0080562	0.0777255340802848	-0.103649335	0.917447634665411	0.999559018053955	NOT_CHANGE
evm.TU.scaffold_1.1287	123.975184671942	-0.365134619	0.396360978089996	-0.921217373	0.356936949488005	0.999559018053955	NOT_CHANGE
evm.TU.scaffold_1.1300	1052.27824982767	-0.167164449	0.100438664061487	-1.664343612	0.0960437815906341	0.941522571993754	NOT_CHANGE
evm.TU.scaffold_1.1301	2072.80868230395	-0.128846112	0.0911943216482586	-1.412874287	0.15769269065203	0.999559018053955	NOT_CHANGE
evm.TU.scaffold_1.1302	1822.53080520626	-0.086868026	0.0873563121447943	-0.994410406	0.32002310385207	0.999559018053955	NOT_CHANGE
evm.TU.scaffold_1.1306	0.08290991046038	0	3.81698448996244	0	1	NA	NOT_CHANGE
evm.TU.scaffold_1.1303	5925.86309567366	0.262232551929364	0.371254293694513	0.706342139022215	0.479975393995673	0.999559018053955	NOT_CHANGE
evm.TU.scaffold_1.1309	260.249427757951	-0.03527119	0.178356480592124	-0.197756704	0.843235422555355	0.999559018053955	NOT_CHANGE
evm.TU.scaffold_1.1310	138.451598183795	-0.11591645	0.225745076408827	-0.513483848	0.607612906515486	0.999559018053955	NOT_CHANGE
evm.TU.scaffold_1.1311	59.6621748922671	-0.102177285	0.355530166741851	-0.287394136	0.773810550917808	0.999559018053955	NOT_CHANGE
evm.TU.scaffold_1.1304	640.073652485903	-0.176339519	0.162645189894414	-1.084197565	0.278277210971679	0.999559018053955	NOT_CHANGE
evm.TU.scaffold_1.1305	1482.15441129243	0.0059027150483343	0.0875482021917754	0.0674224587205609	0.946245390393376	0.999559018053955	NOT_CHANGE
evm.TU.scaffold_1.1314	24.4474780241837	-0.456763489	0.461092508962635	-0.990611385	0.32187537615181	0.999559018053955	NOT_CHANGE
evm.TU.scaffold_1.1317	6.58159119314946	-0.400909506	1.00395886590571	-0.399328617	0.68965108368683	0.999559018053955	NOT_CHANGE
evm.TU.scaffold_1.1315	3138.94468621203	0.1185595121454	0.0900834620112305	1.31610741304125	0.188137993220532	0.999559018053955	NOT_CHANGE
evm.TU.scaffold_1.1316	468.961296003589	0.16087712015098	0.244945915465671	0.656786294415787	0.51131833807146	0.999559018053955	NOT_CHANGE
evm.TU.scaffold_1.1318	8.00306862902179	-1.261760959	0.881406600226201	-1.431531099	0.152278060558984	0.999559018053955	NOT_CHANGE
evm.TU.scaffold_1.1319	1974.12115212915	0.0679016588108564	0.0750440774701125	0.904823686291558	0.365558801148984	0.999559018053955	NOT_CHANGE
evm.TU.scaffold_1.1324	448.918929847341	-0.521746226	0.252840349703522	-2.0635402	0.0390613324882294	0.699349252052826	NOT_CHANGE
evm.TU.scaffold_1.1325	108.511977480314	0.371234881804943	0.265962155730175	1.39581844185971	0.162769175439136	0.999559018053955	NOT_CHANGE
evm.TU.scaffold_1.1320	4229.31030882967	0.0691296279257091	0.132358419685252	0.522291125038357	0.601467647518137	0.999559018053955	NOT_CHANGE
evm.TU.scaffold_1.1321	7.75116891533356	-0.147324925	0.873006498952498	-0.168755817	0.865988712645717	0.999559018053955	NOT_CHANGE
evm.TU.scaffold_1.1322	43.587656735507	0.205065609497333	0.448051759359268	0.45768285742385	0.647180305663658	0.999559018053955	NOT_CHANGE
evm.TU.scaffold_1.1323	4.69387404507342	0.317520495861556	1.5888799043065	0.199839204335677	0.841606339082888	0.999559018053955	NOT_CHANGE
evm.TU.scaffold_1.1330	624.493773685882	-0.053999895	0.177681552783445	-0.30391391	0.761193480008349	0.999559018053955	NOT_CHANGE
evm.TU.scaffold_1.1333	365.41582033679	0.419220914641177	0.252679328900889	1.65910253309883	0.0970951329369136	0.943310773042933	NOT_CHANGE
evm.TU.scaffold_1.1326	1213.35932039447	0.00265391187680608	0.0971068952910325	0.0273297984540874	0.978196690011103	0.999559018053955	NOT_CHANGE
evm.TU.scaffold_1.1327	2313.83766606178	0.0177278758796099	0.0789776042622853	0.224467126411375	0.822393843614527	0.999559018053955	NOT_CHANGE
evm.TU.scaffold_1.1328	1446.53607098853	0.0191975326936544	0.0873209091554537	0.219850352903195	0.825987702905635	0.999559018053955	NOT_CHANGE
evm.TU.scaffold_1.1329	56.3125167586069	-0.398386524	0.273037952120547	-1.459088455	0.144540763421389	0.999559018053955	NOT_CHANGE
evm.TU.scaffold_1.1334	1755.82674264246	-0.081013817	0.117213543084349	-0.691164303	0.489462294165861	0.999559018053955	NOT_CHANGE
evm.TU.scaffold_1.1335	2013.60940764017	-0.196585204	0.124678181716768	-1.576741025	0.114855126457152	0.973823054572092	NOT_CHANGE
evm.TU.scaffold_1.1336	1642.46801801606	-0.072755246	0.0744212391986781	-0.977614004	0.32826526865577	0.999559018053955	NOT_CHANGE
evm.TU.scaffold_1.1337	177.577347455153	0.416492891560839	0.30511485620617	1.36503642182342	0.172241602884915	0.999559018053955	NOT_CHANGE
evm.TU.scaffold_1.1338	13.9451579664616	0.0480875872835155	0.690143593920263	0.0696776550664779	0.94445022722069	0.999559018053955	NOT_CHANGE
evm.TU.scaffold_1.1339	10.2864528476342	0.417047847656535	0.643223605761031	0.648371489978363	0.516744705540938	0.999559018053955	NOT_CHANGE
evm.TU.scaffold_1.1340	54.5103619107283	0.0399911332693983	0.288253712131923	0.138735882960965	0.889658861781664	0.999559018053955	NOT_CHANGE
evm.TU.scaffold_1.1341	14.5158837918838	0.224171824326057	0.464534112040947	0.482573439744069	0.629398641689313	0.999559018053955	NOT_CHANGE
evm.TU.scaffold_1.1347	162.760092433428	-0.026616047	0.336058082115582	-0.079200734	0.93687296050311	0.999559018053955	NOT_CHANGE
evm.TU.scaffold_1.1345	35.0387991619395	-0.975755801	0.325524600143711	-2.997487134	0.00272215348445135	0.208396447709794	NOT_CHANGE
evm.TU.scaffold_1.1346	2192.61137012713	-0.332206367	0.127187584656369	-2.611940212	0.00900299971905467	0.375330833052864	NOT_CHANGE
evm.TU.scaffold_1.1342	1248.22622627813	-0.003011503	0.0821811771607048	-0.036644681	0.97076831684077	0.999559018053955	NOT_CHANGE
evm.TU.scaffold_1.1343	1368.26772889786	-0.167399021	0.144757193634506	-1.156412454	0.247512490077651	0.999559018053955	NOT_CHANGE
evm.TU.scaffold_1.1344	6296.77970108349	-0.260581346	0.164034554096568	-1.588575939	0.112156163957834	0.969192891120087	NOT_CHANGE
evm.TU.scaffold_1.1348	2322.85138155631	0.0143401688875537	0.106215981187075	0.135009522364594	0.892604345508366	0.999559018053955	NOT_CHANGE
evm.TU.scaffold_1.1349	1365.90062848375	-0.107595822	0.098032883944784	-1.097548267	0.272401793339534	0.999559018053955	NOT_CHANGE
evm.TU.scaffold_1.1350	480.422831264973	-0.03482519	0.147673754548165	-0.235825184	0.813568325197325	0.999559018053955	NOT_CHANGE
evm.TU.scaffold_1.1351	952.39689486816	-0.158116632	0.103031003927023	-1.534650992	0.124869580040548	0.989700693416777	NOT_CHANGE
evm.TU.scaffold_1.1352	237.934890875784	-0.118645752	0.140710375444299	-0.843191215	0.399121510815857	0.999559018053955	NOT_CHANGE
evm.TU.scaffold_1.1353	890.249607343761	-0.156739564	0.115414174505163	-1.358061652	0.17444412214406	0.999559018053955	NOT_CHANGE
evm.TU.scaffold_1.1354	964.265151562161	-0.078250948	0.089707928951715	-0.872285751	0.383052509201703	0.999559018053955	NOT_CHANGE
evm.TU.scaffold_1.1355	1457.8205185499	-0.113023099	0.157208698738908	-0.718936677	0.472179936716976	0.999559018053955	NOT_CHANGE
evm.TU.scaffold_1.1356	539.811049243462	-0.022370637	0.0995322210605604	-0.224757743	0.82216774138169	0.999559018053955	NOT_CHANGE
evm.TU.scaffold_1.1362	154.494340588596	-0.325754676	0.171924384455803	-1.894755516	0.0581247989883079	0.796233901206381	NOT_CHANGE
evm.TU.scaffold_1.1363	109.869667187406	0.168882489633891	0.233562206988191	0.723072845609949	0.469635131130855	0.999559018053955	NOT_CHANGE
evm.TU.scaffold_1.1364	525.367315171368	0.0617429133535562	0.0915547428663034	0.674382466932585	0.500068186682444	0.999559018053955	NOT_CHANGE
evm.TU.scaffold_1.1365	1234.85231896287	-0.034373485	0.11273287936026	-0.304910912	0.760434004426435	0.999559018053955	NOT_CHANGE
evm.TU.scaffold_1.1366	23.9177240988492	0.0991331425306269	0.379076307396911	0.261512367289232	0.793697413548467	0.999559018053955	NOT_CHANGE
evm.TU.scaffold_1.1367	1121.35601292644	-0.057765133	0.0732039934820053	-0.789098114	0.430054663945902	0.999559018053955	NOT_CHANGE
evm.TU.scaffold_1.1368	2867.65870294503	-0.091587633	0.101021135134615	-0.906618532	0.364608558280013	0.999559018053955	NOT_CHANGE
evm.TU.scaffold_1.1369	16.0329859136096	-0.384410236	0.520527818611603	-0.738500849	0.460210151150599	0.999559018053955	NOT_CHANGE
evm.TU.scaffold_1.1357	309.007346622366	-0.163621281	0.186247185800707	-0.878516799	0.379663325418123	0.999559018053955	NOT_CHANGE
evm.TU.scaffold_1.1358	41.5685998964646	0.228696185549646	0.269602219615008	0.848272636168292	0.396286153218838	0.999559018053955	NOT_CHANGE
evm.TU.scaffold_1.1359	2.97734540371481	0.846018537932569	1.00005280320076	0.845973867804591	0.397567322508667	NA	NOT_CHANGE
evm.TU.scaffold_1.1360	40.823826411333	0.479315727968537	0.465527003037589	1.02961960281783	0.303188609468217	0.999559018053955	NOT_CHANGE
evm.TU.scaffold_1.1361	19010.7601090338	0.018600956386459	0.102478729413356	0.181510411896605	0.855966961380452	0.999559018053955	NOT_CHANGE
evm.TU.scaffold_1.1370	800.06120507501	-0.241996764	0.144607025291388	-1.67347861	0.094233113953344	0.937462303483246	NOT_CHANGE
evm.TU.scaffold_1.1371	3187.79017099118	0.0608414831908194	0.137356482206019	0.442945845828841	0.657804905489247	0.999559018053955	NOT_CHANGE
evm.TU.scaffold_1.1372	244.502770053745	-0.235281243	0.172763261380127	-1.361870809	0.173238659893205	0.999559018053955	NOT_CHANGE
evm.TU.scaffold_1.1373	285.132090628176	0.101273966706191	0.126490896277364	0.800642336220954	0.423338734041932	0.999559018053955	NOT_CHANGE
evm.TU.scaffold_1.1374	382.337283745703	0.188505748947646	0.218226873393187	0.863806304038497	0.387694304222497	0.999559018053955	NOT_CHANGE
evm.TU.scaffold_1.1379	5.49313043625317	-0.191225197	0.992415281595138	-0.192686671	0.847204362772588	0.999559018053955	NOT_CHANGE
evm.TU.scaffold_1.1375	1928.62546623563	-0.101338037	0.173331177173845	-0.584649793	0.55878321965184	0.999559018053955	NOT_CHANGE
evm.TU.scaffold_1.1376	1008.44732315534	-0.059287554	0.156208251276986	-0.379541753	0.704285605090112	0.999559018053955	NOT_CHANGE
evm.TU.scaffold_1.1377	176.685365718206	-0.246218182	0.15722028880828	-1.566071299	0.117331926440869	0.979009455591876	NOT_CHANGE
evm.TU.scaffold_1.1386	1.45694573563199	0.0885249770340654	1.31820968336759	0.0671554595228836	0.94645794318652	NA	NOT_CHANGE
evm.TU.scaffold_1.1381	0.458893979813379	1.07471889610548	3.6684867557413	0.292959731808631	0.769552931285283	NA	NOT_CHANGE
evm.TU.scaffold_1.1382	0.648479004825152	-0.986705001	3.28639185171719	-0.300239608	0.763994395171252	NA	NOT_CHANGE
evm.TU.scaffold_1.1384	0.946887130263238	1.31576703130689	1.62713554328737	0.808640089471954	0.418722198109649	NA	NOT_CHANGE
evm.TU.scaffold_1.1380	3.17889342016456	0.778773004702573	1.82574094469577	0.426551755310687	0.66970584373556	NA	NOT_CHANGE
evm.TU.scaffold_1.1385	259.027205746888	-0.018335585	0.136721870202835	-0.134108648	0.893316660950601	0.999559018053955	NOT_CHANGE
evm.TU.scaffold_1.1391	9.2404916872826	0.132995147064868	0.77035114337718	0.17264224011121	0.86293264758066	0.999559018053955	NOT_CHANGE
evm.TU.scaffold_1.1392	21.8572103595423	-0.071598603	0.357644931341495	-0.200194653	0.841328348874944	0.999559018053955	NOT_CHANGE
evm.TU.scaffold_1.1394	2.59551960767819	-0.41772455	1.93726740808732	-0.215625653	0.829279557871482	NA	NOT_CHANGE
evm.TU.scaffold_1.1395	11.5420772770459	-0.739556512	0.537833855718407	-1.375065003	0.169111293134011	0.999559018053955	NOT_CHANGE
evm.TU.scaffold_1.1396	6.1310613870699	-0.157921045	1.19175089003424	-0.132511791	0.89457949710264	0.999559018053955	NOT_CHANGE
evm.TU.scaffold_1.1403	42.9075350420029	-0.00033053	0.245588130786898	-0.001345872	0.998926149796555	0.999879056936877	NOT_CHANGE
evm.TU.scaffold_1.1404	11.2688934694596	0.260463869033358	0.471585052783169	0.552315785871858	0.580732017035854	0.999559018053955	NOT_CHANGE
evm.TU.scaffold_1.1399	13.4207624178514	0.256435350335336	0.648342733965496	0.395524368364377	0.692455941270294	0.999559018053955	NOT_CHANGE
evm.TU.scaffold_1.1400	12.7153964290954	0.0546241109667543	0.893233541188826	0.0611532241546301	0.951237181684891	0.999559018053955	NOT_CHANGE
evm.TU.scaffold_1.1401	45.9745559068677	0.0177266065528889	0.22257214965032	0.0796443157004994	0.936520148309394	0.999559018053955	NOT_CHANGE
evm.TU.scaffold_1.1402	99.011505246406	0.0630508241807551	0.35005047581071	0.180119235760873	0.857058961622824	0.999559018053955	NOT_CHANGE
evm.TU.scaffold_1.1405	22.8246441315441	0.0575932392969483	0.354409129568187	0.162504953997997	0.870908227404201	0.999559018053955	NOT_CHANGE
evm.TU.scaffold_1.1429	9.32131934400777	-0.443949093	0.543967829199512	-0.816131156	0.414425126212031	0.999559018053955	NOT_CHANGE
evm.TU.scaffold_1.1430	9.33382222435681	-0.050973794	0.52797496117781	-0.096545855	0.923087056904618	0.999559018053955	NOT_CHANGE
evm.TU.scaffold_1.1431	9.22750907150692	-0.107829263	0.49116170520689	-0.21953923	0.826230023779416	0.999559018053955	NOT_CHANGE
evm.TU.scaffold_1.1432	9.76533776572377	0.271192516059816	0.496905276001534	0.545763003850615	0.5852288572007	0.999559018053955	NOT_CHANGE
evm.TU.scaffold_1.1421	35.9118276479452	0.235016090659583	0.275873770437883	0.851897193004437	0.394271154935887	0.999559018053955	NOT_CHANGE
evm.TU.scaffold_1.1422	251.059581069283	0.0577915330709308	0.151082393247698	0.382516664110437	0.702078170823341	0.999559018053955	NOT_CHANGE
evm.TU.scaffold_1.1423	5.40498397633394	-0.274829389	0.809630125675223	-0.339450547	0.734270345438669	0.999559018053955	NOT_CHANGE
evm.TU.scaffold_1.1424	27.7516677794959	0.0311786663345394	0.507790539926409	0.0614006443268083	0.951040139231138	0.999559018053955	NOT_CHANGE
evm.TU.scaffold_1.1425	9.05157982740491	-0.144163527	1.01560681493128	-0.141948168	0.887120946762178	0.999559018053955	NOT_CHANGE
evm.TU.scaffold_1.1426	43.0340703549714	0.124656698050584	0.228203559122324	0.546252208028727	0.584892583157613	0.999559018053955	NOT_CHANGE
evm.TU.scaffold_1.1427	44.6333930001054	-0.178323572	0.527741201830877	-0.337899659	0.735438804651463	0.999559018053955	NOT_CHANGE
evm.TU.scaffold_1.1433	8.86779197745379	-0.084677757	0.532738595276259	-0.158948042	0.873709809763309	0.999559018053955	NOT_CHANGE
evm.TU.scaffold_1.1434	9.38777262527573	0.206103002	0.514158254898501	0.400855183316441	0.688526747616016	0.999559018053955	NOT_CHANGE
evm.TU.scaffold_1.1435	9.55610695253485	0.0735238894716127	0.550802113668392	0.133485125868412	0.893809726836525	0.999559018053955	NOT_CHANGE
evm.TU.scaffold_1.1428	52.4201454623797	0.191232736071799	0.321987932713648	0.593912742195425	0.552570476058487	0.999559018053955	NOT_CHANGE
evm.TU.scaffold_1.1436	16.2597943853693	0.0586929072106564	0.385934404286991	0.152080007790678	0.879123832256048	0.999559018053955	NOT_CHANGE
evm.TU.scaffold_1.1437	4.69120578235881	-0.001576192	0.730323412251358	-0.002158211	0.998277997865294	0.999879056936877	NOT_CHANGE
evm.TU.scaffold_1.1438	3.49790552350099	0.00186942685243951	0.819416349016349	0.00228141268438643	0.998179697621373	NA	NOT_CHANGE
evm.TU.scaffold_1.1439	9.95887638066491	-0.133037262	0.4757583472135	-0.279632007	0.779759848222104	0.999559018053955	NOT_CHANGE
evm.TU.scaffold_1.1440	8.97726725570366	0.42797031514615	0.515238476774782	0.830625689729344	0.406185117452641	0.999559018053955	NOT_CHANGE
evm.TU.scaffold_1.1441	9.2125201562144	0.160498253708073	0.500193276208705	0.320872473385877	0.748307034862615	0.999559018053955	NOT_CHANGE
evm.TU.scaffold_1.1446	39.2281985017465	-0.359303328	0.284045156624757	-1.264951434	0.205888737874151	0.999559018053955	NOT_CHANGE
evm.TU.scaffold_1.1447	5.76546463377578	0.175702255059429	1.21410554398285	0.144717447284724	0.884933963235253	0.999559018053955	NOT_CHANGE
evm.TU.scaffold_1.1448	13.3586474861512	0.0304794982026632	0.550894126153953	0.0553273247174637	0.955877693524908	0.999559018053955	NOT_CHANGE
evm.TU.scaffold_1.1442	2.38953695701723	-0.914194913	1.67648012516096	-0.545306144	0.585542978949693	NA	NOT_CHANGE
evm.TU.scaffold_1.1443	12.3827512715003	-0.039359402	0.479779975318783	-0.082036358	0.934617801083056	0.999559018053955	NOT_CHANGE
evm.TU.scaffold_1.1444	7.15054923404558	0.0214411346500497	0.867393476386741	0.0247190407049936	0.980279067434181	0.999559018053955	NOT_CHANGE
evm.TU.scaffold_1.1445	11.3654005009485	-0.111301607	0.682647034282726	-0.163044152	0.870483671827494	0.999559018053955	NOT_CHANGE
evm.TU.scaffold_1.1406	2.96680256158295	1.33407192297587	0.876720145106027	1.52166222074723	0.128093738409844	NA	NOT_CHANGE
evm.TU.scaffold_1.1407	7.31812913395288	-0.209288885	0.591803880949691	-0.353645679	0.723604436684896	0.999559018053955	NOT_CHANGE
evm.TU.scaffold_1.1408	259.863888575854	0.0328322731872958	0.122200477340324	0.268675490488134	0.788179414237469	0.999559018053955	NOT_CHANGE
evm.TU.scaffold_1.1409	31.2231674158467	0.010007495849204	0.283900065281596	0.0352500653329464	0.9718803406514	0.999559018053955	NOT_CHANGE
evm.TU.scaffold_1.1410	36.2357899795957	0.23006035849316	0.267564605280729	0.859831061181581	0.38988217451048	0.999559018053955	NOT_CHANGE
evm.TU.scaffold_1.1411	276.325440020624	0.0198349597153967	0.137324340678203	0.144438776239069	0.88515399881675	0.999559018053955	NOT_CHANGE
evm.TU.scaffold_1.1412	2.46887836360702	0.78277957801043	0.936422955159782	0.835925234102003	0.403196965436873	NA	NOT_CHANGE
evm.TU.scaffold_1.1413	60.4382112069195	-0.248706211	0.363468323374364	-0.684258283	0.493812084343209	0.999559018053955	NOT_CHANGE
evm.TU.scaffold_1.1414	16.6859732305371	0.23294650831261	0.435247249317633	0.535205009745188	0.592508102483018	0.999559018053955	NOT_CHANGE
evm.TU.scaffold_1.1415	45.4547421757667	0.214485486656019	0.236985660229835	0.905056814188695	0.365435289257789	0.999559018053955	NOT_CHANGE
evm.TU.scaffold_1.1416	42.0789114682274	0.100338122700788	0.453636372238568	0.221186238232283	0.824947424206508	0.999559018053955	NOT_CHANGE
evm.TU.scaffold_1.1417	23.0835527860953	-0.334519368	0.414044279935476	-0.807931384	0.41913008325682	0.999559018053955	NOT_CHANGE
evm.TU.scaffold_1.1418	6.17492995336874	-0.26500013	0.608699000512006	-0.435354962	0.663304796225713	0.999559018053955	NOT_CHANGE
evm.TU.scaffold_1.1419	232.455572108316	0.0382112490056667	0.119605656548161	0.319476938703816	0.74936487611778	0.999559018053955	NOT_CHANGE
evm.TU.scaffold_1.1420	35.5580311918585	-0.143825689	0.284044504858948	-0.506349135	0.612611575818596	0.999559018053955	NOT_CHANGE
evm.TU.scaffold_1.1483	2419.37648004074	-0.095589547	0.144071267644633	-0.663487928	0.507018108329296	0.999559018053955	NOT_CHANGE
evm.TU.scaffold_1.1484	1989.02023492826	-0.201726448	0.145901193867328	-1.382623693	0.166780280220717	0.999559018053955	NOT_CHANGE
evm.TU.scaffold_1.1488	65.2142911055986	-0.059490572	0.281000090699415	-0.211710153	0.832333166841465	0.999559018053955	NOT_CHANGE
evm.TU.scaffold_1.1490	7.77556166775233	-0.176874403	1.02029422117349	-0.173356272	0.862371394164321	0.999559018053955	NOT_CHANGE
evm.TU.scaffold_1.1491	14.0631708954762	-1.482357784	0.924478897856367	-1.603452266	0.108834839625133	0.966321474161145	NOT_CHANGE
evm.TU.scaffold_1.1492	4.0849189577704	-0.10894893	0.75502946138439	-0.144297588	0.885265483235018	NA	NOT_CHANGE
evm.TU.scaffold_1.1494	3.78157901422312	0.237533766953726	1.58511541298694	0.149852663728836	0.88088085877094	NA	NOT_CHANGE
evm.TU.scaffold_1.1495	0.522142458595071	2.74836933171017	3.46019716941745	0.794281134035169	0.427031784527763	NA	NOT_CHANGE
evm.TU.scaffold_1.1497	1.04178124544327	-0.784400923	2.0285475276298	-0.386681067	0.698992333990443	NA	NOT_CHANGE
evm.TU.scaffold_1.1499	0.848985806572619	0.649890086142803	1.79898483920642	0.361253787124458	0.71790973677341	NA	NOT_CHANGE
evm.TU.scaffold_1.1498	8.63949535267512	-0.594681675	0.910717829547824	-0.652981259	0.513768360722542	0.999559018053955	NOT_CHANGE
evm.TU.scaffold_1.1500	14.2972305791231	0.954234203938653	0.658479360213904	1.44914823697538	0.147296189530475	0.999559018053955	NOT_CHANGE
evm.TU.scaffold_1.1501	4.4607922102783	0.149960693268428	0.70652072499251	0.21225236283057	0.831910157603192	NA	NOT_CHANGE
evm.TU.scaffold_1.1502	2.84242694315784	0.260337327192582	0.897042475076949	0.290217391512314	0.77164993200386	NA	NOT_CHANGE
evm.TU.scaffold_1.1503	4.1760339175155	-0.392374903	0.775159838619169	-0.5061858	0.612726222695165	NA	NOT_CHANGE
evm.TU.scaffold_1.1504	3.53605098250868	-0.639491304	0.8150270189774	-0.784625895	0.432672942982218	NA	NOT_CHANGE
evm.TU.scaffold_1.1505	3.97598304578984	0.0557077847667264	0.794096384694148	0.0701524220994692	0.944072342639374	NA	NOT_CHANGE
evm.TU.scaffold_1.1485	964.908128238836	0.15914005496577	0.183858459971157	0.865557423850579	0.386732912440864	0.999559018053955	NOT_CHANGE
evm.TU.scaffold_1.1486	1577.45462634647	0.0821749682173134	0.0985020203904398	0.834246525011268	0.404142078701783	0.999559018053955	NOT_CHANGE
evm.TU.scaffold_1.1487	873.886236393223	0.0491271485434425	0.156255242853837	0.314403201109845	0.753214825199002	0.999559018053955	NOT_CHANGE
evm.TU.scaffold_1.1506	4.60578130746511	-0.56295057	0.746271530168276	-0.75435086	0.450638570301438	0.999559018053955	NOT_CHANGE
evm.TU.scaffold_1.1507	7.46516109646357	-0.059721186	0.576563253171511	-0.103581326	0.917501607687231	0.999559018053955	NOT_CHANGE
evm.TU.scaffold_1.1508	4.28296111460159	0.0817443736919057	0.742753305040432	0.11005588684315	0.91236505276495	NA	NOT_CHANGE
evm.TU.scaffold_1.1509	6.19128905442549	0.142824417394787	0.631973424195637	0.225997505475126	0.821203360485571	0.999559018053955	NOT_CHANGE
evm.TU.scaffold_1.1511	2.48009549767189	-0.540502339	0.956744128007765	-0.56493928	0.572115065310357	NA	NOT_CHANGE
evm.TU.scaffold_1.1510	3.9200755056315	-0.008595556	0.78001530265626	-0.011019728	0.991207707305527	NA	NOT_CHANGE
evm.TU.scaffold_1.1512	2.32698634542904	-0.504130888	0.955042667038599	-0.527862163	0.597595008079067	NA	NOT_CHANGE
evm.TU.scaffold_1.1514	3.62137385105535	-0.124296898	0.812498310531735	-0.152981116	0.878413167180779	NA	NOT_CHANGE
evm.TU.scaffold_1.1513	6.95897819014425	-0.132251231	0.581745103325114	-0.227335358	0.820162980898747	0.999559018053955	NOT_CHANGE
evm.TU.scaffold_1.1515	3.4952690535615	0.455356966166878	0.768473916704534	0.592547067985855	0.553484312172411	NA	NOT_CHANGE
evm.TU.scaffold_1.1516	1.67113297987688	0.0739680779491724	1.11712204235169	0.0662130681742345	0.947208192708912	NA	NOT_CHANGE
evm.TU.scaffold_1.1517	16.9147939348388	0.160543845097633	0.512372708623678	0.313334106980213	0.754026840188114	0.999559018053955	NOT_CHANGE
evm.TU.scaffold_1.1518	4.02386594926621	1.62659830740596	1.03051196211085	1.57843709458173	0.114465228961557	NA	NOT_CHANGE
evm.TU.scaffold_1.1523	2.99765940618174	1.32025135206575	0.96720653924917	1.36501491510866	0.172248362232069	NA	NOT_CHANGE
evm.TU.scaffold_1.1519	10.3770160970798	0.426199554735227	0.649479404189292	0.656217197937519	0.511684384926943	0.999559018053955	NOT_CHANGE
evm.TU.scaffold_1.1520	7.26516413637485	-0.325776864	0.696250353239265	-0.467901901	0.639854743716877	0.999559018053955	NOT_CHANGE
evm.TU.scaffold_1.1521	33.2002781920375	-0.273251376	0.34238253328852	-0.798087956	0.424819450360234	0.999559018053955	NOT_CHANGE
evm.TU.scaffold_1.1522	9.33201516361468	-0.487355952	0.714076088559755	-0.682498629	0.494923709310145	0.999559018053955	NOT_CHANGE
evm.TU.scaffold_1.1528	7.94373603028743	-0.19868655	0.805746480330226	-0.246586929	0.805227921177168	0.999559018053955	NOT_CHANGE
evm.TU.scaffold_1.1526	1.68163418625922	1.25812545756538	1.35246526133483	0.930246042936183	0.352243707605865	NA	NOT_CHANGE
evm.TU.scaffold_1.1524	2.81197147022108	0.543270980614058	0.857385354243113	0.633636879759451	0.526317826762195	NA	NOT_CHANGE
evm.TU.scaffold_1.1525	76.3310789943227	-0.210582132	0.309463052878265	-0.680475845	0.496203211208844	0.999559018053955	NOT_CHANGE
evm.TU.scaffold_1.1527	2.07496760658844	0.674278298879644	1.61887004777761	0.41651168962283	0.677035615321582	NA	NOT_CHANGE
evm.TU.scaffold_1.1530	1.83888672111136	0.745024426955003	1.19314808799005	0.624419076269113	0.532352400288482	NA	NOT_CHANGE
evm.TU.scaffold_1.1529	2.4335621100066	1.14340661039226	1.56462161419952	0.730787942602498	0.464908689428747	NA	NOT_CHANGE
evm.TU.scaffold_1.1531	77.9631747282602	-0.033367779	0.316243436454672	-0.105512953	0.915968792342804	0.999559018053955	NOT_CHANGE
evm.TU.scaffold_1.1532	5.51902122241958	0.062238959223627	0.678108638313666	0.0917831682227262	0.926870317419874	0.999559018053955	NOT_CHANGE
evm.TU.scaffold_1.1533	3.29617086601272	0.180846083121056	0.848680471093564	0.21309089731737	0.831256064488949	NA	NOT_CHANGE
evm.TU.scaffold_1.1534	89.5397002598681	-0.048767451	0.17718908095187	-0.275228309	0.783140838780892	0.999559018053955	NOT_CHANGE
evm.TU.scaffold_1.1535	5.95264787509742	-0.350993411	0.603939617796952	-0.581173019	0.561123849766314	0.999559018053955	NOT_CHANGE
evm.TU.scaffold_1.1449	39.6858943886808	0.227918366889595	0.311269961054257	0.732220886710834	0.464033757859204	0.999559018053955	NOT_CHANGE
evm.TU.scaffold_1.1450	250.343054896927	-0.075389777	0.246991091199326	-0.305232777	0.760188870480441	0.999559018053955	NOT_CHANGE
evm.TU.scaffold_1.1451	1609.84928563792	-0.04108341	0.0935189293112108	-0.439305822	0.660439956569566	0.999559018053955	NOT_CHANGE
evm.TU.scaffold_1.1452	2429.38354831381	0.0852715018785427	0.169993745850537	0.501615523864716	0.61593799737886	0.999559018053955	NOT_CHANGE
evm.TU.scaffold_1.1453	140.068378015758	-0.029778638	0.226426190080245	-0.131515873	0.895367230657333	0.999559018053955	NOT_CHANGE
evm.TU.scaffold_1.1454	719.666749737601	0.0163225146604086	0.144519203977161	0.112943568821401	0.910075294373214	0.999559018053955	NOT_CHANGE
evm.TU.scaffold_1.1455	1037.7476652207	0.0257899980300532	0.0952321174610776	0.270811977278504	0.786535647460743	0.999559018053955	NOT_CHANGE
evm.TU.scaffold_1.1456	629.805511261998	0.11060914020054	0.1364274831205	0.810754091995113	0.417506902952664	0.999559018053955	NOT_CHANGE
evm.TU.scaffold_1.1457	9759.93375483038	0.504843446614485	0.197507622384592	2.55607070005349	0.010586160749576	0.4115307352207	NOT_CHANGE
evm.TU.scaffold_1.1458	445.446505133742	-0.051554963	0.134370818529179	-0.383676782	0.701218023293388	0.999559018053955	NOT_CHANGE
evm.TU.scaffold_1.1459	200.921035290608	0.0937820957272084	0.181271138891849	0.517358120550903	0.60490618874711	0.999559018053955	NOT_CHANGE
evm.TU.scaffold_1.1460	6534.94438918479	-0.141857439	0.0961128774195685	-1.475946225	0.139958328762512	0.999559018053955	NOT_CHANGE
evm.TU.scaffold_1.1461	1442.26153776344	-0.018538721	0.0955176846179817	-0.194086789	0.846107926038869	0.999559018053955	NOT_CHANGE
evm.TU.scaffold_1.1462	24.0579226235267	0.108798302596347	0.332034535097601	0.327671645855651	0.74315994413121	0.999559018053955	NOT_CHANGE
evm.TU.scaffold_1.1463	140.919742110976	0.0364764837438819	0.163922225240982	0.222523112349517	0.823906683196968	0.999559018053955	NOT_CHANGE
evm.TU.scaffold_1.1464	16093.3712806581	-0.043158755	0.139517394188972	-0.309343184	0.757060484933834	0.999559018053955	NOT_CHANGE
evm.TU.scaffold_1.1465	1.66392194131786	-1.106307332	1.52554655732908	-0.725187525	0.468336994901551	NA	NOT_CHANGE
evm.TU.scaffold_1.1466	758.635599527014	-0.017530908	0.17162809305289	-0.102144747	0.918641783680929	0.999559018053955	NOT_CHANGE
evm.TU.scaffold_1.1467	287.512600150782	-0.007331874	0.139132703805034	-0.052696987	0.957973340112149	0.999559018053955	NOT_CHANGE
evm.TU.scaffold_1.1468	455.469052752082	-0.005736612	0.260362591326539	-0.022033166	0.982421499553063	0.999559018053955	NOT_CHANGE
evm.TU.scaffold_1.1469	22.2806123320633	0.309883828152284	0.491889334723622	0.629986881757455	0.528703167086295	0.999559018053955	NOT_CHANGE
evm.TU.scaffold_1.1470	12.4699834019282	0.972095496821969	0.53056286656551	1.83219663131464	0.0669221305856368	0.832506045956037	NOT_CHANGE
evm.TU.scaffold_1.1471	27.5534465920098	0.298878040237087	0.413564296805507	0.72268820724059	0.469871462306784	0.999559018053955	NOT_CHANGE
evm.TU.scaffold_1.1472	74.7218697036208	-0.207735865	0.363834045254799	-0.57096324	0.568024561399248	0.999559018053955	NOT_CHANGE
evm.TU.scaffold_1.1473	45.7121953636135	0.333895511389092	0.307601531006287	1.08548065510853	0.277708827050765	0.999559018053955	NOT_CHANGE
evm.TU.scaffold_1.1474	15.0225540250254	-0.118698848	0.488618624141928	-0.242927392	0.808061645439818	0.999559018053955	NOT_CHANGE
evm.TU.scaffold_1.1475	3759.85303299588	-0.051465243	0.0911440175785032	-0.564658488	0.572306075057208	0.999559018053955	NOT_CHANGE
evm.TU.scaffold_1.1476	8925.4081805429	-0.116810647	0.154732737684181	-0.754918763	0.45029772673367	0.999559018053955	NOT_CHANGE
evm.TU.scaffold_1.1477	2152.55030395431	-0.033175806	0.106758277410937	-0.310756288	0.755985902674614	0.999559018053955	NOT_CHANGE
evm.TU.scaffold_1.1478	298.091708713625	0.232110978766487	0.113931776050009	2.03728043934473	0.0416219468835622	0.716319288541544	NOT_CHANGE
evm.TU.scaffold_1.1479	2100.05102195592	0.0108630122243643	0.0793546210678778	0.136891992907035	0.891116167987961	0.999559018053955	NOT_CHANGE
evm.TU.scaffold_1.1480	1207.0435700916	-0.113513039	0.0863939512677658	-1.313900305	0.188879756024531	0.999559018053955	NOT_CHANGE
evm.TU.scaffold_1.1481	1386.06415898626	-0.02977309	0.116516006957176	-0.255527895	0.798315401680415	0.999559018053955	NOT_CHANGE
evm.TU.scaffold_1.1482	2754.31073051634	-0.143064433	0.185518510649274	-0.771159882	0.440612170197494	0.999559018053955	NOT_CHANGE
evm.TU.scaffold_2.13	18.3599199403716	-0.102122143	0.649605983790001	-0.157206284	0.875082276159331	0.999559018053955	NOT_CHANGE
evm.TU.scaffold_2.14	13647.3817740254	-0.04682728	0.11273728316516	-0.415366404	0.677873697091363	0.999559018053955	NOT_CHANGE
evm.TU.scaffold_2.16	1.67056858493464	4.5715949402544	2.29506163159101	1.991926873	0.0463790819128509	NA	NOT_CHANGE
evm.TU.scaffold_2.17	1.62369417978228	0.0458968910020852	2.18966631161696	0.0209606782360334	0.983277023000558	NA	NOT_CHANGE
evm.TU.scaffold_2.18	0.851102234584846	0.786684500615329	2.61639647183794	0.300674805627874	0.763662482470015	NA	NOT_CHANGE
evm.TU.scaffold_2.19	0.933126537141153	1.06970107001486	3.09196504625298	0.34596156619273	0.729371598938455	NA	NOT_CHANGE
evm.TU.scaffold_2.15	310.531565015897	-0.189489503	0.154936155403097	-1.223016682	0.221323395496094	0.999559018053955	NOT_CHANGE
evm.TU.scaffold_2.20	1.31483361912743	-2.932870217	1.73818035349307	-1.687322153	0.0915414234662404	NA	NOT_CHANGE
evm.TU.scaffold_2.21	6756.22603804722	0.135208418300908	0.186843078756983	0.723646919117443	0.469282528641105	0.999559018053955	NOT_CHANGE
evm.TU.scaffold_2.22	12999.8505279327	-0.092583795	0.198653811572857	-0.466055968	0.641175439499399	0.999559018053955	NOT_CHANGE
evm.TU.scaffold_2.23	20867.8832857836	0.282606706708469	0.15064032847574	1.87603618213022	0.0606503117229676	0.81042516552862	NOT_CHANGE
evm.TU.scaffold_2.24	1563.32028207016	0.0613309359294543	0.093430109111117	0.656436522583026	0.51154329757665	0.999559018053955	NOT_CHANGE
evm.TU.scaffold_2.25	917.207804416245	0.0201778519018718	0.0973366027990874	0.207299734340646	0.835775781606406	0.999559018053955	NOT_CHANGE
evm.TU.scaffold_2.48	1304.44894017477	-0.203990711	0.1322118387582	-1.542908051	0.122853087038775	0.986101595126752	NOT_CHANGE
evm.TU.scaffold_2.49	1160.62857067138	0.055406377894595	0.111908051240211	0.495106270554787	0.620525107759692	0.999559018053955	NOT_CHANGE
evm.TU.scaffold_2.56	305.01325810049	-0.169841033	0.229694890269684	-0.739420164	0.459651901759002	0.999559018053955	NOT_CHANGE
evm.TU.scaffold_2.27	4.20512230438114	-0.466833345	1.25732180212779	-0.371291856	0.710420163335221	NA	NOT_CHANGE
evm.TU.scaffold_2.31	1.64433945986543	-0.741734457	3.04181830155553	-0.243845747	0.807350288377068	NA	NOT_CHANGE
evm.TU.scaffold_2.32	0.766576177782656	-0.699426634	3.37940138832249	-0.206967612	0.836035152991269	NA	NOT_CHANGE
evm.TU.scaffold_2.33	0.314505069704283	-2.46612391	3.74326402293228	-0.658816449	0.510013643447934	NA	NOT_CHANGE
evm.TU.scaffold_2.34	0.707056785287763	0.0305144185084144	2.86244543855029	0.0106602620603552	0.991494502584039	NA	NOT_CHANGE
evm.TU.scaffold_2.36	1.57125203841196	-0.116813891	1.90436071042644	-0.061340213	0.951088265809477	NA	NOT_CHANGE
evm.TU.scaffold_2.38	0.904348419076334	-0.850790365	2.0284698246518	-0.419424708	0.67490576947329	NA	NOT_CHANGE
evm.TU.scaffold_2.26	1.14997965138134	0.420515675162204	1.78148479632005	0.236047860768078	0.813395531787334	NA	NOT_CHANGE
evm.TU.scaffold_2.28	3.68832750637492	-1.208224191	1.05372796689035	-1.1466187	0.251539244593035	NA	NOT_CHANGE
evm.TU.scaffold_2.29	2.49219510439295	0.837135995271169	1.41362660486429	0.592190322671194	0.553723148962306	NA	NOT_CHANGE
evm.TU.scaffold_2.30	6.36670565034424	-0.56368097	0.644395020676159	-0.874744454	0.381712966594664	0.999559018053955	NOT_CHANGE
evm.TU.scaffold_2.35	346.002189935727	0.130791993711846	0.116319795459005	1.12441732893127	0.260836023985554	0.999559018053955	NOT_CHANGE
evm.TU.scaffold_2.37	0.869315760857284	2.80575437927586	3.16474468684723	0.88656579184307	0.375312717945858	NA	NOT_CHANGE
evm.TU.scaffold_2.39	4.41615174008929	-0.880382692	0.956456277564005	-0.920463081	0.357330817325872	NA	NOT_CHANGE
evm.TU.scaffold_2.40	1574.41537379076	0.0341170108959247	0.121155802214572	0.281596178410854	0.778253170860903	0.999559018053955	NOT_CHANGE
evm.TU.scaffold_2.41	765.738171678028	-0.064903122	0.104467746816005	-0.621274255	0.534419189874786	0.999559018053955	NOT_CHANGE
evm.TU.scaffold_2.42	1107.07527274193	-0.006450704	0.19085935162007	-0.03379821	0.97303806331973	0.999559018053955	NOT_CHANGE
evm.TU.scaffold_2.43	3.05253203535279	0.373057067953416	0.881098128911067	0.423400136389429	0.672003345389268	NA	NOT_CHANGE
evm.TU.scaffold_2.44	2510.62677498972	-0.099638513	0.118972569342067	-0.837491475	0.402316366652702	0.999559018053955	NOT_CHANGE
evm.TU.scaffold_2.45	1039.79019206297	-0.062518075	0.0715280199661957	-0.874036147	0.382098568899678	0.999559018053955	NOT_CHANGE
evm.TU.scaffold_2.46	266.825560838205	-0.159197725	0.170773943406624	-0.932213207	0.351226351568451	0.999559018053955	NOT_CHANGE
evm.TU.scaffold_2.47	1994.88173006457	-0.053651443	0.121515007669957	-0.441521129	0.658835768792995	0.999559018053955	NOT_CHANGE
evm.TU.scaffold_2.50	740.736891377703	0.0100543523088195	0.161499824838332	0.0622561189703108	0.950358872642419	0.999559018053955	NOT_CHANGE
evm.TU.scaffold_2.51	234.22113140614	0.686761460205009	0.31392131570893	2.18768661393411	0.0286924377958205	0.628395927012582	NOT_CHANGE
evm.TU.scaffold_2.52	1082.65389728307	0.510808298454799	0.29252158070031	1.74622432037972	0.0807719803590342	0.891735018342378	NOT_CHANGE
evm.TU.scaffold_2.53	483.520817371319	0.0240751997692909	0.138766323008232	0.17349454282119	0.862262717036845	0.999559018053955	NOT_CHANGE
evm.TU.scaffold_2.54	2115.44851090562	-0.231626488	0.147392281029009	-1.571496733	0.11606731272518	0.976798209572337	NOT_CHANGE
evm.TU.scaffold_2.55	1089.46650602534	-0.171775751	0.122389477705936	-1.403517316	0.160462631962895	0.999559018053955	NOT_CHANGE
evm.TU.scaffold_2.58	141.506283702243	0.284067714646523	0.241499032155735	1.17626854282106	0.239487582016013	0.999559018053955	NOT_CHANGE
evm.TU.scaffold_2.60	44.9050532355778	-0.219047812	0.34611558348992	-0.632874746	0.526815440264485	0.999559018053955	NOT_CHANGE
evm.TU.scaffold_2.61	16.761360158182	0.0154709063857526	0.385564096365296	0.0401253813090911	0.967993166734369	0.999559018053955	NOT_CHANGE
evm.TU.scaffold_2.64	10.3380565187555	0.320600911376985	0.748271624829374	0.428455257073379	0.668319702048389	0.999559018053955	NOT_CHANGE
evm.TU.scaffold_2.59	3135.4126091474	-0.030280151	0.104104073093216	-0.290864232	0.771155158193276	0.999559018053955	NOT_CHANGE
evm.TU.scaffold_2.66	5.19849436808931	-0.880376743	0.760643888810089	-1.157409868	0.247104944079266	0.999559018053955	NOT_CHANGE
evm.TU.scaffold_2.65	1581.86631435223	-0.096165132	0.150981098779282	-0.636934905	0.524167245184294	0.999559018053955	NOT_CHANGE
evm.TU.scaffold_2.57	15670.3905891587	-0.240764784	0.217108473556264	-1.108960787	0.267447098498331	0.999559018053955	NOT_CHANGE
evm.TU.scaffold_2.79	818.998327657384	0.136694893642055	0.0862827456847862	1.5842668491501	0.113133006402692	0.969192891120087	NOT_CHANGE
evm.TU.scaffold_2.83	0.326012267984845	0.806165781472051	3.81698448996244	0.211204887940213	0.832727396760946	NA	NOT_CHANGE
evm.TU.scaffold_2.84	42.994456508974	0.135839810832862	0.362430959257546	0.374801896369823	0.707807803814267	0.999559018053955	NOT_CHANGE
evm.TU.scaffold_2.80	57.6129343358713	-0.379420274	0.217799153483368	-1.742064963	0.0814970775276256	0.895914412017091	NOT_CHANGE
evm.TU.scaffold_2.81	1857.36632707216	-0.2168752	0.16464959350928	-1.317192442	0.187774126692274	0.999559018053955	NOT_CHANGE
evm.TU.scaffold_2.82	5959.15043176631	-0.400894201	0.117466011560934	-3.41285275	0.000642866678305737	0.0788835765203735	NOT_CHANGE
evm.TU.scaffold_2.68	18.0614556541221	1.17711077123762	0.811083688866583	1.45128152297395	0.146701484194189	0.999559018053955	NOT_CHANGE
evm.TU.scaffold_2.69	24.6120604541973	0.375515718802243	0.526555458844797	0.71315511499222	0.475749777545564	0.999559018053955	NOT_CHANGE
evm.TU.scaffold_2.70	38.55638005	0.448598222184584	0.397802147127532	1.1276918071555	0.259450098887462	0.999559018053955	NOT_CHANGE
evm.TU.scaffold_2.71	8.1162335446397	0.749298738229402	0.740914439089695	1.01131615028317	0.311865138660907	0.999559018053955	NOT_CHANGE
evm.TU.scaffold_2.72	5.22937882772284	-0.696825457	1.06317044852728	-0.655422146	0.512195996611081	0.999559018053955	NOT_CHANGE
evm.TU.scaffold_2.73	2.36193057724403	0.670481919892727	2.89813236951592	0.23134965364081	0.817043174755921	NA	NOT_CHANGE
evm.TU.scaffold_2.74	366.357901732378	-0.291325922	0.230638333928506	-1.2631288	0.206542895409811	0.999559018053955	NOT_CHANGE
evm.TU.scaffold_2.75	13181.7395925677	0.117374227495215	0.15814264586458	0.742204778815482	0.457963273632365	0.999559018053955	NOT_CHANGE
evm.TU.scaffold_2.76	5210.17105977859	-0.334644323	0.13208705345114	-2.533513424	0.0112925414924174	0.422026761017594	NOT_CHANGE
evm.TU.scaffold_2.77	142.704483027864	0.0832915646117904	0.256340554055962	0.324925429448854	0.745237510328148	0.999559018053955	NOT_CHANGE
evm.TU.scaffold_2.78	1685.32033254759	0.282735110451618	0.254188161466536	1.11230636714307	0.266006447193125	0.999559018053955	NOT_CHANGE
evm.TU.scaffold_2.94	4.14452736685123	-0.014443416	1.27573848688114	-0.011321612	0.990966853773406	NA	NOT_CHANGE
evm.TU.scaffold_2.98	1.13138305920327	0.0216302136662797	2.27882611539536	0.00949182279426658	0.992426734857257	NA	NOT_CHANGE
evm.TU.scaffold_2.99	0.428605282368206	-2.92249734	3.72571850200566	-0.784411742	0.432798550764659	NA	NOT_CHANGE
evm.TU.scaffold_2.100	1.96593895344566	-0.337375349	1.39479350163785	-0.241881933	0.808871649698594	NA	NOT_CHANGE
evm.TU.scaffold_2.101	1.49456922344683	4.46795380310329	2.81220526505466	1.58877229149076	0.112111811074024	NA	NOT_CHANGE
evm.TU.scaffold_2.102	0.990017432780867	0.0949655096445031	2.63595620590021	0.0360269679108994	0.97126085562488	NA	NOT_CHANGE
evm.TU.scaffold_2.89	398.997116637698	0.0701382287685852	0.218698189960421	0.320707861282613	0.748431789299165	0.999559018053955	NOT_CHANGE
evm.TU.scaffold_2.90	924.982256104675	0.0999298385842485	0.108487508359049	0.921118385846983	0.356988622113138	0.999559018053955	NOT_CHANGE
evm.TU.scaffold_2.91	506.148161596054	0.0226892558732885	0.118225555444606	0.191914986467705	0.847808798144522	0.999559018053955	NOT_CHANGE
evm.TU.scaffold_2.92	1296.58823337364	-0.054730116	0.0893442953910591	-0.612575385	0.540157138482612	0.999559018053955	NOT_CHANGE
evm.TU.scaffold_2.93	1380.32283849348	0.00926585157471277	0.129374801365237	0.0716202187515206	0.942904149157445	0.999559018053955	NOT_CHANGE
evm.TU.scaffold_2.95	1.76278329428151	1.22791291154435	1.73912651394555	0.706051515917944	0.480156101354254	NA	NOT_CHANGE
evm.TU.scaffold_2.96	2.84321594168848	0.0957688398220785	1.32296173907284	0.0723897275284736	0.942291759592524	NA	NOT_CHANGE
evm.TU.scaffold_2.97	2.54974130975068	-0.176130472	1.59887508448946	-0.110158995	0.912283281599965	NA	NOT_CHANGE
evm.TU.scaffold_2.85	14063.1899537959	0.0570475598037169	0.0920718721438715	0.619598129975834	0.535522398227212	0.999559018053955	NOT_CHANGE
evm.TU.scaffold_2.86	7084.99044610361	0.0375214671130644	0.107376265407957	0.349439114598634	0.726759672611291	0.999559018053955	NOT_CHANGE
evm.TU.scaffold_2.87	991.914045049131	-0.27451799	0.128003287135493	-2.144616719	0.0319835044010249	0.644083736914655	NOT_CHANGE
evm.TU.scaffold_2.88	406.157240385711	0.152094578701463	0.145621475142944	1.0444515724907	0.296276513623023	0.999559018053955	NOT_CHANGE
evm.TU.scaffold_2.104	0.212926140789643	0.760356804639192	3.81382153659682	0.199368742701495	0.841974309364502	NA	NOT_CHANGE
evm.TU.scaffold_2.103	978.295117524445	-0.040328719	0.136418693024251	-0.295624579	0.767516800548527	0.999559018053955	NOT_CHANGE
evm.TU.scaffold_2.106	1.04614643555703	0.05746478409001	2.1917855648254	0.0262182510060411	0.979083258688251	NA	NOT_CHANGE
evm.TU.scaffold_2.107	85.8951742983285	0.00230901980234143	0.278425352298054	0.00829313775948689	0.993383109268542	0.999879056936877	NOT_CHANGE
evm.TU.scaffold_2.108	492.92029803555	0.131872909094721	0.22940719830225	0.574842071524605	0.565398110437588	0.999559018053955	NOT_CHANGE
evm.TU.scaffold_2.109	6219.62246765821	0.0622718752713739	0.100262780108631	0.621086660512551	0.534542605602112	0.999559018053955	NOT_CHANGE
evm.TU.scaffold_2.110	78.8633982361717	-0.488150908	0.214276380978081	-2.278136795	0.0227184286032062	0.578450143309711	NOT_CHANGE
evm.TU.scaffold_2.111	16.4489569448171	-0.432059604	0.562041586904053	-0.768732446	0.442052159063924	0.999559018053955	NOT_CHANGE
evm.TU.scaffold_2.112	9.7747421003033	-0.548170114	0.795640136799331	-0.688967397	0.490843784752205	0.999559018053955	NOT_CHANGE
evm.TU.scaffold_2.113	1249.9284955371	-0.136352413	0.209646022310392	-0.650393512	0.515438067196093	0.999559018053955	NOT_CHANGE
evm.TU.scaffold_2.114	5345.80048274647	0.114778151645699	0.120888921753344	0.949451363954484	0.342391097176286	0.999559018053955	NOT_CHANGE
evm.TU.scaffold_2.115	9820.30038702526	-0.115549858	0.123298494580195	-0.937155468	0.348678592801589	0.999559018053955	NOT_CHANGE
evm.TU.scaffold_2.116	694.461164753534	-0.082658916	0.136951557071255	-0.603563173	0.546134103227894	0.999559018053955	NOT_CHANGE
evm.TU.scaffold_2.117	35.3771000085499	-0.601204914	0.314722026332294	-1.910272761	0.0560981029992432	0.784286795926466	NOT_CHANGE
evm.TU.scaffold_2.118	11.969235718677	0.0531469520961887	0.699092440136556	0.0760227818881968	0.939400973318681	0.999559018053955	NOT_CHANGE
evm.TU.scaffold_2.119	46.6754842406361	-0.126034723	0.241932956735953	-0.520948962	0.602402326150387	0.999559018053955	NOT_CHANGE
evm.TU.scaffold_2.120	68831.3649491891	-0.247295133	0.126450828185861	-1.95566242	0.0505049345012943	0.761201962455234	NOT_CHANGE
evm.TU.scaffold_2.121	1067.04485374974	0.0593724598656697	0.148519169887003	0.399762939092924	0.689331129963396	0.999559018053955	NOT_CHANGE
evm.TU.scaffold_2.122	5616.16533981704	0.423369862923818	0.233341072763669	1.81438208845732	0.0696189213916809	0.83700700871178	NOT_CHANGE
evm.TU.scaffold_2.133	1248.80139128254	-0.029734007	0.10050827565506	-0.295836407	0.767355017903775	0.999559018053955	NOT_CHANGE
evm.TU.scaffold_2.137	404.976045634748	0.0127901966308604	0.143387027160766	0.0892005147475437	0.928922556300693	0.999559018053955	NOT_CHANGE
evm.TU.scaffold_2.138	131.989597545763	0.146877184973417	0.200315327081649	0.733229888662237	0.463418228690243	0.999559018053955	NOT_CHANGE
evm.TU.scaffold_2.136	2.18622544044262	0.030958655507564	2.20103873917391	0.0140654750670964	0.988777744635483	NA	NOT_CHANGE
evm.TU.scaffold_2.134	27.7439616615853	-0.035766741	0.398361808920102	-0.089784564	0.928458414832334	0.999559018053955	NOT_CHANGE
evm.TU.scaffold_2.135	89.7428742307435	0.159863927790799	0.305452311381045	0.523367877191711	0.600718273817066	0.999559018053955	NOT_CHANGE
evm.TU.scaffold_2.149	480.82275831539	-0.027664312	0.123229049784397	-0.22449505	0.822372117818459	0.999559018053955	NOT_CHANGE
evm.TU.scaffold_2.147	10.3129705361575	0.3504003298724	0.536906656790843	0.652628022842529	0.51399611515705	0.999559018053955	NOT_CHANGE
evm.TU.scaffold_2.148	1177.28052740265	-0.061565466	0.0925020512421904	-0.665557849	0.505693756131936	0.999559018053955	NOT_CHANGE
evm.TU.scaffold_2.150	1369.00525282458	-0.093364647	0.14490912475064	-0.644297917	0.519382266384784	0.999559018053955	NOT_CHANGE
evm.TU.scaffold_2.139	28.3734251386649	0.332089850251184	0.443424994071196	0.748920008324708	0.45390541996901	0.999559018053955	NOT_CHANGE
evm.TU.scaffold_2.140	3.69991811099279	-0.016523968	1.22307462661713	-0.013510188	0.989220757590353	NA	NOT_CHANGE
evm.TU.scaffold_2.141	26.9475948882335	0.12040930167164	0.358879062136424	0.335514980881965	0.737236645866052	0.999559018053955	NOT_CHANGE
evm.TU.scaffold_2.142	774.319313176956	-0.056586796	0.13353319977097	-0.423765745	0.671736662653443	0.999559018053955	NOT_CHANGE
evm.TU.scaffold_2.143	170.944783684871	0.48716692972466	0.29578267136341	1.64704351164003	0.0995491026040037	0.949740451495487	NOT_CHANGE
evm.TU.scaffold_2.144	698.969439580614	-0.014612791	0.230261832961453	-0.06346163	0.949398912389659	0.999559018053955	NOT_CHANGE
evm.TU.scaffold_2.145	1836.5248531171	-0.04926293	0.165353626440659	-0.297924701	0.765760634890321	0.999559018053955	NOT_CHANGE
evm.TU.scaffold_2.146	2459.12558828235	-0.08086394	0.113528364896289	-0.712279616	0.476291644124383	0.999559018053955	NOT_CHANGE
evm.TU.scaffold_2.123	2949.19977362263	0.216348775532599	0.213360791602064	1.01400437216275	0.310580666047603	0.999559018053955	NOT_CHANGE
evm.TU.scaffold_2.124	1232.74886180143	-0.185664405	0.134534123679044	-1.380054369	0.167569905473653	0.999559018053955	NOT_CHANGE
evm.TU.scaffold_2.125	31030.7820016306	-0.187698104	0.0968174936185424	-1.938679643	0.0525403589055556	0.770292574052355	NOT_CHANGE
evm.TU.scaffold_2.126	5189.36278178448	0.231893186059974	0.160897228754237	1.44125034256606	0.14951397059723	0.999559018053955	NOT_CHANGE
evm.TU.scaffold_2.127	1048.35453759597	-0.121325808	0.153983517852975	-0.787914251	0.430746864644141	0.999559018053955	NOT_CHANGE
evm.TU.scaffold_2.128	454.717263098297	-0.145387337	0.153514250086856	-0.947060858	0.343607768598126	0.999559018053955	NOT_CHANGE
evm.TU.scaffold_2.129	1021.66634239945	-0.033263663	0.117297335364012	-0.283584131	0.776729099365518	0.999559018053955	NOT_CHANGE
evm.TU.scaffold_2.130	459.850160527814	0.282841880272022	0.157354176119386	1.79748569276883	0.0722585474551841	0.847142160095204	NOT_CHANGE
evm.TU.scaffold_2.131	339.486106498098	-0.00710747	0.157518849742492	-0.045121391	0.964010551182187	0.999559018053955	NOT_CHANGE
evm.TU.scaffold_2.132	2008.63084611019	0.0554132962944944	0.114370782041302	0.484505704214592	0.628027017077589	0.999559018053955	NOT_CHANGE
evm.TU.scaffold_2.151	778.811274191273	0.0246481853073328	0.0872622324813146	0.282461090055319	0.777589977959647	0.999559018053955	NOT_CHANGE
evm.TU.scaffold_2.152	5660.84839790129	-0.157682668	0.140371540114477	-1.123323629	0.261300072069218	0.999559018053955	NOT_CHANGE
evm.TU.scaffold_2.153	1422.34814035624	-0.105872232	0.097187748890096	-1.089357796	0.275996134728798	0.999559018053955	NOT_CHANGE
evm.TU.scaffold_2.154	206.545220136646	0.192536200324007	0.213550936560465	0.901593799704514	0.367272685894313	0.999559018053955	NOT_CHANGE
evm.TU.scaffold_2.165	11.3539166946634	-0.08835925	0.790611450685823	-0.111760651	0.911013187892118	0.999559018053955	NOT_CHANGE
evm.TU.scaffold_2.159	4.02417837272161	0.544687904768458	1.01042127063347	0.539070109269349	0.589838479500521	NA	NOT_CHANGE
evm.TU.scaffold_2.160	1056.4165704351	0.231884282035078	0.147942720536116	1.56739230693321	0.11702302105377	0.978690620350961	NOT_CHANGE
evm.TU.scaffold_2.161	60.4650484157998	-0.336565631	0.422454849518331	-0.796690182	0.425630987477737	0.999559018053955	NOT_CHANGE
evm.TU.scaffold_2.162	1314.21259263029	-0.012733247	0.114089292973075	-0.111607733	0.911134440502387	0.999559018053955	NOT_CHANGE
evm.TU.scaffold_2.163	981.639657062184	-0.020936885	0.133438392287874	-0.156903005	0.875321291575625	0.999559018053955	NOT_CHANGE
evm.TU.scaffold_2.166	608.26153128123	-0.223563059	0.162383858690107	-1.376756659	0.168587494748463	0.999559018053955	NOT_CHANGE
evm.TU.scaffold_2.167	940.969620419295	-0.024669423	0.136927276538462	-0.180164419	0.857023491158798	0.999559018053955	NOT_CHANGE
evm.TU.scaffold_2.168	1890.33047362224	-0.051651816	0.0964435570681401	-0.535565236	0.592259060243148	0.999559018053955	NOT_CHANGE
evm.TU.scaffold_2.169	1409.42188411507	-0.098744948	0.125702259281698	-0.785546328	0.432133318769409	0.999559018053955	NOT_CHANGE
evm.TU.scaffold_2.170	675.059994923075	-0.458970372	0.125984005226937	-3.643084464	0.000269390390373434	0.0426153455894852	NOT_CHANGE
evm.TU.scaffold_2.173	1480.92102160118	-0.063670976	0.103225076013748	-0.616816947	0.537355472822926	0.999559018053955	NOT_CHANGE
evm.TU.scaffold_2.171	550.588791324671	0.0134261473536584	0.186907888183524	0.0718329626648788	0.94273484015686	0.999559018053955	NOT_CHANGE
evm.TU.scaffold_2.172	5808.17765966889	0.297227923667244	0.1085864965696	2.73724572628358	0.00619559953872772	0.319405283362624	NOT_CHANGE
evm.TU.scaffold_2.155	115.377306833244	0.20186762816189	0.249087088849399	0.810429914671095	0.417693130558023	0.999559018053955	NOT_CHANGE
evm.TU.scaffold_2.156	1078.09747463535	0.136905341395692	0.214061351535136	0.639561230525164	0.522457894229671	0.999559018053955	NOT_CHANGE
evm.TU.scaffold_2.157	18.0291831021798	-0.012467021	0.548972017744058	-0.022709757	0.9818817928448	0.999559018053955	NOT_CHANGE
evm.TU.scaffold_2.158	51278.8815403496	0.384794363781195	0.289759686024639	1.32797757017335	0.184185516860826	0.999559018053955	NOT_CHANGE
evm.TU.scaffold_2.194	3.23795837738241	1.58936666127122	1.45844860072907	1.08976528927841	0.275816547722435	NA	NOT_CHANGE
evm.TU.scaffold_2.193	285.624241528279	0.0739626567752317	0.310474208138319	0.238224802049518	0.811706741526176	0.999559018053955	NOT_CHANGE
evm.TU.scaffold_2.182	0.603985471225157	2.44238426511128	3.75270682956121	0.650832685855416	0.515154498176111	NA	NOT_CHANGE
evm.TU.scaffold_2.174	4038.79845977028	0.0379425603192947	0.141202421953772	0.268710407330808	0.788152542367651	0.999559018053955	NOT_CHANGE
evm.TU.scaffold_2.175	1552.52719397981	-0.002131526	0.106742181681787	-0.019968917	0.984068168059247	0.999559018053955	NOT_CHANGE
evm.TU.scaffold_2.176	687.859262726735	0.0549338219985319	0.108784509648689	0.50497834825874	0.613574043458951	0.999559018053955	NOT_CHANGE
evm.TU.scaffold_2.177	596.933778438962	-0.076803895	0.137958282919103	-0.556718261	0.577719938380491	0.999559018053955	NOT_CHANGE
evm.TU.scaffold_2.178	801.610382429876	0.240355389612951	0.121562435645451	1.97721761938014	0.0480170368325422	0.754084031276135	NOT_CHANGE
evm.TU.scaffold_2.179	53.4397422160029	0.15017987396664	0.302287382275889	0.496811586497432	0.619321923822838	0.999559018053955	NOT_CHANGE
evm.TU.scaffold_2.180	294.635414678705	0.0663219277918921	0.158918119988483	0.417333956610478	0.676434154469982	0.999559018053955	NOT_CHANGE
evm.TU.scaffold_2.196	29.9281290403709	-0.120616842	0.534465741780978	-0.225677405	0.821452332737843	0.999559018053955	NOT_CHANGE
evm.TU.scaffold_2.197	735.374080785423	-0.116912954	0.126385659690573	-0.925049204	0.354940313857538	0.999559018053955	NOT_CHANGE
evm.TU.scaffold_2.198	1584.60079257642	-0.087047411	0.10057886931157	-0.865464206	0.386784053547929	0.999559018053955	NOT_CHANGE
evm.TU.scaffold_2.204	331.269475260813	-0.105534296	0.191040031599502	-0.552419801	0.580660767688812	0.999559018053955	NOT_CHANGE
evm.TU.scaffold_2.205	3.99297483597795	-2.081662671	1.29603977852926	-1.606171898	0.108236146074078	NA	NOT_CHANGE
evm.TU.scaffold_2.183	885.676750278694	0.118866039194355	0.111928833530415	1.06197871848682	0.288245346575805	0.999559018053955	NOT_CHANGE
evm.TU.scaffold_2.184	550.173886269998	0.157800812839466	0.128360307140469	1.22935833011665	0.218937486341308	0.999559018053955	NOT_CHANGE
evm.TU.scaffold_2.185	1944.23413008138	0.0557556535455973	0.132858553216336	0.419661754518802	0.674732568141224	0.999559018053955	NOT_CHANGE
evm.TU.scaffold_2.186	83.4273185647608	-0.018768457	0.2655155687245	-0.070686843	0.943646992462492	0.999559018053955	NOT_CHANGE
evm.TU.scaffold_2.187	2087.73568874301	0.0496775187330362	0.127535061109516	0.389520484021076	0.696891160736559	0.999559018053955	NOT_CHANGE
evm.TU.scaffold_2.188	1093.29489955587	0.0135953003910607	0.0898523552350261	0.151307112156376	0.879733459186472	0.999559018053955	NOT_CHANGE
evm.TU.scaffold_2.189	1858.09349536037	0.00536193341296573	0.108247484321156	0.0495340233224967	0.960493723778164	0.999559018053955	NOT_CHANGE
evm.TU.scaffold_2.190	12.0634722247862	-0.149077637	0.567646345350065	-0.262624147	0.792840286694448	0.999559018053955	NOT_CHANGE
evm.TU.scaffold_2.191	95.7824499762897	0.333185838562221	0.207364690562793	1.60676264439209	0.10810644567741	0.964785495098494	NOT_CHANGE
evm.TU.scaffold_2.208	19.3787878684054	0.12041693570141	0.473165592819193	0.254492164115205	0.799115356996484	0.999559018053955	NOT_CHANGE
evm.TU.scaffold_2.209	130.409870143702	0.20076866070828	0.268042542866821	0.74901789305899	0.453846420879707	0.999559018053955	NOT_CHANGE
evm.TU.scaffold_2.207	1367.74376319192	0.238510020568391	0.196915557764781	1.21122994686532	0.225807288431503	0.999559018053955	NOT_CHANGE
evm.TU.scaffold_2.199	285.621629256163	0.0483549490492332	0.233108728322755	0.207435171549143	0.835670016977482	0.999559018053955	NOT_CHANGE
evm.TU.scaffold_2.216	14.1528376624895	0.0894919236924552	0.625175193612137	0.143146952417272	0.886174124073577	0.999559018053955	NOT_CHANGE
evm.TU.scaffold_2.214	2.72227918873113	1.10906065835555	1.75532650545234	0.631825848302653	0.527500681308862	NA	NOT_CHANGE
evm.TU.scaffold_2.210	581.014328197605	0.0666699113222019	0.121324970943833	0.5495151641377	0.582651960864848	0.999559018053955	NOT_CHANGE
evm.TU.scaffold_2.211	1307.54564825502	-0.051006528	0.114114266644976	-0.446977658	0.654891191456746	0.999559018053955	NOT_CHANGE
evm.TU.scaffold_2.212	2204.79191434543	-0.05716904	0.0879266327492825	-0.650190261	0.515569331120761	0.999559018053955	NOT_CHANGE
evm.TU.scaffold_2.213	6054.10224744319	-0.018973624	0.112327177880018	-0.168913918	0.865864351288649	0.999559018053955	NOT_CHANGE
evm.TU.scaffold_2.215	4842.07856855972	0.0815610138747901	0.194314168990459	0.419737862136007	0.674676962590071	0.999559018053955	NOT_CHANGE
evm.TU.scaffold_2.217	776.894919273088	0.099395346130234	0.106631208865931	0.932141229451926	0.351263543148432	0.999559018053955	NOT_CHANGE
evm.TU.scaffold_2.218	1630.99292251676	0.107255575116107	0.0843969175499666	1.27084706680913	0.203783060723881	0.999559018053955	NOT_CHANGE
evm.TU.scaffold_2.219	1310.46627271938	-0.023413008	0.107253914501093	-0.218295141	0.827199160255691	0.999559018053955	NOT_CHANGE
evm.TU.scaffold_2.220	4357.91898945702	0.0226999068002858	0.156245013808907	0.145284039771334	0.8844866154419	0.999559018053955	NOT_CHANGE
evm.TU.scaffold_2.221	95.7995025877847	-0.270757979	0.215891183666777	-1.254140972	0.209790770364238	0.999559018053955	NOT_CHANGE
evm.TU.scaffold_2.222	380.145705239631	-0.387925491	0.158964557921417	-2.440326929	0.0146739753421593	0.481406441054703	NOT_CHANGE
evm.TU.scaffold_2.223	5051.48206157684	0.0550128617565148	0.079318321766403	0.69357067234139	0.487951491146604	0.999559018053955	NOT_CHANGE
evm.TU.scaffold_2.224	521.780093829512	-0.270459661	0.182858122291397	-1.47906835	0.139122048217706	0.999559018053955	NOT_CHANGE
evm.TU.scaffold_2.225	1775.48674611001	-0.051440463	0.0855153139055958	-0.601535098	0.547483642347286	0.999559018053955	NOT_CHANGE
evm.TU.scaffold_2.226	142.252605610192	-0.178365003	0.171707220373658	-1.038774039	0.298909837802635	0.999559018053955	NOT_CHANGE
evm.TU.scaffold_2.227	3274.05719522565	-0.04369967	0.111959977634374	-0.390315103	0.696303556929308	0.999559018053955	NOT_CHANGE
evm.TU.scaffold_2.228	6375.16047927565	0.0577640239154472	0.0849245196541367	0.680180755224719	0.49639001629695	0.999559018053955	NOT_CHANGE
evm.TU.scaffold_2.229	1187.32530596226	-0.057430955	0.0760889682607377	-0.75478688	0.450376867513175	0.999559018053955	NOT_CHANGE
evm.TU.scaffold_2.230	137.23389143373	0.055589658221992	0.195983651154731	0.283644364692968	0.776682934684808	0.999559018053955	NOT_CHANGE
evm.TU.scaffold_2.231	1684.48733771702	-0.093303012	0.087661443237759	-1.064356332	0.287167308063346	0.999559018053955	NOT_CHANGE
evm.TU.scaffold_2.232	1029.4379815934	-0.054463377	0.0898717690245798	-0.606012074	0.544506735592584	0.999559018053955	NOT_CHANGE
evm.TU.scaffold_2.235	50.044937709192	-0.304021722	0.293921939718135	-1.034362125	0.300966903653956	0.999559018053955	NOT_CHANGE
evm.TU.scaffold_2.233	860.484676998994	0.0288139894807975	0.0821744882888176	0.350643978207997	0.725855458931019	0.999559018053955	NOT_CHANGE
evm.TU.scaffold_2.234	7204.36898199626	0.0746620746325642	0.0773510379188062	0.965236881642564	0.334426177861168	0.999559018053955	NOT_CHANGE
evm.TU.scaffold_2.236	1327.46102534058	0.0963502241314891	0.0968804404558076	0.994527106588039	0.319966315438111	0.999559018053955	NOT_CHANGE
evm.TU.scaffold_2.237	947.582619449368	-0.013593273	0.103145049772545	-0.131787932	0.895152032187205	0.999559018053955	NOT_CHANGE
evm.TU.scaffold_2.238	2156.1324089681	-0.062069472	0.109478148395268	-0.56695763	0.570742968723895	0.999559018053955	NOT_CHANGE
evm.TU.scaffold_2.239	2687.42258217615	-0.091852821	0.100752673010163	-0.911666345	0.361944385620958	0.999559018053955	NOT_CHANGE
evm.TU.scaffold_2.240	12127.5881461323	0.189917285629457	0.0924979915235178	2.05320442640281	0.0400527553110554	0.707847472364736	NOT_CHANGE
evm.TU.scaffold_2.254	285.65476095133	0.370498280507387	0.258841418052699	1.43137169968662	0.152323714768179	0.999559018053955	NOT_CHANGE
evm.TU.scaffold_2.255	908.046286175419	-0.001260051	0.111375526805072	-0.011313539	0.990973294550119	0.999879056936877	NOT_CHANGE
evm.TU.scaffold_2.256	382.329246089114	-0.127292784	0.1391041732695	-0.91508961	0.360144589092097	0.999559018053955	NOT_CHANGE
evm.TU.scaffold_2.263	186.170087691779	0.054457730310595	0.279106483880007	0.195114529600134	0.845303288199986	0.999559018053955	NOT_CHANGE
evm.TU.scaffold_2.262	1106.04772051796	-0.130707328	0.143406658022146	-0.911445322	0.362060782831954	0.999559018053955	NOT_CHANGE
evm.TU.scaffold_2.258	0.516397873701076	-0.297959214	3.70286739535174	-0.080467158	0.935865715907844	NA	NOT_CHANGE
evm.TU.scaffold_2.259	415.62040078133	-0.115178814	0.158438582900165	-0.726961905	0.467249292841231	0.999559018053955	NOT_CHANGE
evm.TU.scaffold_2.260	341.75889183837	-0.047511888	0.20811455035961	-0.228296809	0.819415504825887	0.999559018053955	NOT_CHANGE
evm.TU.scaffold_2.261	100.615938546582	0.121413750762255	0.280305538779761	0.433147883166343	0.66490733819256	0.999559018053955	NOT_CHANGE
evm.TU.scaffold_2.241	1630.8037966577	-0.048927427	0.134172375977061	-0.364660957	0.715364506070259	0.999559018053955	NOT_CHANGE
evm.TU.scaffold_2.242	1407.48254426358	0.0217304787204324	0.0845719218199611	0.256946729514943	0.797219896312514	0.999559018053955	NOT_CHANGE
evm.TU.scaffold_2.243	2576.89211235466	0.0102600894057412	0.098764630792421	0.103884248069589	0.917261207685355	0.999559018053955	NOT_CHANGE
evm.TU.scaffold_2.244	295.362329825866	0.03372715177312	0.148286450454229	0.227445944452831	0.82007699777201	0.999559018053955	NOT_CHANGE
evm.TU.scaffold_2.245	4589.25015786862	0.065272298336639	0.0842367092103957	0.774867619455673	0.438417887625019	0.999559018053955	NOT_CHANGE
evm.TU.scaffold_2.246	601.784458915752	-0.021999466	0.161253576447585	-0.136427771	0.891483120792522	0.999559018053955	NOT_CHANGE
evm.TU.scaffold_2.247	103.259267826826	0.130239869005628	0.204306205984617	0.637473875930297	0.523816221136849	0.999559018053955	NOT_CHANGE
evm.TU.scaffold_2.248	610.985789753943	-0.061131321	0.145943021839614	-0.418871146	0.675310305283466	0.999559018053955	NOT_CHANGE
evm.TU.scaffold_2.249	1014.82833838409	-0.114310895	0.133039966981508	-0.859222213	0.390217930445327	0.999559018053955	NOT_CHANGE
evm.TU.scaffold_2.250	830.195256335128	-0.036640819	0.130341262273107	-0.281114505	0.778622576297181	0.999559018053955	NOT_CHANGE
evm.TU.scaffold_2.251	2478.32099475629	-0.01883385	0.0871984099455776	-0.215988453	0.828996748439696	0.999559018053955	NOT_CHANGE
evm.TU.scaffold_2.252	1111.13889401514	0.711400286645685	0.182837573474885	3.89088672052084	9.98785563140378e-05	0.0205963851484734	NOT_CHANGE
evm.TU.scaffold_2.253	1066.32688644156	0.0978034749555336	0.139929275002187	0.698949343902517	0.484583688665859	0.999559018053955	NOT_CHANGE
evm.TU.scaffold_2.266	29.6201479331332	0.0316460457328576	0.583755965143506	0.0542110875476501	0.956766987090255	0.999559018053955	NOT_CHANGE
evm.TU.scaffold_2.267	1670.5497051905	-0.239596369	0.10351870242945	-2.314522534	0.0206390766428356	0.567837419638024	NOT_CHANGE
evm.TU.scaffold_2.268	1197.88358981065	-0.166890417	0.0708938340426552	-2.354089311	0.0185681492026489	0.537405982436565	NOT_CHANGE
evm.TU.scaffold_2.271	25.2592701448786	-0.081781125	0.359504854356646	-0.227482671	0.820048442448991	0.999559018053955	NOT_CHANGE
evm.TU.scaffold_2.264	5956.80031004192	0.168578756204536	0.151155003717048	1.11527076219127	0.264734410599977	0.999559018053955	NOT_CHANGE
evm.TU.scaffold_2.265	4086.68534582132	-0.020265949	0.0539979842580108	-0.375309359	0.707430406614866	0.999559018053955	NOT_CHANGE
evm.TU.scaffold_2.269	886.37084484473	-0.103203982	0.101807714113386	-1.013714753	0.310718882446173	0.999559018053955	NOT_CHANGE
evm.TU.scaffold_2.270	1340.09185755776	0.0475480212962038	0.0939165758782379	0.506279331966377	0.612660570029952	0.999559018053955	NOT_CHANGE
evm.TU.scaffold_2.272	62.9892982891026	0.203061344766994	0.256791233021771	0.790764320017801	0.429081534437221	0.999559018053955	NOT_CHANGE
evm.TU.scaffold_2.273	1485.15370573149	0.074828948792083	0.154580783443507	0.484076656393904	0.628331467437029	0.999559018053955	NOT_CHANGE
evm.TU.scaffold_2.274	9474.26807780497	0.011728396297279	0.097554501224199	0.120224040409216	0.904305674400537	0.999559018053955	NOT_CHANGE
evm.TU.scaffold_2.275	2082.40198210708	-0.016817266	0.0940090595368523	-0.178889847	0.858024195332283	0.999559018053955	NOT_CHANGE
evm.TU.scaffold_2.276	1609.56155900078	0.141313819309078	0.0984789702183809	1.43496442941787	0.151297234075965	0.999559018053955	NOT_CHANGE
evm.TU.scaffold_2.277	2391.62536386445	0.0213140032955395	0.156157200975759	0.136490684786597	0.891433388099824	0.999559018053955	NOT_CHANGE
evm.TU.scaffold_2.278	256.537949393204	-0.136822498	0.215053459748194	-0.636225514	0.524629445836964	0.999559018053955	NOT_CHANGE
evm.TU.scaffold_2.285	0.460339974715789	-3.020130241	3.7226242369849	-0.811290651	0.417198777619781	NA	NOT_CHANGE
evm.TU.scaffold_2.279	35.060166260879	0.343785901563097	0.346646545564489	0.991747663324515	0.321320633907234	0.999559018053955	NOT_CHANGE
evm.TU.scaffold_2.280	1156.61803469194	-0.085069639	0.122510724180791	-0.694385246	0.487440643767469	0.999559018053955	NOT_CHANGE
evm.TU.scaffold_2.281	497.26149145945	-0.16898267	0.189164964524985	-0.893308499	0.371691988097838	0.999559018053955	NOT_CHANGE
evm.TU.scaffold_2.282	2325.05837607488	-0.041930809	0.137495830554754	-0.304960587	0.760396170050569	0.999559018053955	NOT_CHANGE
evm.TU.scaffold_2.283	100.128253011492	-0.234410013	0.307712313037789	-0.761783013	0.446189520244024	0.999559018053955	NOT_CHANGE
evm.TU.scaffold_2.284	6938.08284710645	-0.160010434	0.0798449824077674	-2.004013647	0.0450685986014466	0.739278660013501	NOT_CHANGE
evm.TU.scaffold_2.286	29.7597709015363	0.0927715887739465	0.489713278501903	0.189440623414883	0.849747487974168	0.999559018053955	NOT_CHANGE
evm.TU.scaffold_2.287	102.719241449413	-0.103139535	0.309666713460099	-0.333066262	0.739084265731601	0.999559018053955	NOT_CHANGE
evm.TU.scaffold_2.291	13.0683317747305	0.210985026571058	0.809617117882974	0.26059852479744	0.794402127	0.999559018053955	NOT_CHANGE
evm.TU.scaffold_2.289	16887.6980474436	0.0800791191622932	0.223942808825543	0.357587366088083	0.720652134378043	0.999559018053955	NOT_CHANGE
evm.TU.scaffold_2.290	9.8196236942685	-0.350052392	0.749530428405548	-0.467028928	0.640479181512824	0.999559018053955	NOT_CHANGE
evm.TU.scaffold_2.292	138.619177669409	0.0616129239895686	0.183033042324915	0.336621864593143	0.736401971650033	0.999559018053955	NOT_CHANGE
evm.TU.scaffold_2.293	88.0813161309926	0.0526824952511169	0.258203323428623	0.204034923143351	0.838326208187206	0.999559018053955	NOT_CHANGE
evm.TU.scaffold_2.294	0.913590616990578	0.564931608773377	2.71936362413503	0.207744048555871	0.835428822135059	NA	NOT_CHANGE
evm.TU.scaffold_2.296	4.13928244131426	0.103844465548554	1.15051839718234	0.0902588483616365	0.928081520876055	NA	NOT_CHANGE
evm.TU.scaffold_2.297	10.2553870899867	0.570565582779194	0.664145931249737	0.859096707414212	0.390287163727323	0.999559018053955	NOT_CHANGE
evm.TU.scaffold_2.295	16830.7698304695	-0.151284943	0.183733164827982	-0.823394855	0.410283487994592	0.999559018053955	NOT_CHANGE
evm.TU.scaffold_2.298	5.13496480123141	1.08112806787627	0.992852828903451	1.08891069895053	0.276193267729904	0.999559018053955	NOT_CHANGE
evm.TU.scaffold_2.299	3.12721779964914	0.258304616958271	1.14781074021352	0.225041122119332	0.821947283804221	NA	NOT_CHANGE
evm.TU.scaffold_2.300	2757.25209636095	-0.079912236	0.140546648527442	-0.568581586	0.569640124450126	0.999559018053955	NOT_CHANGE
evm.TU.scaffold_2.301	676.741939153896	-0.079454205	0.188715240856052	-0.421026966	0.673735390829565	0.999559018053955	NOT_CHANGE
evm.TU.scaffold_2.302	73258.3778085479	-0.22638092	0.125503128930789	-1.803787059	0.0712646952852977	0.846526771763421	NOT_CHANGE
evm.TU.scaffold_2.303	5306.67217702405	0.103377943204616	0.132078213177548	0.782702466345822	0.433801853586407	0.999559018053955	NOT_CHANGE
evm.TU.scaffold_2.304	1793.60490748348	-0.10245751	0.130546977753458	-0.784832493	0.432551786333117	0.999559018053955	NOT_CHANGE
evm.TU.scaffold_2.305	734.729158198375	0.0106062661427065	0.105843334143499	0.100207218796857	0.920179815093012	0.999559018053955	NOT_CHANGE
evm.TU.scaffold_2.306	757.667204445414	-0.048361019	0.139222730916021	-0.347364387	0.728317584443067	0.999559018053955	NOT_CHANGE
evm.TU.scaffold_2.307	9854.90889514966	0.153092633209557	0.174170913060415	0.878979334261479	0.379412480997222	0.999559018053955	NOT_CHANGE
evm.TU.scaffold_2.308	11688.5488169254	-0.011487666	0.194137127480135	-0.059172946	0.952814357636547	0.999559018053955	NOT_CHANGE
evm.TU.scaffold_2.309	2863.88494833591	-0.128343921	0.0807469956276419	-1.589457541	0.111957132506348	0.969192891120087	NOT_CHANGE
evm.TU.scaffold_2.312	31.9721540887777	-0.409744807	0.290216867588506	-1.411857315	0.157991978328884	0.999559018053955	NOT_CHANGE
evm.TU.scaffold_2.313	431.029294161872	-0.104974143	0.12561260483491	-0.835697525	0.403325088028027	0.999559018053955	NOT_CHANGE
evm.TU.scaffold_2.314	1505.19205378946	0.0844455593133013	0.077047695057067	1.09601668486974	0.273071472871916	0.999559018053955	NOT_CHANGE
evm.TU.scaffold_2.315	87.1267887520274	0.411554230968275	0.293948937576773	1.40008749261353	0.16148711997756	0.999559018053955	NOT_CHANGE
evm.TU.scaffold_2.316	185.869699444334	-0.115008613	0.158405121421169	-0.726041001	0.46781363588561	0.999559018053955	NOT_CHANGE
evm.TU.scaffold_2.317	1706.62693454509	-0.266700026	0.122876095806922	-2.170479333	0.0299705525965505	0.628531430625509	NOT_CHANGE
evm.TU.scaffold_2.318	885.396937684818	-0.089222633	0.0867692676113885	-1.028274589	0.303820680902311	0.999559018053955	NOT_CHANGE
evm.TU.scaffold_2.319	1713.88358940726	-0.216448287	0.0944714061048823	-2.291151324	0.0219546631130971	0.571019030698301	NOT_CHANGE
evm.TU.scaffold_2.320	880.424979468801	0.0505519283798317	0.103051651552477	0.490549424664863	0.623745164697648	0.999559018053955	NOT_CHANGE
evm.TU.scaffold_2.310	264.140996308807	-0.132685689	0.178789739605606	-0.742132573	0.458007016316041	0.999559018053955	NOT_CHANGE
evm.TU.scaffold_2.311	55495.6328844275	-0.079202769	0.263239599839278	-0.300877104	0.76350820978877	0.999559018053955	NOT_CHANGE
evm.TU.scaffold_2.321	275.711607508579	0.172647698374053	0.19175105467731	0.900374178721439	0.367921157346267	0.999559018053955	NOT_CHANGE
evm.TU.scaffold_2.322	1746.02608699534	-0.031744607	0.0864055240918145	-0.367390944	0.713327425587811	0.999559018053955	NOT_CHANGE
evm.TU.scaffold_2.323	399.545192151583	0.0900506524551349	0.141010272607688	0.6386105833982	0.523076294643096	0.999559018053955	NOT_CHANGE
evm.TU.scaffold_2.324	3643.13903812158	0.0352330819553792	0.0794770834050835	0.443311209292887	0.657540649088457	0.999559018053955	NOT_CHANGE
evm.TU.scaffold_2.325	1072.99731635484	0.0529631790438195	0.069002821167188	0.767550922526691	0.442754028965294	0.999559018053955	NOT_CHANGE
evm.TU.scaffold_2.326	6175.49669415902	-0.043753664	0.215259752263325	-0.203259846	0.838931938797286	0.999559018053955	NOT_CHANGE
evm.TU.scaffold_2.327	3019.22046405117	-0.026406451	0.157984459132158	-0.167145876	0.867255270193977	0.999559018053955	NOT_CHANGE
evm.TU.scaffold_2.328	6009.59821307584	-0.058014078	0.0927079952284488	-0.625772111	0.531464426698011	0.999559018053955	NOT_CHANGE
evm.TU.scaffold_2.332	722.147156314352	-0.096298942	0.132233337134296	-0.728250108	0.466460497413139	0.999559018053955	NOT_CHANGE
evm.TU.scaffold_2.329	14.5121767763335	-0.191816135	0.61456876843189	-0.312115006	0.754953122977273	0.999559018053955	NOT_CHANGE
evm.TU.scaffold_2.330	26.4268147755158	-0.176964233	0.529136777007196	-0.334439488	0.738047945974475	0.999559018053955	NOT_CHANGE
evm.TU.scaffold_2.331	6290.33299014352	-0.28840158	0.145604534625017	-1.980718397	0.0476228624173249	0.754084031276135	NOT_CHANGE
evm.TU.scaffold_2.333	1472.38146471995	-0.014132329	0.100250620597872	-0.140969985	0.887893653746216	0.999559018053955	NOT_CHANGE
evm.TU.scaffold_2.334	1207.63364330587	-0.080780852	0.0730334872400651	-1.106079629	0.268692054937977	0.999559018053955	NOT_CHANGE
evm.TU.scaffold_2.335	466.333655852666	-0.158736708	0.115809388962134	-1.370672187	0.170477168782484	0.999559018053955	NOT_CHANGE
evm.TU.scaffold_2.342	122.093335547133	0.286220848358382	0.26473664119548	1.0811531303936	0.279629002874911	0.999559018053955	NOT_CHANGE
evm.TU.scaffold_2.339	4.62358930372251	0.448921387282544	1.00838240430214	0.445189627830945	0.65618272173586	0.999559018053955	NOT_CHANGE
evm.TU.scaffold_2.340	3171.63024922068	-0.071090106	0.13278818806945	-0.535364681	0.592397707773105	0.999559018053955	NOT_CHANGE
evm.TU.scaffold_2.341	779.871506370919	-0.01498311	0.104288433001554	-0.143669916	0.885761128359399	0.999559018053955	NOT_CHANGE
evm.TU.scaffold_2.336	25.9696927788129	0.0720615358451576	0.436927004753601	0.164928088813818	0.869000583466976	0.999559018053955	NOT_CHANGE
evm.TU.scaffold_2.337	4992.18781353688	-0.00442751	0.123462730937799	-0.035861102	0.971393112030328	0.999559018053955	NOT_CHANGE
evm.TU.scaffold_2.338	1015.48864499865	-0.027321242	0.127417846078635	-0.214422416	0.830217662866313	0.999559018053955	NOT_CHANGE
evm.TU.scaffold_2.343	1135.17017969754	0.0249585463677202	0.148127147405831	0.168494072861202	0.866194606183645	0.999559018053955	NOT_CHANGE
evm.TU.scaffold_2.344	577.189378056575	-0.171919278	0.123982740018594	-1.386638804	0.165551929720845	0.999559018053955	NOT_CHANGE
evm.TU.scaffold_2.349	236.903628174209	-0.05519965	0.14202888600971	-0.388650872	0.697534428820266	0.999559018053955	NOT_CHANGE
evm.TU.scaffold_2.350	231.285559566462	1.25348709021381	0.259757836113155	4.82559875370909	1.39583278855551e-06	0.00100744231513994	UP
evm.TU.scaffold_2.346	6961.26692602759	-0.148354873	0.0992427419176576	-1.494868741	0.134948701729017	0.999559018053955	NOT_CHANGE
evm.TU.scaffold_2.347	4404.13841131891	-0.129135167	0.249229974640617	-0.518136579	0.604362980155291	0.999559018053955	NOT_CHANGE
evm.TU.scaffold_2.348	2545.5273881144	-0.133211	0.167656015459746	-0.794549479	0.426875616340088	0.999559018053955	NOT_CHANGE
evm.TU.scaffold_2.351	892.223925539595	-0.464517036	0.576903499672213	-0.805190185	0.420709939466754	0.999559018053955	NOT_CHANGE
evm.TU.scaffold_2.355	40.0506413696004	-0.148200654	0.336180153478849	-0.440837012	0.659330996567964	0.999559018053955	NOT_CHANGE
evm.TU.scaffold_2.356	15.8127208768323	-0.672386535	0.422159785030608	-1.592729954	0.111220784736147	0.969192891120087	NOT_CHANGE
evm.TU.scaffold_2.357	91.7405507613187	-0.090396845	0.293871823543053	-0.307606369	0.75838187307162	0.999559018053955	NOT_CHANGE
evm.TU.scaffold_2.352	7036.15515893078	0.06011954435549	0.156433035849842	0.384314886103713	0.700745076099472	0.999559018053955	NOT_CHANGE
evm.TU.scaffold_2.353	1237.07270031698	-0.191603415	0.27914950104861	-0.686382795	0.492471751258007	0.999559018053955	NOT_CHANGE
evm.TU.scaffold_2.354	859.841229058054	-0.012192759	0.0913028388352229	-0.133541944	0.893764794420408	0.999559018053955	NOT_CHANGE
evm.TU.scaffold_2.358	1709.40931942634	-0.070873701	0.0737087468600206	-0.961537179	0.336282140805118	0.999559018053955	NOT_CHANGE
evm.TU.scaffold_2.359	1356.67440757869	0.0974688806856342	0.0774363409929689	1.2586968784396	0.20813983935314	0.999559018053955	NOT_CHANGE
evm.TU.scaffold_2.368	32.1940087111219	-0.195089328	0.484931504531965	-0.402302853	0.687461154978447	0.999559018053955	NOT_CHANGE
evm.TU.scaffold_2.367	461.07692292508	-0.117309307	0.239370055041163	-0.490075114	0.624080747615799	0.999559018053955	NOT_CHANGE
evm.TU.scaffold_2.360	0.654786783026592	2.73041672765892	3.22338586461422	0.847064807733065	0.396958999465397	NA	NOT_CHANGE
evm.TU.scaffold_2.363	3.13770220563461	0.615988064416331	1.60019823441439	0.384944846937517	0.700278278286597	NA	NOT_CHANGE
evm.TU.scaffold_2.361	1250.65246305802	-0.45376827	0.283533016305178	-1.600407161	0.109508287473378	0.968298631655041	NOT_CHANGE
evm.TU.scaffold_2.362	0.985495237632265	0.932352185807714	2.22603837670004	0.418839223782776	0.675333636691724	NA	NOT_CHANGE
evm.TU.scaffold_2.364	764.414759683071	0.0664347273518027	0.106435377996921	0.624178995763272	0.532510039399154	0.999559018053955	NOT_CHANGE
evm.TU.scaffold_2.365	86.1782517578029	-0.000124121	0.293292281618716	-0.000423198	0.999662336660412	0.999879056936877	NOT_CHANGE
evm.TU.scaffold_2.369	1988.6339919044	-0.161782215	0.121452406429616	-1.332062652	0.182839601823284	0.999559018053955	NOT_CHANGE
evm.TU.scaffold_2.370	1275.71636287032	-0.125905267	0.107566289853141	-1.170490006	0.241803833641152	0.999559018053955	NOT_CHANGE
evm.TU.scaffold_2.371	184.585973379831	-0.132960183	0.170184383938217	-0.781271349	0.434642917759374	0.999559018053955	NOT_CHANGE
evm.TU.scaffold_2.372	887.916183643004	0.211319056540036	0.169262044761834	1.24847278571743	0.211857968548991	0.999559018053955	NOT_CHANGE
evm.TU.scaffold_2.373	1040.85934632991	-0.107331437	0.111751968640364	-0.960443367	0.336832120915656	0.999559018053955	NOT_CHANGE
evm.TU.scaffold_2.384	1.12063286037689	-4.18237559	2.29941100321775	-1.818889961	0.0689282197546847	NA	NOT_CHANGE
evm.TU.scaffold_2.382	18.4895914320277	-0.315945624	0.465210668441736	-0.679145267	0.497045823008672	0.999559018053955	NOT_CHANGE
evm.TU.scaffold_2.383	1.20191208207531	-0.056994802	2.31554154045679	-0.024614027	0.980362830743484	NA	NOT_CHANGE
evm.TU.scaffold_2.385	68.569959032383	-0.310382569	0.350597008446306	-0.885297255	0.375996329906315	0.999559018053955	NOT_CHANGE
evm.TU.scaffold_2.386	1535.80001037263	0.0314249189017707	0.112975952159486	0.278155822554243	0.780892745592638	0.999559018053955	NOT_CHANGE
evm.TU.scaffold_2.387	784.680156195807	0.0411050430127426	0.112350342794966	0.365864865118901	0.714465914933431	0.999559018053955	NOT_CHANGE
evm.TU.scaffold_2.388	1935.14014368539	-0.080721955	0.118283730261767	-0.682443434	0.49495859960506	0.999559018053955	NOT_CHANGE
evm.TU.scaffold_2.389	60.6616849183489	-0.013011964	0.270895605346671	-0.048033132	0.961689837607897	0.999559018053955	NOT_CHANGE
evm.TU.scaffold_2.390	4.01209451606185	-0.154697941	1.07673850717334	-0.143672711	0.885758920784543	NA	NOT_CHANGE
evm.TU.scaffold_2.391	367.760565166548	-0.045537481	0.160020144460985	-0.28457343	0.77597096947109	0.999559018053955	NOT_CHANGE
evm.TU.scaffold_2.392	1001.95354702416	-0.35900331	0.165733232869736	-2.166151616	0.0302996030229306	0.630724345095926	NOT_CHANGE
evm.TU.scaffold_2.393	745.489341130208	0.104706695453254	0.141414596181321	0.74042353675429	0.459043041581016	0.999559018053955	NOT_CHANGE
evm.TU.scaffold_2.394	55.6988751722656	-0.407987004	0.328964576789507	-1.240215613	0.214895654981016	0.999559018053955	NOT_CHANGE
evm.TU.scaffold_2.395	1259.2613648884	-0.219012443	0.196492317249101	-1.114610719	0.265017274775778	0.999559018053955	NOT_CHANGE
evm.TU.scaffold_2.396	47.2052407518703	-0.002666625	0.260233083534787	-0.010247065	0.991824168501395	0.999879056936877	NOT_CHANGE
evm.TU.scaffold_2.376	0.934785441466659	2.42377359815789	3.03133223243962	0.799573722807425	0.423957817080149	NA	NOT_CHANGE
evm.TU.scaffold_2.374	1375.8671412905	0.290725306783588	0.129113942287972	2.25169568546797	0.0243415095086886	0.595541847047322	NOT_CHANGE
evm.TU.scaffold_2.375	479.692678034228	-0.032512705	0.0899298781729004	-0.36153396	0.71770032309848	0.999559018053955	NOT_CHANGE
evm.TU.scaffold_2.377	4356.98899676334	-0.151853886	0.119133795593123	-1.274649944	0.202433171465651	0.999559018053955	NOT_CHANGE
evm.TU.scaffold_2.378	4884.36844453618	-0.048003709	0.0809518982269598	-0.592990524	0.553187493996336	0.999559018053955	NOT_CHANGE
evm.TU.scaffold_2.379	2828.35743939335	-0.045979141	0.0713174309069065	-0.644711122	0.519114407160086	0.999559018053955	NOT_CHANGE
evm.TU.scaffold_2.380	6167.62717587487	-0.072846945	0.0847949555901891	-0.859095267	0.390287958285305	0.999559018053955	NOT_CHANGE
evm.TU.scaffold_2.381	1540.92246034457	0.00545571236440475	0.0915470112325485	0.0595946529651973	0.952478477117035	0.999559018053955	NOT_CHANGE
evm.TU.scaffold_2.404	2495.29518736845	0.136142980746897	0.0750838131862217	1.81321346065946	0.0697989045193492	0.83700700871178	NOT_CHANGE
evm.TU.scaffold_2.405	3.0228638417297	-0.234777677	1.56907758130773	-0.149627832	0.881058248606153	NA	NOT_CHANGE
evm.TU.scaffold_2.406	7.25705236211211	-0.266263982	1.19313028547884	-0.223164214	0.823407703044556	0.999559018053955	NOT_CHANGE
evm.TU.scaffold_2.407	61.119435355342	0.519207849386617	0.276616505205391	1.87699518870394	0.060518753289382	0.81042516552862	NOT_CHANGE
evm.TU.scaffold_2.408	20.6194014757215	0.319217733477737	0.429409254808271	0.743388107972348	0.457246741990912	0.999559018053955	NOT_CHANGE
evm.TU.scaffold_2.397	42.8217189539815	-0.80091545	0.309967244477102	-2.583871246	0.00976982586805683	0.39586648815551	NOT_CHANGE
evm.TU.scaffold_2.398	1374.21833311354	-0.107668593	0.0977065750294524	-1.101958522	0.270479704298868	0.999559018053955	NOT_CHANGE
evm.TU.scaffold_2.399	1149.73822989733	0.0286821732874892	0.120365938217807	0.23829144450806	0.811655056553746	0.999559018053955	NOT_CHANGE
evm.TU.scaffold_2.400	6259.19398988855	-0.128686868	0.182611079521358	-0.704704603	0.480994085921504	0.999559018053955	NOT_CHANGE
evm.TU.scaffold_2.401	1113.02816427319	-0.131651561	0.0780020107743534	-1.687797014	0.0914502009506754	0.931985145092984	NOT_CHANGE
evm.TU.scaffold_2.402	4986.20053648219	0.224884659055608	0.176671264844049	1.27289890211698	0.203053918902728	0.999559018053955	NOT_CHANGE
evm.TU.scaffold_2.403	1281.27470132609	0.040176099921989	0.109963914046352	0.365357128930987	0.714844838659759	0.999559018053955	NOT_CHANGE
evm.TU.scaffold_2.413	280.320085901888	0.559807165169134	0.276637362124881	2.02361373340606	0.0430099108703992	0.725078030264773	NOT_CHANGE
evm.TU.scaffold_2.414	1703.59564612582	-0.201466331	0.134404281304279	-1.49895769	0.133884608583225	0.999559018053955	NOT_CHANGE
evm.TU.scaffold_2.409	1930.1034441791	0.00692389094338541	0.109327506360918	0.0633316461140884	0.949502416380687	0.999559018053955	NOT_CHANGE
evm.TU.scaffold_2.410	27545.8183527329	0.306485756383209	0.274509177390429	1.11648637505223	0.2642139991163	0.999559018053955	NOT_CHANGE
evm.TU.scaffold_2.411	822.599597814963	-0.063146499	0.146519042064791	-0.430978106	0.666484289967318	0.999559018053955	NOT_CHANGE
evm.TU.scaffold_2.412	347.33691493624	-0.041480655	0.20887847935078	-0.198587498	0.842585434021988	0.999559018053955	NOT_CHANGE
evm.TU.scaffold_2.430	38.5301207036587	-0.068347466	0.450724502145124	-0.151639117	0.879471579249646	0.999559018053955	NOT_CHANGE
evm.TU.scaffold_2.415	27.8021644180364	0.434049079293877	0.425765664226319	1.01945533837871	0.307986845846493	0.999559018053955	NOT_CHANGE
evm.TU.scaffold_2.416	22.0442705314454	-0.531122611	0.562716041732191	-0.943855464	0.345243513242715	0.999559018053955	NOT_CHANGE
evm.TU.scaffold_2.417	25.3054765068618	0.218666014024164	0.483269575179947	0.452472129955094	0.650928894515678	0.999559018053955	NOT_CHANGE
evm.TU.scaffold_2.418	409.573851462832	0.248357837542883	0.158841180776321	1.56356076131553	0.117920755853644	0.97966647640682	NOT_CHANGE
evm.TU.scaffold_2.419	1747.52840680001	-0.152697847	0.10914172107576	-1.399078608	0.161789411903126	0.999559018053955	NOT_CHANGE
evm.TU.scaffold_2.420	592.61839956487	0.142294898466728	0.104557811001579	1.36092078730091	0.173538723548898	0.999559018053955	NOT_CHANGE
evm.TU.scaffold_2.421	1089.27056006455	0.139458986202508	0.135174047793263	1.03169941626516	0.302212950969663	0.999559018053955	NOT_CHANGE
evm.TU.scaffold_2.422	5099.78805018926	0.166471340313385	0.265410615610093	0.627221861230837	0.53051381507392	0.999559018053955	NOT_CHANGE
evm.TU.scaffold_2.423	3801.2648293153	-0.148621042	0.165096498211542	-0.900207113	0.368010041506609	0.999559018053955	NOT_CHANGE
evm.TU.scaffold_2.424	6.33712362608074	-0.965942436	0.873721020124249	-1.105550186	0.268921260887056	0.999559018053955	NOT_CHANGE
evm.TU.scaffold_2.425	8.4707723386869	0.646431388467743	0.811098949569753	0.796982154656521	0.425461395481936	0.999559018053955	NOT_CHANGE
evm.TU.scaffold_2.426	6944.62040973744	0.0862645229134942	0.0870648144345634	0.9908080947939	0.321779295877196	0.999559018053955	NOT_CHANGE
evm.TU.scaffold_2.427	988.236034106918	0.0212126286502645	0.0951524189338096	0.222933151757503	0.823587534221211	0.999559018053955	NOT_CHANGE
evm.TU.scaffold_2.428	1379.31544922914	0.0166259504832638	0.0811065446567467	0.204989012337129	0.837580709629047	0.999559018053955	NOT_CHANGE
evm.TU.scaffold_2.429	1204.6660159724	-0.098916468	0.0919462202871224	-1.075807879	0.282013187852711	0.999559018053955	NOT_CHANGE
evm.TU.scaffold_2.455	1195.7456191104	0.0643870875891243	0.0826620950304473	0.778919135371639	0.436027351101442	0.999559018053955	NOT_CHANGE
evm.TU.scaffold_2.456	68.5692786389419	0.170596028931869	0.335913591698426	0.507856880899972	0.61155371590193	0.999559018053955	NOT_CHANGE
evm.TU.scaffold_2.457	27.1307915113009	-0.135604786	0.488340642182172	-0.277684825	0.781254310876742	0.999559018053955	NOT_CHANGE
evm.TU.scaffold_2.447	2.81682372237692	0.967794395697959	1.28328945314329	0.754151289350537	0.450758382823486	NA	NOT_CHANGE
evm.TU.scaffold_2.448	253.300232576659	0.121356372071906	0.164946112875965	0.735733446250794	0.461892930961588	0.999559018053955	NOT_CHANGE
evm.TU.scaffold_2.449	1060.16914446081	0.0305933358950283	0.103375575449028	0.295943560769953	0.76727318357227	0.999559018053955	NOT_CHANGE
evm.TU.scaffold_2.450	842.893124165898	-0.171639128	0.15025243417106	-1.142338417	0.253313378620655	0.999559018053955	NOT_CHANGE
evm.TU.scaffold_2.451	1310.64078398185	-0.146308238	0.12854695987743	-1.138169568	0.255049683307535	0.999559018053955	NOT_CHANGE
evm.TU.scaffold_2.452	1257.93411623506	-0.129071338	0.0940267943290127	-1.372708061	0.169843122308231	0.999559018053955	NOT_CHANGE
evm.TU.scaffold_2.453	8019.18295200057	0.0503244044825105	0.0751182598197778	0.669935706754227	0.502898776363718	0.999559018053955	NOT_CHANGE
evm.TU.scaffold_2.454	2261.49148554112	-0.030969699	0.0689519187686173	-0.449149194	0.653324034986003	0.999559018053955	NOT_CHANGE
evm.TU.scaffold_2.432	1802.56422233497	0.00811572013081024	0.103752509793794	0.0782219162402919	0.937651528790126	0.999559018053955	NOT_CHANGE
evm.TU.scaffold_2.433	719.720249141176	0.0991407305539354	0.119571459128022	0.82913373539908	0.407028736156952	0.999559018053955	NOT_CHANGE
evm.TU.scaffold_2.434	1622.32579685929	-0.111583663	0.0916511953971776	-1.217481803	0.223420955758384	0.999559018053955	NOT_CHANGE
evm.TU.scaffold_2.435	6744.5662174262	-0.027030123	0.105797305719369	-0.255489712	0.798344888613653	0.999559018053955	NOT_CHANGE
evm.TU.scaffold_2.436	1718.99496296368	-0.044195715	0.124756786585108	-0.354254993	0.723147793669932	0.999559018053955	NOT_CHANGE
evm.TU.scaffold_2.437	18570.6814441374	0.19270918609839	0.159064481348894	1.21151613775862	0.225697653573395	0.999559018053955	NOT_CHANGE
evm.TU.scaffold_2.438	2648.72381362047	-0.229359618	0.218380753384058	-1.050273956	0.293592175683938	0.999559018053955	NOT_CHANGE
evm.TU.scaffold_2.439	550.025953905471	-0.166984081	0.152852398172541	-1.09245313	0.274633981180626	0.999559018053955	NOT_CHANGE
evm.TU.scaffold_2.440	1616.09547064408	0.298710923023152	0.100083452807051	2.98461848232827	0.00283932216229342	0.211538660194609	NOT_CHANGE
evm.TU.scaffold_2.441	5313.71090076196	0.121545891777655	0.152085809507798	0.799192851529145	0.424178596320764	0.999559018053955	NOT_CHANGE
evm.TU.scaffold_2.442	1637.88971628765	-0.050882059	0.0896343632434488	-0.567662418	0.570264215142754	0.999559018053955	NOT_CHANGE
evm.TU.scaffold_2.443	10286.6709571213	-0.231227691	0.14996354333316	-1.54189269	0.123099672702863	0.986101595126752	NOT_CHANGE
evm.TU.scaffold_2.444	5190.56332227521	-0.003876262	0.0777230465137822	-0.049872752	0.960223790740327	0.999559018053955	NOT_CHANGE
evm.TU.scaffold_2.445	6948.44128410743	0.133995150770261	0.172981352549865	0.774621939273108	0.438563089429375	0.999559018053955	NOT_CHANGE
evm.TU.scaffold_2.446	1491.07822292105	0.0689032846501937	0.11923866545563	0.577860246815939	0.563358476182312	0.999559018053955	NOT_CHANGE
evm.TU.scaffold_2.458	59.5749148607934	0.116180617078334	0.235189867981605	0.493986488769241	0.621315721600989	0.999559018053955	NOT_CHANGE
evm.TU.scaffold_2.459	254.607286175863	0.254596550088241	0.272856225219065	0.933079499593003	0.35077892294377	0.999559018053955	NOT_CHANGE
evm.TU.scaffold_2.460	922.549092352247	0.000501617342997214	0.101795066508964	0.00492771762129592	0.996068266101968	0.999879056936877	NOT_CHANGE
evm.TU.scaffold_2.461	1285.80853204671	0.0118641467485178	0.155688584913656	0.0762043457142195	0.939256525365206	0.999559018053955	NOT_CHANGE
evm.TU.scaffold_2.462	354.80292712606	0.587808400674237	0.269857185730524	2.1782203022795	0.0293896392779116	0.628531430625509	NOT_CHANGE
evm.TU.scaffold_2.463	743.246795973749	0.159767289439674	0.12163393127205	1.31350921382565	0.189011418231047	0.999559018053955	NOT_CHANGE
evm.TU.scaffold_2.464	2163.19708935178	0.0789648399189463	0.0889588025032257	0.887656282424474	0.374725668771089	0.999559018053955	NOT_CHANGE
evm.TU.scaffold_2.465	1647.33196949205	-0.106226313	0.111576269602363	-0.952051122	0.341071055809362	0.999559018053955	NOT_CHANGE
evm.TU.scaffold_2.466	4.90209002161382	0.573891149882273	0.94912619337261	0.604652104103267	0.54541017855453	0.999559018053955	NOT_CHANGE
evm.TU.scaffold_2.467	5150.98733488654	-0.159474153	0.145531081045044	-1.095808206	0.273162716705693	0.999559018053955	NOT_CHANGE
evm.TU.scaffold_2.468	2201.52937775431	0.000424379362198842	0.118894630463379	0.00356937365922136	0.997152057912906	0.999879056936877	NOT_CHANGE
evm.TU.scaffold_2.469	27.5300191145502	0.725630312591021	0.404071697243717	1.79579593804947	0.0725269769964916	0.847290306490657	NOT_CHANGE
evm.TU.scaffold_2.482	73.5841850463664	-0.084041991	0.252465260728545	-0.332885366	0.73922081638433	0.999559018053955	NOT_CHANGE
evm.TU.scaffold_2.483	2210.54089825031	-0.059052107	0.131165283586118	-0.45021141	0.652558009771915	0.999559018053955	NOT_CHANGE
evm.TU.scaffold_2.470	605.050878323772	-0.004677006	0.117480386380152	-0.039810953	0.968243844028467	0.999559018053955	NOT_CHANGE
evm.TU.scaffold_2.471	2077.08424181109	-0.013360285	0.0946642658949554	-0.141133347	0.887764600197054	0.999559018053955	NOT_CHANGE
evm.TU.scaffold_2.472	686.794454595468	-0.078484991	0.0957879296798505	-0.819362016	0.412579899795261	0.999559018053955	NOT_CHANGE
evm.TU.scaffold_2.473	2087.54234414152	-0.088201834	0.0830382876527589	-1.062182723	0.288152741717944	0.999559018053955	NOT_CHANGE
evm.TU.scaffold_2.474	112.855746284474	0.131983616225539	0.182184911797781	0.724448665496713	0.468790331979974	0.999559018053955	NOT_CHANGE
evm.TU.scaffold_2.475	5860.46750311461	-0.095483356	0.0957428158594172	-0.997290031	0.318623751019468	0.999559018053955	NOT_CHANGE
evm.TU.scaffold_2.476	2252.38792957781	0.0591004863584546	0.0943381595459339	0.62647487128131	0.531003514078845	0.999559018053955	NOT_CHANGE
evm.TU.scaffold_2.477	2133.8038724404	-0.004962158	0.113553667806436	-0.043698788	0.965144505420204	0.999559018053955	NOT_CHANGE
evm.TU.scaffold_2.478	1601.11371909764	-0.133166704	0.146707908187863	-0.907699564	0.364036974227088	0.999559018053955	NOT_CHANGE
evm.TU.scaffold_2.479	1745.23818300825	-0.104944446	0.132713711314602	-0.790758128	0.429085148659457	0.999559018053955	NOT_CHANGE
evm.TU.scaffold_2.480	2290.9867507332	-0.041190389	0.115609298236695	-0.356289583	0.721623709799417	0.999559018053955	NOT_CHANGE
evm.TU.scaffold_2.481	1492.1755787169	-0.186883375	0.140303876000012	-1.331990107	0.182863439449236	0.999559018053955	NOT_CHANGE
evm.TU.scaffold_2.490	189.853500628637	-0.40386161	0.21684432190466	-1.86244955	0.0625397503613704	0.822561545755245	NOT_CHANGE
evm.TU.scaffold_2.491	592.944191295488	-0.216102047	0.227342412304866	-0.95055755	0.341829026169848	0.999559018053955	NOT_CHANGE
evm.TU.scaffold_2.484	8029.79212499981	-0.067555631	0.114046337541947	-0.592352479	0.553614581011638	0.999559018053955	NOT_CHANGE
evm.TU.scaffold_2.485	1145.7441844264	-0.083997827	0.0844978053029025	-0.994082942	0.320182489326448	0.999559018053955	NOT_CHANGE
evm.TU.scaffold_2.486	8064.9100903366	-0.097119062	0.128032494827954	-0.758550098	0.448121733376974	0.999559018053955	NOT_CHANGE
evm.TU.scaffold_2.487	4879.33736641964	-0.106679461	0.0830610605084983	-1.284349858	0.199019568850008	0.999559018053955	NOT_CHANGE
evm.TU.scaffold_2.488	150.379284698312	0.755776050134873	0.359974128382893	2.09952880094477	0.0357703116963969	0.674561024372691	NOT_CHANGE
evm.TU.scaffold_2.489	1843.75721977616	0.0326747801923851	0.0804793216720519	0.406002181846571	0.684740997277329	0.999559018053955	NOT_CHANGE
evm.TU.scaffold_2.493	23054.4360567663	0.119719728810676	0.136733322261061	0.875570978829127	0.381263308027801	0.999559018053955	NOT_CHANGE
evm.TU.scaffold_2.494	45.5277118624964	0.273110638923559	0.293467293244087	0.930633992989479	0.352042924362347	0.999559018053955	NOT_CHANGE
evm.TU.scaffold_2.496	264.122040830175	-0.096894509	0.292327132964672	-0.331459171	0.740297676025965	0.999559018053955	NOT_CHANGE
evm.TU.scaffold_2.497	2040.14635761968	0.0221251956566874	0.097733991029473	0.226381788195012	0.820904491203304	0.999559018053955	NOT_CHANGE
evm.TU.scaffold_2.509	765.26523462433	-0.087949456	0.148122507181072	-0.593761593	0.552671580538335	0.999559018053955	NOT_CHANGE
evm.TU.scaffold_2.510	212.246319251072	0.32817252785915	0.166792571161967	1.96754882770211	0.0491199725527143	0.755023561710359	NOT_CHANGE
evm.TU.scaffold_2.511	367.50994427838	0.659499516239359	0.181622411442565	3.63115714080205	0.000282153314203214	0.0433935718266419	NOT_CHANGE
evm.TU.scaffold_2.506	1339.68887963368	0.01463916535043	0.121489672985317	0.120497199397345	0.904089298039285	0.999559018053955	NOT_CHANGE
evm.TU.scaffold_2.507	2211.64609603588	-0.043107262	0.0632407247111106	-0.681637692	0.495468075378156	0.999559018053955	NOT_CHANGE
evm.TU.scaffold_2.508	2965.35840867594	-0.083543833	0.0711643429860436	-1.173956362	0.240412505073634	0.999559018053955	NOT_CHANGE
evm.TU.scaffold_2.498	673.632955026628	-0.193485054	0.137480867780028	-1.407359852	0.159320709897685	0.999559018053955	NOT_CHANGE
evm.TU.scaffold_2.499	6682.47479565581	-0.051213219	0.104030614042873	-0.492289883	0.62251443096438	0.999559018053955	NOT_CHANGE
evm.TU.scaffold_2.500	554.29762772958	0.0425879714108614	0.120373939548278	0.353797271823779	0.723490818201476	0.999559018053955	NOT_CHANGE
evm.TU.scaffold_2.501	1149.44714352181	-0.1350359	0.0980206557014792	-1.377626983	0.1683184857173	0.999559018053955	NOT_CHANGE
evm.TU.scaffold_2.502	385.399084180853	-0.110255715	0.140306407872658	-0.785820949	0.431972391988149	0.999559018053955	NOT_CHANGE
evm.TU.scaffold_2.503	1178.92304330384	-0.021113608	0.077520356047101	-0.272362115	0.785343599737114	0.999559018053955	NOT_CHANGE
evm.TU.scaffold_2.504	2153.08325611616	0.13252178536071	0.171760869891329	0.771548173018426	0.440382080225572	0.999559018053955	NOT_CHANGE
evm.TU.scaffold_2.505	1548.67423783863	-0.017522153	0.0983762574038628	-0.178113634	0.858633734488465	0.999559018053955	NOT_CHANGE
evm.TU.scaffold_2.512	3420.07339301299	0.0284946292174256	0.0904478518414461	0.315039314226902	0.752731804116543	0.999559018053955	NOT_CHANGE
evm.TU.scaffold_2.513	1619.58724925836	-0.056592761	0.13366434457309	-0.423394593	0.672007389082363	0.999559018053955	NOT_CHANGE
evm.TU.scaffold_2.514	2375.07672575084	-0.077553225	0.130019527397303	-0.596473676	0.550858834340157	0.999559018053955	NOT_CHANGE
evm.TU.scaffold_2.515	36.5181117771526	0.45860911470682	0.35850117832824	1.27924018784374	0.200812487900334	0.999559018053955	NOT_CHANGE
evm.TU.scaffold_2.516	21.1399426367109	-0.208388488	0.488225111234523	-0.426828697	0.669504103326361	0.999559018053955	NOT_CHANGE
evm.TU.scaffold_2.517	6610.41143374935	0.0276642770364042	0.0796812133556769	0.347186944969296	0.728450877978259	0.999559018053955	NOT_CHANGE
evm.TU.scaffold_2.518	1647.0871620462	-0.086093958	0.136336898317051	-0.631479511	0.527727041676052	0.999559018053955	NOT_CHANGE
evm.TU.scaffold_2.519	1428.21258750236	-0.103522875	0.127612944670926	-0.811225498	0.417236185153742	0.999559018053955	NOT_CHANGE
evm.TU.scaffold_2.520	1520.25378144085	0.139582464908339	0.141914021342878	0.983570640783225	0.325326666489354	0.999559018053955	NOT_CHANGE
evm.TU.scaffold_2.521	50.6644100296174	0.207744707517447	0.361866638881197	0.574091903469582	0.565905611968038	0.999559018053955	NOT_CHANGE
evm.TU.scaffold_2.522	9.32126312082514	-0.357748038	0.739105232167413	-0.484028556	0.62836560351993	0.999559018053955	NOT_CHANGE
evm.TU.scaffold_2.523	9.49892588509012	0.319341015084296	0.623029162177786	0.512561906360926	0.608257805799607	0.999559018053955	NOT_CHANGE
evm.TU.scaffold_2.524	2156.79441527213	1.04394936089705	0.243938121277263	4.27956629095491	1.87257858832101e-05	0.00675766798060344	UP
evm.TU.scaffold_2.525	3433.58994044886	-0.26632298	0.317941713982432	-0.83764718	0.402228887017327	0.999559018053955	NOT_CHANGE
evm.TU.scaffold_2.527	90.0898536991347	0.00297782449809246	0.326765944043372	0.00911301973897627	0.992728962887911	0.999879056936877	NOT_CHANGE
evm.TU.scaffold_2.528	609.435656793955	0.373415471576506	0.160905829808371	2.32070815595196	0.0203026002470162	0.564950428078416	NOT_CHANGE
evm.TU.scaffold_2.529	178.012683868413	0.154144340045402	0.190948916383729	0.807254332544286	0.419519968687104	0.999559018053955	NOT_CHANGE
evm.TU.scaffold_2.530	646.868663541266	0.560736631619744	0.116059307653001	4.83146628184495	1.35531174140922e-06	0.00100744231513994	NOT_CHANGE
evm.TU.scaffold_2.526	3654.58759307869	0.352078344364685	0.141753885951275	2.48372975458115	0.0130014433718857	0.456506131497534	NOT_CHANGE
evm.TU.scaffold_2.547	198.909574896692	-0.062979098	0.255702882601654	-0.246297959	0.805451589836201	0.999559018053955	NOT_CHANGE
evm.TU.scaffold_2.545	657.209558461061	0.124320592980209	0.197489551049343	0.629504661485341	0.529018717916442	0.999559018053955	NOT_CHANGE
evm.TU.scaffold_2.546	1.77171496057446	0.425211622095738	1.75599164206633	0.242149001116759	0.808664710357201	NA	NOT_CHANGE
evm.TU.scaffold_2.531	1359.77452269639	0.0474307067780967	0.0998823181669067	0.474865898675264	0.634882559024124	0.999559018053955	NOT_CHANGE
evm.TU.scaffold_2.532	1596.50432751412	-0.090062491	0.101027455761785	-0.8914655	0.372679491967944	0.999559018053955	NOT_CHANGE
evm.TU.scaffold_2.533	134.265678986761	-0.117952345	0.221278519744287	-0.533049232	0.593999500839391	0.999559018053955	NOT_CHANGE
evm.TU.scaffold_2.534	509.688380815925	-0.015385718	0.17656963481635	-0.08713683	0.930562750553719	0.999559018053955	NOT_CHANGE
evm.TU.scaffold_2.535	2367.63148954166	-0.280940049	0.178942088136911	-1.570005425	0.116413849196967	0.977707004019329	NOT_CHANGE
evm.TU.scaffold_2.536	1388.41392601846	-0.080007318	0.0847237578168764	-0.944331557	0.345000244840306	0.999559018053955	NOT_CHANGE
evm.TU.scaffold_2.537	1298.00194492215	-0.00250556	0.116603918881893	-0.021487787	0.982856545595426	0.999559018053955	NOT_CHANGE
evm.TU.scaffold_2.538	2295.01921960143	-0.075861011	0.139143119187087	-0.545201311	0.585615069702763	0.999559018053955	NOT_CHANGE
evm.TU.scaffold_2.539	1224.10590469962	-0.013259094	0.0884346721141029	-0.149930947	0.880819095694826	0.999559018053955	NOT_CHANGE
evm.TU.scaffold_2.540	124.09099557289	0.101902335426776	0.203581032065189	0.500549262340638	0.616688378122822	0.999559018053955	NOT_CHANGE
evm.TU.scaffold_2.541	171.937211072703	0.407038055887688	0.220255845314158	1.84802385292939	0.0645988922566387	0.827037702638208	NOT_CHANGE
evm.TU.scaffold_2.542	46.8007332148791	0.296813714849842	0.288961186984041	1.02717502633402	0.304338055407158	0.999559018053955	NOT_CHANGE
evm.TU.scaffold_2.543	3334.5057241282	-0.129634194	0.0836853560161176	-1.54906665	0.121365698941953	0.985266703419807	NOT_CHANGE
evm.TU.scaffold_2.544	9.63962793407455	0.841363205316636	0.559721121487924	1.5031828762867	0.132791891984595	0.999559018053955	NOT_CHANGE
evm.TU.scaffold_2.563	1314.30641815846	-0.022369751	0.111828290592151	-0.200036603	0.841451954922659	0.999559018053955	NOT_CHANGE
evm.TU.scaffold_2.565	0.145834905011506	-1.384391559	3.81247126001016	-0.363121835	0.716513874555757	NA	NOT_CHANGE
evm.TU.scaffold_2.566	1.30944652918838	-4.534149696	3.27405768890765	-1.384871657	0.166091715036237	NA	NOT_CHANGE
evm.TU.scaffold_2.567	0.157252534852141	-1.428982762	3.8094797415583	-0.375112314	0.707576939175325	NA	NOT_CHANGE
evm.TU.scaffold_2.568	59.724599969891	0.305781033770008	0.295354788144117	1.03530075029901	0.300528479553685	0.999559018053955	NOT_CHANGE
evm.TU.scaffold_2.569	98.6097719680093	0.107367684073765	0.264204322609476	0.406381254528022	0.684462490959384	0.999559018053955	NOT_CHANGE
evm.TU.scaffold_2.561	9102.46144948303	-0.01289637	0.107951921868139	-0.119464014	0.904907748239394	0.999559018053955	NOT_CHANGE
evm.TU.scaffold_2.562	446.841540950618	-0.20568673	0.130552705170761	-1.575507225	0.115139411982648	0.973896178154621	NOT_CHANGE
evm.TU.scaffold_2.577	45.9742388133432	0.202261301227559	0.365266037463452	0.553736949189526	0.579758884233544	0.999559018053955	NOT_CHANGE
evm.TU.scaffold_2.581	587.451569139795	0.088676281308128	0.121098946487441	0.732263028541907	0.464008040650566	0.999559018053955	NOT_CHANGE
evm.TU.scaffold_2.582	379.873337208119	0.0737601448013999	0.177028239943551	0.416657505180642	0.676928941071017	0.999559018053955	NOT_CHANGE
evm.TU.scaffold_2.583	41.9224405269122	0.260912472765213	0.420600210733079	0.620333671042293	0.535038131352972	0.999559018053955	NOT_CHANGE
evm.TU.scaffold_2.578	306.328516423645	-0.165608193	0.1930735392706	-0.857746708	0.391032342226601	0.999559018053955	NOT_CHANGE
evm.TU.scaffold_2.579	1441.94173276232	-0.026392226	0.0624363590824388	-0.422706039	0.672509749200941	0.999559018053955	NOT_CHANGE
evm.TU.scaffold_2.580	2253.07307250251	-0.08114098	0.0913237186351139	-0.888498424	0.374272703103183	0.999559018053955	NOT_CHANGE
evm.TU.scaffold_2.570	1280.33644285673	-0.040717486	0.174778186773405	-0.232966635	0.815787314108539	0.999559018053955	NOT_CHANGE
evm.TU.scaffold_2.571	140.452520295187	-0.069549292	0.178701587472004	-0.389192359	0.697133855583528	0.999559018053955	NOT_CHANGE
evm.TU.scaffold_2.572	258.084709951001	-0.01336969	0.119324549741458	-0.112044754	0.910787921047461	0.999559018053955	NOT_CHANGE
evm.TU.scaffold_2.573	39947.6532171736	0.183993762705034	0.113161800787297	1.62593526636145	0.103963426902165	0.956629206267891	NOT_CHANGE
evm.TU.scaffold_2.574	334.008510438946	-0.317920646	0.170782885103355	-1.861548632	0.0626667395698918	0.822625058843954	NOT_CHANGE
evm.TU.scaffold_2.575	530.602772465874	0.0844655334475012	0.306470191062691	0.275607664010048	0.782849422553878	0.999559018053955	NOT_CHANGE
evm.TU.scaffold_2.576	3779.98906390834	-0.176475614	0.174454201122265	-1.011587069	0.311735531010376	0.999559018053955	NOT_CHANGE
evm.TU.scaffold_2.584	51.3355000470081	0.425506561262366	0.288570774904608	1.47453102762407	0.140338669984623	0.999559018053955	NOT_CHANGE
evm.TU.scaffold_2.586	31.9529936220449	0.427364921215202	0.479257809249894	0.89172239443336	0.37254174706843	0.999559018053955	NOT_CHANGE
evm.TU.scaffold_2.589	1.96155823924421	-0.968265271	2.11841710828576	-0.457070172	0.647620609076965	NA	NOT_CHANGE
evm.TU.scaffold_2.587	433.06653916556	0.0558749788340571	0.144911840040467	0.385579113607652	0.699808404218906	0.999559018053955	NOT_CHANGE
evm.TU.scaffold_2.588	867.252382189523	-0.067303618	0.12158834965433	-0.553536735	0.579895933279867	0.999559018053955	NOT_CHANGE
evm.TU.scaffold_2.560	6.80839346730402	-0.045212723	2.47295041040452	-0.018282907	0.985413163343697	0.999559018053955	NOT_CHANGE
evm.TU.scaffold_2.548	2702.38822460379	0.00842486339912357	0.0983422112356585	0.0856688424356757	0.9317296711774	0.999559018053955	NOT_CHANGE
evm.TU.scaffold_2.549	1686.35795580534	-0.416522493	0.11801541471751	-3.529390577	0.000416517910583444	0.0565876333107954	NOT_CHANGE
evm.TU.scaffold_2.550	653.729429068368	0.29707661700193	0.203380341224215	1.46069484992367	0.144099203037295	0.999559018053955	NOT_CHANGE
evm.TU.scaffold_2.551	19.7836825490734	0.363999538841304	0.513325018405106	0.709101496693548	0.478261494248099	0.999559018053955	NOT_CHANGE
evm.TU.scaffold_2.552	33.3350914151737	0.739017356528978	0.396487533694662	1.86391070014852	0.0623342458443521	0.821730446359108	NOT_CHANGE
evm.TU.scaffold_2.553	112.668088467744	0.202088630398407	0.261022778335713	0.774218371618479	0.438801665806643	0.999559018053955	NOT_CHANGE
evm.TU.scaffold_2.554	28.8702013385926	0.525589568013444	0.526767002533861	0.997764790666929	0.318393427230097	0.999559018053955	NOT_CHANGE
evm.TU.scaffold_2.555	18.6170368782619	0.512023548870483	0.571498413108507	0.895931707116163	0.37028923858508	0.999559018053955	NOT_CHANGE
evm.TU.scaffold_2.556	10601.3408521591	0.210524374706935	0.243215862459523	0.865586531149757	0.386716944385339	0.999559018053955	NOT_CHANGE
evm.TU.scaffold_2.557	691719.778468637	-0.249513664	0.138542811367392	-1.800986002	0.0717050862384045	0.847128307062009	NOT_CHANGE
evm.TU.scaffold_2.558	115.627191876607	0.136833055122429	0.264159472420111	0.517994126308723	0.604462367463456	0.999559018053955	NOT_CHANGE
evm.TU.scaffold_2.559	1690.46899788185	0.126996404452343	0.159192032821065	0.797756032144456	0.425012080806041	0.999559018053955	NOT_CHANGE
evm.TU.scaffold_2.598	2.0101992146459	-0.765228841	2.1767387352878	-0.351548318	0.725177030285361	NA	NOT_CHANGE
evm.TU.scaffold_2.597	477.937047966291	0.0834455769953406	0.218626094475123	0.381681688984458	0.702697483741706	0.999559018053955	NOT_CHANGE
evm.TU.scaffold_2.599	103.51441854095	-0.0335362	0.27225680501882	-0.123178557	0.90196570559915	0.999559018053955	NOT_CHANGE
evm.TU.scaffold_2.600	0.405211884022078	-1.3202283	3.81559533017217	-0.346008469	0.729336349851782	NA	NOT_CHANGE
evm.TU.scaffold_2.601	1795.90108496133	0.0617032856587446	0.134604806304346	0.458403287021054	0.646662730582426	0.999559018053955	NOT_CHANGE
evm.TU.scaffold_2.590	3230.12836813241	-0.177414416	0.14311197804049	-1.239689495	0.215090264235499	0.999559018053955	NOT_CHANGE
evm.TU.scaffold_2.591	1251.58749660294	0.0882412102841919	0.171476054583964	0.514597857399292	0.606834062651632	0.999559018053955	NOT_CHANGE
evm.TU.scaffold_2.592	1642.1441542342	0.152719174954318	0.0801825764778015	1.90464289952815	0.0568265061025244	0.787794108609787	NOT_CHANGE
evm.TU.scaffold_2.593	2875.37611965454	-0.068018116	0.0947291604990556	-0.718027222	0.472740502071873	0.999559018053955	NOT_CHANGE
evm.TU.scaffold_2.594	24.6819795949225	0.268854142733145	0.326293708019859	0.823963613533062	0.409960233112447	0.999559018053955	NOT_CHANGE
evm.TU.scaffold_2.595	2543.57216887747	0.0514962857450426	0.193872946961037	0.265618728926589	0.790532860006815	0.999559018053955	NOT_CHANGE
evm.TU.scaffold_2.596	4252.21682640812	-0.0381803	0.129154722480381	-0.295616753	0.767522778457186	0.999559018053955	NOT_CHANGE
evm.TU.scaffold_2.604	233.879764658473	0.14856675286124	0.143302099519992	1.03673814521129	0.299857909503976	0.999559018053955	NOT_CHANGE
evm.TU.scaffold_2.605	0.33163964184152	0	3.81698448996244	0	1	NA	NOT_CHANGE
evm.TU.scaffold_2.606	86.4832852707477	0.15132714446468	0.316164437979772	0.47863430002321	0.632198812627846	0.999559018053955	NOT_CHANGE
evm.TU.scaffold_2.612	12.3016103365713	-0.733264356	0.44906503179536	-1.632868971	0.102496557355405	0.953003417343172	NOT_CHANGE
[truncated: 11,998 more rows]
