# Supplementary material for: Transcriptomic Responses of Sclerodermus alternatusi Yang to Ultraviolet (UV) Stress of Different Wavelengths
Source: Int J Mol Sci. 2026 Jan 23;27(3):1163. doi: 10.3390/ijms27031163 (PMC12897700; doi:10.3390/ijms27031163)
Supplement: Supplementary file 1 [file ijms-27-01163-s001.zip › Supplementary Materials/GOplot.xlsx]

## Sheet: A CK UP
GOterms	Enrichment score	pvalue	Count	subgroup
aerobic respiration	63.4634	3.44004199280398e-64	57	BP
cellular respiration	60.8363	1.45790667586562e-61	59	BP
energy derivation by oxidation of organic compounds	52.3574	4.39143419276703e-53	59	BP
oxidative phosphorylation	51.2932	5.09092320181992e-52	45	BP
ATP metabolic process	50.0231	9.48284688609085e-51	53	BP
purine nucleoside monophosphate metabolic process	48.5831	2.61131620792119e-49	51	BP
purine ribonucleoside monophosphate metabolic process	48.5831	2.61131620792119e-49	51	BP
generation of precursor metabolites and energy	48.2214	6.00590749634168e-49	62	BP
purine ribonucleoside triphosphate metabolic process	47.8254	1.49487566449019e-48	53	BP
purine nucleoside triphosphate metabolic process	47.5661	2.71585028665129e-48	53	BP
inner mitochondrial membrane protein complex	62.9574	1.10308712705902e-63	51	CC
mitochondrial protein-containing complex	51.6858	2.06162950306448e-52	57	CC
respirasome	50.6854	2.06337647955253e-51	38	CC
respiratory chain complex	50.2815	5.22961063200547e-51	37	CC
mitochondrial respirasome	49.0497	8.91934813720175e-50	37	CC
mitochondrial inner membrane	46.7095	1.95203926358597e-47	60	CC
organelle inner membrane	44.7628	1.72658509764155e-45	60	CC
oxidoreductase complex	43.0037	9.91437572667349e-44	37	CC
mitochondrial membrane	40.7526	1.76785673324939e-41	61	CC
mitochondrial envelope	38.7088	1.95528358335761e-39	61	CC
electron transfer activity	39.641	2.28547131034819e-40	35	MF
oxidoreduction-driven transmembrane transporter activity	38.574	2.66689925670079e-39	29	MF
primary active transmembrane transporter activity	30.7031	1.98128194528462e-31	35	MF
oxidoreductase activity	28.6853	2.06410426707389e-29	49	MF
active transmembrane transporter activity	25.5987	2.51945072164449e-26	38	MF
NADH dehydrogenase activity	23.2321	5.86053754705039e-24	18	MF
NAD(P)H dehydrogenase (quinone) activity	20.9163	1.21254369953447e-21	16	MF
NADH dehydrogenase (ubiquinone) activity	20.9163	1.21254369953447e-21	16	MF
NADH dehydrogenase (quinone) activity	20.9163	1.21254369953447e-21	16	MF
oxidoreductase activity, acting on NAD(P)H	20.1729	6.71646106524757e-21	16	MF

## Sheet: A CK DOWN
GOterms	Enrichment score	pvalue	Count	subgroup
nephron tubule formation	5.0017	9.96100338140651e-06	3	BP
lytic vacuole	2.12265	0.00753965928506041	5	CC
lysosome	2.12265	0.00753965928506041	5	CC
vacuole	1.77639	0.01673430745487	5	CC
primary lysosome	1.31535	0.0483782915546232	2	CC
azurophil granule	1.31535	0.0483782915546232	2	CC
catalytic step 1 spliceosome	1.289	0.0514049142232508	1	CC
synaptic cleft	1.25221	0.0559489173921628	1	CC
fibrillar center	1.20823	0.061911552971373	2	CC
RNA polymerase I complex	1.18726	0.0649736876980037	1	CC
Prp19 complex	1.1583	0.0694546444662241	1	CC
cytokine receptor binding	2.52891	0.00295864726509516	3	MF
RNA helicase activity	2.3391	0.00458033829836262	3	MF
ATP-dependent activity, acting on RNA	2.30471	0.00495779043362361	3	MF
Pol II TF activity	2.29653	0.00505202422011195	7	MF
sequence-specific DNA binding	2.13936	0.00725505636286083	7	MF
SS-dsDNA binding	1.9168	0.0121115683076723	6	MF
helicase activity	1.84309	0.0143518593248423	3	MF
Transcriptional regulator NA binding	1.75215	0.0176949243393684	6	MF
double-stranded DNA binding	1.64081	0.022866205639413	6	MF
Pol II seq-specific DNA binding	1.62007	0.0239843350077317	5	MF
