# Supplementary material for: Transcriptomic Responses of Sclerodermus alternatusi Yang to Ultraviolet (UV) Stress of Different Wavelengths
Source: Int J Mol Sci. 2026 Jan 23;27(3):1163. doi: 10.3390/ijms27031163 (PMC12897700; doi:10.3390/ijms27031163)
Supplement: Supplementary file 1 [file ijms-27-01163-s001.zip › Supplementary Materials/KEGGplot.xlsx]

## Sheet: UVA_CK_KEGG_results
ID	Description	GeneRatio	BgRatio	RichFactor	FoldEnrichment	zScore	pvalue	p.adjust	qvalue	geneID	Count
ko05415	Diabetic cardiomyopathy	47/98	102/4906	0.46078431372549	23.0674269707883	32.1514525742156	4.30544458946359e-57	3.18602899620305e-55	2.76454863112925e-55	evm.model.scaffold_1.264/evm.model.scaffold_1.591/evm.model.scaffold_1.694/evm.model.scaffold_2.410/evm.model.scaffold_2.638/evm.model.scaffold_3.161/evm.model.scaffold_3.226/evm.model.scaffold_3.277/evm.model.scaffold_3.280/evm.model.scaffold_3.463/evm.model.scaffold_3.762/evm.model.scaffold_4.217/evm.model.scaffold_4.884/evm.model.scaffold_5.226/evm.model.scaffold_5.611/evm.model.scaffold_5.843…	47
ko05208	Chemical carcinogenesis - reactive oxygen species	47/98	105/4906	0.447619047619048	22.4083576287658	31.6564682952149	2.534992433072e-56	1.25059626698218e-54	1.08515465556064e-54	evm.model.scaffold_1.264/evm.model.scaffold_1.591/evm.model.scaffold_1.694/evm.model.scaffold_2.410/evm.model.scaffold_2.638/evm.model.scaffold_3.161/evm.model.scaffold_3.226/evm.model.scaffold_3.277/evm.model.scaffold_3.280/evm.model.scaffold_3.463/evm.model.scaffold_3.762/evm.model.scaffold_4.217/evm.model.scaffold_4.884/evm.model.scaffold_5.226/evm.model.scaffold_5.611/evm.model.scaffold_5.868…	47
ko04714	Thermogenesis	48/98	126/4906	0.380952380952381	19.0709426627794	29.3361046627203	2.07901784836168e-53	7.6923660389382e-52	6.67474151316117e-52	evm.model.scaffold_1.264/evm.model.scaffold_1.591/evm.model.scaffold_1.694/evm.model.scaffold_2.410/evm.model.scaffold_2.638/evm.model.scaffold_3.161/evm.model.scaffold_3.226/evm.model.scaffold_3.277/evm.model.scaffold_3.280/evm.model.scaffold_3.463/evm.model.scaffold_3.762/evm.model.scaffold_4.117/evm.model.scaffold_4.217/evm.model.scaffold_4.884/evm.model.scaffold_5.226/evm.model.scaffold_5.334…	48

## Sheet: UVA_C_KEGG_results
ID	Description	GeneRatio	BgRatio	RichFactor	FoldEnrichment	zScore	pvalue	p.adjust	qvalue	geneID	Count
ko00190	Oxidative phosphorylation	25/43	87/4906	0.28735632183908	32.7853515102914	28.1261171036933	1.87190215629336e-34	7.67479884080276e-33	5.12310063827655e-33	evm.model.scaffold_1.264/evm.model.scaffold_2.410/evm.model.scaffold_3.161/evm.model.scaffold_3.277/evm.model.scaffold_3.280/evm.model.scaffold_3.463/evm.model.scaffold_3.762/evm.model.scaffold_4.117/evm.model.scaffold_4.884/evm.model.scaffold_5.226/evm.model.scaffold_5.611/evm.model.scaffold_5.922/evm.model.scaffold_6.375/evm.model.scaffold_6.736/evm.model.scaffold_7.517/evm.model.scaffold_7.679…	25
ko04714	Thermogenesis	25/43	126/4906	0.198412698412698	22.6375046142488	23.1355642874231	6.11030090304683e-30	1.2526116851246e-28	8.36146439364304e-29	evm.model.scaffold_1.264/evm.model.scaffold_2.410/evm.model.scaffold_3.161/evm.model.scaffold_3.277/evm.model.scaffold_3.280/evm.model.scaffold_3.463/evm.model.scaffold_3.762/evm.model.scaffold_4.117/evm.model.scaffold_4.884/evm.model.scaffold_5.226/evm.model.scaffold_5.611/evm.model.scaffold_5.922/evm.model.scaffold_6.375/evm.model.scaffold_6.736/evm.model.scaffold_7.517/evm.model.scaffold_7.679…	25
ko05208	Chemical carcinogenesis - reactive oxygen species	22/43	105/4906	0.20952380952381	23.9052048726467	22.3082023942671	1.3635487968718e-26	1.3976375167936e-25	9.32954439964916e-26	evm.model.scaffold_1.264/evm.model.scaffold_2.410/evm.model.scaffold_3.161/evm.model.scaffold_3.277/evm.model.scaffold_3.280/evm.model.scaffold_3.463/evm.model.scaffold_3.762/evm.model.scaffold_4.884/evm.model.scaffold_5.226/evm.model.scaffold_5.611/evm.model.scaffold_6.375/evm.model.scaffold_6.736/evm.model.scaffold_7.517/evm.model.scaffold_8.152/evm.model.scaffold_8.460/evm.model.scaffold_10.16…	22
