# Supplementary material for: Transcriptomic Responses of Sclerodermus alternatusi Yang to Ultraviolet (UV) Stress of Different Wavelengths
Source: Int J Mol Sci. 2026 Jan 23;27(3):1163. doi: 10.3390/ijms27031163 (PMC12897700; doi:10.3390/ijms27031163)
Supplement: Supplementary file 1 [file ijms-27-01163-s001.zip › Supplementary Materials/test10.EVM.pep.tsv]

evm.model.scaffold_10.455	c51c438c5ce79ec961da231110f48d11	1008	MobiDBLite	mobidb-lite	consensus disorder prediction	612	851	-	T	23-09-2024	-	-
evm.model.scaffold_10.455	c51c438c5ce79ec961da231110f48d11	1008	CDD	cd00052	EH	18	84	1.00262E-16	T	23-09-2024	IPR000261	EH domain
evm.model.scaffold_10.455	c51c438c5ce79ec961da231110f48d11	1008	SUPERFAMILY	SSF57997	Tropomyosin	388	548	6.54E-8	T	23-09-2024	-	-
evm.model.scaffold_10.455	c51c438c5ce79ec961da231110f48d11	1008	CDD	cd00052	EH	138	203	1.74523E-25	T	23-09-2024	IPR000261	EH domain
evm.model.scaffold_10.455	c51c438c5ce79ec961da231110f48d11	1008	Gene3D	G3DSA:1.10.238.10	-	256	367	1.3E-33	T	23-09-2024	-	-
evm.model.scaffold_10.455	c51c438c5ce79ec961da231110f48d11	1008	Gene3D	G3DSA:1.10.287.1490	-	384	581	1.3E-7	T	23-09-2024	-	-
evm.model.scaffold_10.455	c51c438c5ce79ec961da231110f48d11	1008	ProSitePatterns	PS00018	EF-hand calcium-binding domain.	179	191	-	T	23-09-2024	IPR018247	EF-Hand 1, calcium-binding site
evm.model.scaffold_10.455	c51c438c5ce79ec961da231110f48d11	1008	ProSiteProfiles	PS50031	EH domain profile.	281	370	22.626396	T	23-09-2024	IPR000261	EH domain
evm.model.scaffold_10.455	c51c438c5ce79ec961da231110f48d11	1008	FunFam	G3DSA:1.10.238.10:FF:000271	Epidermal growth factor receptor substrate 15 homolog	111	220	1.7E-41	T	23-09-2024	-	-
evm.model.scaffold_10.455	c51c438c5ce79ec961da231110f48d11	1008	SUPERFAMILY	SSF47473	EF-hand	124	220	7.09E-27	T	23-09-2024	IPR011992	EF-hand domain pair
evm.model.scaffold_10.455	c51c438c5ce79ec961da231110f48d11	1008	ProSiteProfiles	PS50031	EH domain profile.	134	222	25.364506	T	23-09-2024	IPR000261	EH domain
evm.model.scaffold_10.455	c51c438c5ce79ec961da231110f48d11	1008	Gene3D	G3DSA:1.10.238.10	-	124	224	2.9E-34	T	23-09-2024	-	-
evm.model.scaffold_10.455	c51c438c5ce79ec961da231110f48d11	1008	ProSiteProfiles	PS50031	EH domain profile.	14	99	15.611407	T	23-09-2024	IPR000261	EH domain
evm.model.scaffold_10.455	c51c438c5ce79ec961da231110f48d11	1008	MobiDBLite	mobidb-lite	consensus disorder prediction	689	738	-	T	23-09-2024	-	-
evm.model.scaffold_10.455	c51c438c5ce79ec961da231110f48d11	1008	MobiDBLite	mobidb-lite	consensus disorder prediction	745	770	-	T	23-09-2024	-	-
evm.model.scaffold_10.455	c51c438c5ce79ec961da231110f48d11	1008	ProSitePatterns	PS00018	EF-hand calcium-binding domain.	293	305	-	T	23-09-2024	IPR018247	EF-Hand 1, calcium-binding site
evm.model.scaffold_10.455	c51c438c5ce79ec961da231110f48d11	1008	SUPERFAMILY	SSF47473	EF-hand	268	369	5.21E-26	T	23-09-2024	IPR011992	EF-hand domain pair
evm.model.scaffold_10.455	c51c438c5ce79ec961da231110f48d11	1008	SMART	SM00054	efh_1	318	346	12.0	T	23-09-2024	IPR002048	EF-hand domain
evm.model.scaffold_10.455	c51c438c5ce79ec961da231110f48d11	1008	SMART	SM00054	efh_1	284	312	89.0	T	23-09-2024	IPR002048	EF-hand domain
evm.model.scaffold_10.455	c51c438c5ce79ec961da231110f48d11	1008	SMART	SM00054	efh_1	170	198	0.0029	T	23-09-2024	IPR002048	EF-hand domain
evm.model.scaffold_10.455	c51c438c5ce79ec961da231110f48d11	1008	SMART	SM00027	eh_3	274	369	5.2E-40	T	23-09-2024	IPR000261	EH domain
evm.model.scaffold_10.455	c51c438c5ce79ec961da231110f48d11	1008	SMART	SM00027	eh_3	127	221	7.9E-43	T	23-09-2024	IPR000261	EH domain
evm.model.scaffold_10.455	c51c438c5ce79ec961da231110f48d11	1008	SMART	SM00027	eh_3	7	102	1.2E-14	T	23-09-2024	IPR000261	EH domain
evm.model.scaffold_10.455	c51c438c5ce79ec961da231110f48d11	1008	Coils	Coil	Coil	969	997	-	T	23-09-2024	-	-
evm.model.scaffold_10.455	c51c438c5ce79ec961da231110f48d11	1008	MobiDBLite	mobidb-lite	consensus disorder prediction	834	851	-	T	23-09-2024	-	-
evm.model.scaffold_10.455	c51c438c5ce79ec961da231110f48d11	1008	CDD	cd00052	EH	286	351	1.04556E-24	T	23-09-2024	IPR000261	EH domain
evm.model.scaffold_10.455	c51c438c5ce79ec961da231110f48d11	1008	ProSiteProfiles	PS50222	EF-hand calcium-binding domain profile.	166	201	12.086506	T	23-09-2024	IPR002048	EF-hand domain
evm.model.scaffold_10.455	c51c438c5ce79ec961da231110f48d11	1008	Pfam	PF12763	Cytoskeletal-regulatory complex EF hand	131	221	3.8E-20	T	23-09-2024	IPR000261	EH domain
evm.model.scaffold_10.455	c51c438c5ce79ec961da231110f48d11	1008	Pfam	PF12763	Cytoskeletal-regulatory complex EF hand	295	350	5.7E-5	T	23-09-2024	IPR000261	EH domain
evm.model.scaffold_10.455	c51c438c5ce79ec961da231110f48d11	1008	MobiDBLite	mobidb-lite	consensus disorder prediction	622	654	-	T	23-09-2024	-	-
evm.model.scaffold_10.455	c51c438c5ce79ec961da231110f48d11	1008	Coils	Coil	Coil	389	542	-	T	23-09-2024	-	-
evm.model.scaffold_10.455	c51c438c5ce79ec961da231110f48d11	1008	Gene3D	G3DSA:1.10.238.10	-	9	104	2.5E-21	T	23-09-2024	-	-
evm.model.scaffold_10.455	c51c438c5ce79ec961da231110f48d11	1008	MobiDBLite	mobidb-lite	consensus disorder prediction	802	833	-	T	23-09-2024	-	-
evm.model.scaffold_10.455	c51c438c5ce79ec961da231110f48d11	1008	ProSiteProfiles	PS50222	EF-hand calcium-binding domain profile.	280	315	9.57592	T	23-09-2024	IPR002048	EF-hand domain
evm.model.scaffold_10.455	c51c438c5ce79ec961da231110f48d11	1008	PANTHER	PTHR11216	EH DOMAIN	15	218	1.2E-87	T	23-09-2024	-	-
evm.model.scaffold_10.455	c51c438c5ce79ec961da231110f48d11	1008	SUPERFAMILY	SSF47473	EF-hand	11	99	4.4E-14	T	23-09-2024	IPR011992	EF-hand domain pair
evm.model.scaffold_1.436	145e6148c089ae2703f2b4021fe6946d	683	FunFam	G3DSA:2.10.55.10:FF:000001	Leishmanolysin like peptidase	436	512	1.7E-36	T	23-09-2024	-	-
evm.model.scaffold_1.436	145e6148c089ae2703f2b4021fe6946d	683	Gene3D	G3DSA:3.90.132.10	Leishmanolysin , domain 2	306	426	2.2E-43	T	23-09-2024	-	-
evm.model.scaffold_1.436	145e6148c089ae2703f2b4021fe6946d	683	Gene3D	G3DSA:2.30.34.10	Leishmanolysin domain 4	520	630	1.4E-6	T	23-09-2024	-	-
evm.model.scaffold_1.436	145e6148c089ae2703f2b4021fe6946d	683	Gene3D	G3DSA:3.10.170.20	-	87	264	8.7E-34	T	23-09-2024	-	-
evm.model.scaffold_1.436	145e6148c089ae2703f2b4021fe6946d	683	Gene3D	G3DSA:2.10.55.10	Leishmanolysin domain 3	438	512	1.5E-18	T	23-09-2024	-	-
evm.model.scaffold_1.436	145e6148c089ae2703f2b4021fe6946d	683	PANTHER	PTHR10942	LEISHMANOLYSIN-LIKE PEPTIDASE	81	635	1.7E-111	T	23-09-2024	IPR001577	Peptidase M8, leishmanolysin
evm.model.scaffold_1.436	145e6148c089ae2703f2b4021fe6946d	683	FunFam	G3DSA:3.90.132.10:FF:000001	leishmanolysin-like peptidase isoform X2	304	426	2.2E-50	T	23-09-2024	-	-
evm.model.scaffold_1.436	145e6148c089ae2703f2b4021fe6946d	683	SUPERFAMILY	SSF55486	Metalloproteases ("zincins"), catalytic domain	47	635	2.11E-141	T	23-09-2024	-	-
evm.model.scaffold_1.436	145e6148c089ae2703f2b4021fe6946d	683	Pfam	PF01457	Leishmanolysin	181	635	5.1E-64	T	23-09-2024	IPR001577	Peptidase M8, leishmanolysin
evm.model.scaffold_1.533	72562a0c90d3f44447b5afb238d8e23c	139	Pfam	PF15684	Active regulator of SIRT1, or 40S ribosomal protein S19-binding 1	21	136	1.3E-24	T	23-09-2024	IPR023262	Active regulator of SIRT1
evm.model.scaffold_1.533	72562a0c90d3f44447b5afb238d8e23c	139	PANTHER	PTHR31454	ACTIVE REGULATOR OF SIRT1	1	138	1.9E-9	T	23-09-2024	IPR023262	Active regulator of SIRT1
evm.model.scaffold_1.533	72562a0c90d3f44447b5afb238d8e23c	139	PRINTS	PR02029	Active regulator of SIRT1 signature	44	62	5.1E-7	T	23-09-2024	IPR023262	Active regulator of SIRT1
evm.model.scaffold_1.533	72562a0c90d3f44447b5afb238d8e23c	139	PRINTS	PR02029	Active regulator of SIRT1 signature	120	138	5.1E-7	T	23-09-2024	IPR023262	Active regulator of SIRT1
evm.model.scaffold_1.533	72562a0c90d3f44447b5afb238d8e23c	139	PRINTS	PR02029	Active regulator of SIRT1 signature	2	15	5.1E-7	T	23-09-2024	IPR023262	Active regulator of SIRT1
evm.model.scaffold_1.533	72562a0c90d3f44447b5afb238d8e23c	139	Coils	Coil	Coil	58	89	-	T	23-09-2024	-	-
evm.model.scaffold_8.422	f481ffee3535cda9235293015c377707	496	Pfam	PF00651	BTB/POZ domain	37	139	2.2E-12	T	23-09-2024	IPR000210	BTB/POZ domain
evm.model.scaffold_8.422	f481ffee3535cda9235293015c377707	496	Pfam	PF07707	BTB And C-terminal Kelch	167	227	1.1E-8	T	23-09-2024	IPR011705	BTB/Kelch-associated
evm.model.scaffold_8.422	f481ffee3535cda9235293015c377707	496	ProSiteProfiles	PS50097	BTB domain profile.	43	111	12.432927	T	23-09-2024	IPR000210	BTB/POZ domain
evm.model.scaffold_8.422	f481ffee3535cda9235293015c377707	496	SMART	SM00584	109ultra	314	488	2.0E-24	T	23-09-2024	IPR006571	TLDc domain
evm.model.scaffold_8.422	f481ffee3535cda9235293015c377707	496	Gene3D	G3DSA:1.25.40.420	-	179	289	3.2E-14	T	23-09-2024	-	-
evm.model.scaffold_8.422	f481ffee3535cda9235293015c377707	496	ProSiteProfiles	PS51886	TLDc domain profile.	315	488	16.203766	T	23-09-2024	IPR006571	TLDc domain
evm.model.scaffold_8.422	f481ffee3535cda9235293015c377707	496	PANTHER	PTHR24410	HL07962P-RELATED	25	465	2.3E-42	T	23-09-2024	-	-
evm.model.scaffold_8.422	f481ffee3535cda9235293015c377707	496	SUPERFAMILY	SSF54695	POZ domain	28	137	1.78E-17	T	23-09-2024	IPR011333	SKP1/BTB/POZ domain superfamily
evm.model.scaffold_8.422	f481ffee3535cda9235293015c377707	496	SMART	SM00225	BTB_4	43	141	2.9E-9	T	23-09-2024	IPR000210	BTB/POZ domain
evm.model.scaffold_8.422	f481ffee3535cda9235293015c377707	496	Pfam	PF07534	TLD	341	486	1.8E-15	T	23-09-2024	IPR006571	TLDc domain
evm.model.scaffold_8.422	f481ffee3535cda9235293015c377707	496	Gene3D	G3DSA:3.30.710.10	Potassium Channel Kv1.1; Chain A	25	178	5.0E-24	T	23-09-2024	IPR011333	SKP1/BTB/POZ domain superfamily
evm.model.scaffold_8.422	f481ffee3535cda9235293015c377707	496	SMART	SM00875	BACK_2	148	270	4.1E-14	T	23-09-2024	IPR011705	BTB/Kelch-associated
evm.model.scaffold_13.389	7016252d2f9dbdf130399358c4af2b05	313	SUPERFAMILY	SSF103506	Mitochondrial carrier	19	301	1.12E-71	T	23-09-2024	IPR023395	Mitochondrial carrier domain superfamily
evm.model.scaffold_13.389	7016252d2f9dbdf130399358c4af2b05	313	PRINTS	PR00926	Mitochondrial carrier protein signature	19	32	6.1E-12	T	23-09-2024	IPR002067	Mitochondrial carrier protein
evm.model.scaffold_13.389	7016252d2f9dbdf130399358c4af2b05	313	PRINTS	PR00926	Mitochondrial carrier protein signature	182	200	6.1E-12	T	23-09-2024	IPR002067	Mitochondrial carrier protein
evm.model.scaffold_13.389	7016252d2f9dbdf130399358c4af2b05	313	PRINTS	PR00926	Mitochondrial carrier protein signature	32	46	6.1E-12	T	23-09-2024	IPR002067	Mitochondrial carrier protein
evm.model.scaffold_13.389	7016252d2f9dbdf130399358c4af2b05	313	PRINTS	PR00926	Mitochondrial carrier protein signature	79	99	6.1E-12	T	23-09-2024	IPR002067	Mitochondrial carrier protein
evm.model.scaffold_13.389	7016252d2f9dbdf130399358c4af2b05	313	PRINTS	PR00926	Mitochondrial carrier protein signature	227	249	6.1E-12	T	23-09-2024	IPR002067	Mitochondrial carrier protein
evm.model.scaffold_13.389	7016252d2f9dbdf130399358c4af2b05	313	FunFam	G3DSA:1.50.40.10:FF:000026	Putative mitochondrial glutamate carrier 2	10	304	1.7E-142	T	23-09-2024	-	-
evm.model.scaffold_13.389	7016252d2f9dbdf130399358c4af2b05	313	ProSiteProfiles	PS50920	Solute carrier (Solcar) repeat profile.	14	104	23.478399	T	23-09-2024	IPR018108	Mitochondrial substrate/solute carrier
evm.model.scaffold_13.389	7016252d2f9dbdf130399358c4af2b05	313	Pfam	PF00153	Mitochondrial carrier protein	15	106	3.4E-25	T	23-09-2024	IPR018108	Mitochondrial substrate/solute carrier
evm.model.scaffold_13.389	7016252d2f9dbdf130399358c4af2b05	313	Pfam	PF00153	Mitochondrial carrier protein	113	205	1.4E-15	T	23-09-2024	IPR018108	Mitochondrial substrate/solute carrier
evm.model.scaffold_13.389	7016252d2f9dbdf130399358c4af2b05	313	Pfam	PF00153	Mitochondrial carrier protein	220	301	1.1E-19	T	23-09-2024	IPR018108	Mitochondrial substrate/solute carrier
evm.model.scaffold_13.389	7016252d2f9dbdf130399358c4af2b05	313	Gene3D	G3DSA:1.50.40.10	Mitochondrial carrier domain	11	307	2.0E-72	T	23-09-2024	IPR023395	Mitochondrial carrier domain superfamily
evm.model.scaffold_13.389	7016252d2f9dbdf130399358c4af2b05	313	ProSiteProfiles	PS50920	Solute carrier (Solcar) repeat profile.	113	209	15.991267	T	23-09-2024	IPR018108	Mitochondrial substrate/solute carrier
evm.model.scaffold_13.389	7016252d2f9dbdf130399358c4af2b05	313	PANTHER	PTHR45678	MITOCHONDRIAL 2-OXODICARBOXYLATE CARRIER 1-RELATED	13	303	8.4E-117	T	23-09-2024	-	-
evm.model.scaffold_13.389	7016252d2f9dbdf130399358c4af2b05	313	ProSiteProfiles	PS50920	Solute carrier (Solcar) repeat profile.	218	307	19.874279	T	23-09-2024	IPR018108	Mitochondrial substrate/solute carrier
evm.model.scaffold_5.211	2c290520fc1af0754d7cb76e4899ecd2	353	MobiDBLite	mobidb-lite	consensus disorder prediction	195	224	-	T	23-09-2024	-	-
evm.model.scaffold_5.211	2c290520fc1af0754d7cb76e4899ecd2	353	MobiDBLite	mobidb-lite	consensus disorder prediction	158	224	-	T	23-09-2024	-	-
evm.model.scaffold_5.211	2c290520fc1af0754d7cb76e4899ecd2	353	MobiDBLite	mobidb-lite	consensus disorder prediction	9	32	-	T	23-09-2024	-	-
evm.model.scaffold_5.211	2c290520fc1af0754d7cb76e4899ecd2	353	MobiDBLite	mobidb-lite	consensus disorder prediction	1	32	-	T	23-09-2024	-	-
evm.model.scaffold_5.211	2c290520fc1af0754d7cb76e4899ecd2	353	MobiDBLite	mobidb-lite	consensus disorder prediction	158	184	-	T	23-09-2024	-	-
evm.model.scaffold_10.485	3869c349e081435766f866f6aec7779a	891	MobiDBLite	mobidb-lite	consensus disorder prediction	853	870	-	T	23-09-2024	-	-
evm.model.scaffold_10.485	3869c349e081435766f866f6aec7779a	891	MobiDBLite	mobidb-lite	consensus disorder prediction	234	284	-	T	23-09-2024	-	-
evm.model.scaffold_10.485	3869c349e081435766f866f6aec7779a	891	PANTHER	PTHR13937	EUKARYOTIC TRANSLATION INITATION FACTOR 3, SUBUNIT 8 EIF3S8 -RELATED	1	885	0.0	T	23-09-2024	IPR027516	Eukaryotic translation initiation factor 3 subunit C
evm.model.scaffold_10.485	3869c349e081435766f866f6aec7779a	891	MobiDBLite	mobidb-lite	consensus disorder prediction	161	180	-	T	23-09-2024	-	-
evm.model.scaffold_10.485	3869c349e081435766f866f6aec7779a	891	MobiDBLite	mobidb-lite	consensus disorder prediction	194	211	-	T	23-09-2024	-	-
evm.model.scaffold_10.485	3869c349e081435766f866f6aec7779a	891	MobiDBLite	mobidb-lite	consensus disorder prediction	153	285	-	T	23-09-2024	-	-
evm.model.scaffold_10.485	3869c349e081435766f866f6aec7779a	891	MobiDBLite	mobidb-lite	consensus disorder prediction	871	891	-	T	23-09-2024	-	-
evm.model.scaffold_10.485	3869c349e081435766f866f6aec7779a	891	SUPERFAMILY	SSF46785	Winged helix DNA-binding domain	745	818	7.89E-12	T	23-09-2024	IPR036390	Winged helix DNA-binding domain superfamily
evm.model.scaffold_10.485	3869c349e081435766f866f6aec7779a	891	MobiDBLite	mobidb-lite	consensus disorder prediction	212	228	-	T	23-09-2024	-	-
evm.model.scaffold_10.485	3869c349e081435766f866f6aec7779a	891	ProSiteProfiles	PS50250	PCI domain profile.	642	818	25.136045	T	23-09-2024	IPR000717	Proteasome component (PCI) domain
evm.model.scaffold_10.485	3869c349e081435766f866f6aec7779a	891	Pfam	PF01399	PCI domain	682	815	3.0E-15	T	23-09-2024	IPR000717	Proteasome component (PCI) domain
evm.model.scaffold_10.485	3869c349e081435766f866f6aec7779a	891	SMART	SM00753	motif in proteasome subunits, Int-6, Nip-1 and TRIP-15	747	835	4.5E-16	T	23-09-2024	-	-
evm.model.scaffold_10.485	3869c349e081435766f866f6aec7779a	891	Pfam	PF05470	Eukaryotic translation initiation factor 3 subunit 8 N-terminus	30	674	5.8E-227	T	23-09-2024	IPR008905	Eukaryotic translation initiation factor 3 subunit C, N-terminal domain
evm.model.scaffold_10.485	3869c349e081435766f866f6aec7779a	891	MobiDBLite	mobidb-lite	consensus disorder prediction	853	891	-	T	23-09-2024	-	-
evm.model.scaffold_10.485	3869c349e081435766f866f6aec7779a	891	Coils	Coil	Coil	246	278	-	T	23-09-2024	-	-
evm.model.scaffold_10.485	3869c349e081435766f866f6aec7779a	891	Hamap	MF_03002	Eukaryotic translation initiation factor 3 subunit C [EIF3C].	1	890	49.835876	T	23-09-2024	IPR027516	Eukaryotic translation initiation factor 3 subunit C
evm.model.scaffold_10.485	3869c349e081435766f866f6aec7779a	891	MobiDBLite	mobidb-lite	consensus disorder prediction	1	43	-	T	23-09-2024	-	-
evm.model.scaffold_10.485	3869c349e081435766f866f6aec7779a	891	SMART	SM00088	PINT_4	747	835	4.5E-16	T	23-09-2024	IPR000717	Proteasome component (PCI) domain
evm.model.scaffold_11.364	6251233f9ad5537a577a0f07ec403d73	527	Pfam	PF07690	Major Facilitator Superfamily	107	414	8.8E-16	T	23-09-2024	IPR011701	Major facilitator superfamily
evm.model.scaffold_11.364	6251233f9ad5537a577a0f07ec403d73	527	Gene3D	G3DSA:1.20.1250.20	MFS general substrate transporter like domains	259	461	3.5E-5	T	23-09-2024	IPR036259	MFS transporter superfamily
evm.model.scaffold_11.364	6251233f9ad5537a577a0f07ec403d73	527	Gene3D	G3DSA:1.20.1250.20	MFS general substrate transporter like domains	24	250	3.9E-11	T	23-09-2024	IPR036259	MFS transporter superfamily
evm.model.scaffold_11.364	6251233f9ad5537a577a0f07ec403d73	527	SUPERFAMILY	SSF103473	MFS general substrate transporter	102	458	3.79E-33	T	23-09-2024	IPR036259	MFS transporter superfamily
evm.model.scaffold_11.364	6251233f9ad5537a577a0f07ec403d73	527	PANTHER	PTHR11662	SOLUTE CARRIER FAMILY 17	25	464	3.2E-51	T	23-09-2024	-	-
evm.model.scaffold_4.672	e22d9d068e2f4bd4fe0a63eda9c392d7	1015	ProSitePatterns	PS00022	EGF-like domain signature 1.	594	605	-	T	23-09-2024	IPR000742	EGF-like domain
evm.model.scaffold_4.672	e22d9d068e2f4bd4fe0a63eda9c392d7	1015	MobiDBLite	mobidb-lite	consensus disorder prediction	981	1015	-	T	23-09-2024	-	-
evm.model.scaffold_4.672	e22d9d068e2f4bd4fe0a63eda9c392d7	1015	ProSiteProfiles	PS50026	EGF-like domain profile.	707	737	9.542233	T	23-09-2024	IPR000742	EGF-like domain
evm.model.scaffold_4.672	e22d9d068e2f4bd4fe0a63eda9c392d7	1015	ProSiteProfiles	PS50026	EGF-like domain profile.	402	432	9.970114	T	23-09-2024	IPR000742	EGF-like domain
evm.model.scaffold_4.672	e22d9d068e2f4bd4fe0a63eda9c392d7	1015	ProSitePatterns	PS00022	EGF-like domain signature 1.	682	693	-	T	23-09-2024	IPR000742	EGF-like domain
evm.model.scaffold_4.672	e22d9d068e2f4bd4fe0a63eda9c392d7	1015	ProSitePatterns	PS00022	EGF-like domain signature 1.	116	127	-	T	23-09-2024	IPR000742	EGF-like domain
evm.model.scaffold_4.672	e22d9d068e2f4bd4fe0a63eda9c392d7	1015	Gene3D	G3DSA:2.170.300.10	-	350	479	2.0E-30	T	23-09-2024	-	-
evm.model.scaffold_4.672	e22d9d068e2f4bd4fe0a63eda9c392d7	1015	Gene3D	G3DSA:2.170.300.10	-	480	607	1.3E-33	T	23-09-2024	-	-
evm.model.scaffold_4.672	e22d9d068e2f4bd4fe0a63eda9c392d7	1015	Gene3D	G3DSA:2.170.300.10	-	218	346	1.6E-32	T	23-09-2024	-	-
evm.model.scaffold_4.672	e22d9d068e2f4bd4fe0a63eda9c392d7	1015	Gene3D	G3DSA:2.170.300.10	-	671	785	5.2E-30	T	23-09-2024	-	-
evm.model.scaffold_4.672	e22d9d068e2f4bd4fe0a63eda9c392d7	1015	ProSitePatterns	PS00022	EGF-like domain signature 1.	506	517	-	T	23-09-2024	IPR000742	EGF-like domain
evm.model.scaffold_4.672	e22d9d068e2f4bd4fe0a63eda9c392d7	1015	ProSitePatterns	PS00022	EGF-like domain signature 1.	159	170	-	T	23-09-2024	IPR000742	EGF-like domain
evm.model.scaffold_4.672	e22d9d068e2f4bd4fe0a63eda9c392d7	1015	ProSiteProfiles	PS50026	EGF-like domain profile.	440	475	9.824299	T	23-09-2024	IPR000742	EGF-like domain
evm.model.scaffold_4.672	e22d9d068e2f4bd4fe0a63eda9c392d7	1015	ProSiteProfiles	PS51051	DSL domain profile.	738	780	10.301641	T	23-09-2024	IPR001774	Delta/Serrate/lag-2 (DSL) protein
evm.model.scaffold_4.672	e22d9d068e2f4bd4fe0a63eda9c392d7	1015	ProSiteProfiles	PS50026	EGF-like domain profile.	664	694	10.828268	T	23-09-2024	IPR000742	EGF-like domain
evm.model.scaffold_4.672	e22d9d068e2f4bd4fe0a63eda9c392d7	1015	SMART	SM00181	egf_5	748	781	110.0	T	23-09-2024	IPR000742	EGF-like domain
evm.model.scaffold_4.672	e22d9d068e2f4bd4fe0a63eda9c392d7	1015	SMART	SM00181	egf_5	486	518	0.41	T	23-09-2024	IPR000742	EGF-like domain
evm.model.scaffold_4.672	e22d9d068e2f4bd4fe0a63eda9c392d7	1015	SMART	SM00181	egf_5	520	563	100.0	T	23-09-2024	IPR000742	EGF-like domain
evm.model.scaffold_4.672	e22d9d068e2f4bd4fe0a63eda9c392d7	1015	SMART	SM00181	egf_5	311	343	0.54	T	23-09-2024	IPR000742	EGF-like domain
evm.model.scaffold_4.672	e22d9d068e2f4bd4fe0a63eda9c392d7	1015	SMART	SM00181	egf_5	443	475	1.5	T	23-09-2024	IPR000742	EGF-like domain
evm.model.scaffold_4.672	e22d9d068e2f4bd4fe0a63eda9c392d7	1015	SMART	SM00181	egf_5	705	737	0.072	T	23-09-2024	IPR000742	EGF-like domain
evm.model.scaffold_4.672	e22d9d068e2f4bd4fe0a63eda9c392d7	1015	SMART	SM00181	egf_5	268	300	4.3	T	23-09-2024	IPR000742	EGF-like domain
evm.model.scaffold_4.672	e22d9d068e2f4bd4fe0a63eda9c392d7	1015	SMART	SM00181	egf_5	182	214	0.41	T	23-09-2024	IPR000742	EGF-like domain
evm.model.scaffold_4.672	e22d9d068e2f4bd4fe0a63eda9c392d7	1015	SMART	SM00181	egf_5	225	257	0.03	T	23-09-2024	IPR000742	EGF-like domain
evm.model.scaffold_4.672	e22d9d068e2f4bd4fe0a63eda9c392d7	1015	SMART	SM00181	egf_5	346	389	83.0	T	23-09-2024	IPR000742	EGF-like domain
evm.model.scaffold_4.672	e22d9d068e2f4bd4fe0a63eda9c392d7	1015	SMART	SM00181	egf_5	400	432	1.4	T	23-09-2024	IPR000742	EGF-like domain
evm.model.scaffold_4.672	e22d9d068e2f4bd4fe0a63eda9c392d7	1015	SMART	SM00181	egf_5	139	171	2.0	T	23-09-2024	IPR000742	EGF-like domain
evm.model.scaffold_4.672	e22d9d068e2f4bd4fe0a63eda9c392d7	1015	SMART	SM00181	egf_5	662	694	0.041	T	23-09-2024	IPR000742	EGF-like domain
evm.model.scaffold_4.672	e22d9d068e2f4bd4fe0a63eda9c392d7	1015	SMART	SM00181	egf_5	100	132	14.0	T	23-09-2024	IPR000742	EGF-like domain
evm.model.scaffold_4.672	e22d9d068e2f4bd4fe0a63eda9c392d7	1015	SMART	SM00181	egf_5	574	606	24.0	T	23-09-2024	IPR000742	EGF-like domain
evm.model.scaffold_4.672	e22d9d068e2f4bd4fe0a63eda9c392d7	1015	ProSitePatterns	PS00022	EGF-like domain signature 1.	420	431	-	T	23-09-2024	IPR000742	EGF-like domain
evm.model.scaffold_4.672	e22d9d068e2f4bd4fe0a63eda9c392d7	1015	Gene3D	G3DSA:2.10.25.10	Laminin	129	214	1.2E-5	T	23-09-2024	-	-
evm.model.scaffold_4.672	e22d9d068e2f4bd4fe0a63eda9c392d7	1015	ProSiteProfiles	PS51041	EMI domain profile.	22	99	20.846828	T	23-09-2024	IPR011489	EMI domain
evm.model.scaffold_4.672	e22d9d068e2f4bd4fe0a63eda9c392d7	1015	ProSiteProfiles	PS50026	EGF-like domain profile.	313	343	9.374905	T	23-09-2024	IPR000742	EGF-like domain
evm.model.scaffold_4.672	e22d9d068e2f4bd4fe0a63eda9c392d7	1015	CDD	cd00055	EGF_Lam	534	572	0.00443272	T	23-09-2024	IPR002049	Laminin-type EGF domain
evm.model.scaffold_4.672	e22d9d068e2f4bd4fe0a63eda9c392d7	1015	MobiDBLite	mobidb-lite	consensus disorder prediction	991	1006	-	T	23-09-2024	-	-
evm.model.scaffold_4.672	e22d9d068e2f4bd4fe0a63eda9c392d7	1015	ProSitePatterns	PS00022	EGF-like domain signature 1.	725	736	-	T	23-09-2024	IPR000742	EGF-like domain
evm.model.scaffold_4.672	e22d9d068e2f4bd4fe0a63eda9c392d7	1015	FunFam	G3DSA:2.170.300.10:FF:000002	Multiple epidermal growth factor-like domains 10	481	605	8.7E-34	T	23-09-2024	-	-
evm.model.scaffold_4.672	e22d9d068e2f4bd4fe0a63eda9c392d7	1015	SMART	SM00180	lamegf_3	448	487	5.1	T	23-09-2024	IPR002049	Laminin-type EGF domain
evm.model.scaffold_4.672	e22d9d068e2f4bd4fe0a63eda9c392d7	1015	SMART	SM00180	lamegf_3	187	226	0.65	T	23-09-2024	IPR002049	Laminin-type EGF domain
evm.model.scaffold_4.672	e22d9d068e2f4bd4fe0a63eda9c392d7	1015	SMART	SM00180	lamegf_3	667	706	1.3	T	23-09-2024	IPR002049	Laminin-type EGF domain
evm.model.scaffold_4.672	e22d9d068e2f4bd4fe0a63eda9c392d7	1015	SMART	SM00180	lamegf_3	316	356	0.86	T	23-09-2024	IPR002049	Laminin-type EGF domain
evm.model.scaffold_4.672	e22d9d068e2f4bd4fe0a63eda9c392d7	1015	SMART	SM00180	lamegf_3	273	312	0.18	T	23-09-2024	IPR002049	Laminin-type EGF domain
evm.model.scaffold_4.672	e22d9d068e2f4bd4fe0a63eda9c392d7	1015	SMART	SM00180	lamegf_3	710	749	1.8	T	23-09-2024	IPR002049	Laminin-type EGF domain
evm.model.scaffold_4.672	e22d9d068e2f4bd4fe0a63eda9c392d7	1015	SMART	SM00180	lamegf_3	579	618	1.2	T	23-09-2024	IPR002049	Laminin-type EGF domain
evm.model.scaffold_4.672	e22d9d068e2f4bd4fe0a63eda9c392d7	1015	SMART	SM00180	lamegf_3	491	530	0.32	T	23-09-2024	IPR002049	Laminin-type EGF domain
evm.model.scaffold_4.672	e22d9d068e2f4bd4fe0a63eda9c392d7	1015	SMART	SM00180	lamegf_3	144	183	2.1	T	23-09-2024	IPR002049	Laminin-type EGF domain
evm.model.scaffold_4.672	e22d9d068e2f4bd4fe0a63eda9c392d7	1015	SMART	SM00180	lamegf_3	405	444	0.75	T	23-09-2024	IPR002049	Laminin-type EGF domain
evm.model.scaffold_4.672	e22d9d068e2f4bd4fe0a63eda9c392d7	1015	SMART	SM00180	lamegf_3	230	269	0.61	T	23-09-2024	IPR002049	Laminin-type EGF domain
evm.model.scaffold_4.672	e22d9d068e2f4bd4fe0a63eda9c392d7	1015	SMART	SM00180	lamegf_3	534	575	3.0E-7	T	23-09-2024	IPR002049	Laminin-type EGF domain
evm.model.scaffold_4.672	e22d9d068e2f4bd4fe0a63eda9c392d7	1015	SMART	SM00180	lamegf_3	360	401	0.0024	T	23-09-2024	IPR002049	Laminin-type EGF domain
evm.model.scaffold_4.672	e22d9d068e2f4bd4fe0a63eda9c392d7	1015	ProSitePatterns	PS00022	EGF-like domain signature 1.	288	299	-	T	23-09-2024	IPR000742	EGF-like domain
evm.model.scaffold_4.672	e22d9d068e2f4bd4fe0a63eda9c392d7	1015	ProSiteProfiles	PS50026	EGF-like domain profile.	222	257	12.319878	T	23-09-2024	IPR000742	EGF-like domain
evm.model.scaffold_4.672	e22d9d068e2f4bd4fe0a63eda9c392d7	1015	Pfam	PF00053	Laminin EGF domain	316	354	0.0093	T	23-09-2024	IPR002049	Laminin-type EGF domain
evm.model.scaffold_4.672	e22d9d068e2f4bd4fe0a63eda9c392d7	1015	Pfam	PF00053	Laminin EGF domain	534	581	3.5E-4	T	23-09-2024	IPR002049	Laminin-type EGF domain
evm.model.scaffold_4.672	e22d9d068e2f4bd4fe0a63eda9c392d7	1015	Pfam	PF00053	Laminin EGF domain	230	267	0.018	T	23-09-2024	IPR002049	Laminin-type EGF domain
evm.model.scaffold_4.672	e22d9d068e2f4bd4fe0a63eda9c392d7	1015	Pfam	PF00053	Laminin EGF domain	491	528	0.02	T	23-09-2024	IPR002049	Laminin-type EGF domain
evm.model.scaffold_4.672	e22d9d068e2f4bd4fe0a63eda9c392d7	1015	Pfam	PF00053	Laminin EGF domain	360	398	0.022	T	23-09-2024	IPR002049	Laminin-type EGF domain
evm.model.scaffold_4.672	e22d9d068e2f4bd4fe0a63eda9c392d7	1015	Pfam	PF00053	Laminin EGF domain	405	448	0.058	T	23-09-2024	IPR002049	Laminin-type EGF domain
evm.model.scaffold_4.672	e22d9d068e2f4bd4fe0a63eda9c392d7	1015	ProSitePatterns	PS00022	EGF-like domain signature 1.	331	342	-	T	23-09-2024	IPR000742	EGF-like domain
evm.model.scaffold_4.672	e22d9d068e2f4bd4fe0a63eda9c392d7	1015	FunFam	G3DSA:2.170.300.10:FF:000002	Multiple epidermal growth factor-like domains 10	185	302	1.4E-35	T	23-09-2024	-	-
evm.model.scaffold_4.672	e22d9d068e2f4bd4fe0a63eda9c392d7	1015	ProSitePatterns	PS00022	EGF-like domain signature 1.	202	213	-	T	23-09-2024	IPR000742	EGF-like domain
evm.model.scaffold_4.672	e22d9d068e2f4bd4fe0a63eda9c392d7	1015	ProSiteProfiles	PS50026	EGF-like domain profile.	184	214	13.022655	T	23-09-2024	IPR000742	EGF-like domain
evm.model.scaffold_4.672	e22d9d068e2f4bd4fe0a63eda9c392d7	1015	ProSitePatterns	PS01186	EGF-like domain signature 2.	331	342	-	T	23-09-2024	IPR000742	EGF-like domain
evm.model.scaffold_4.672	e22d9d068e2f4bd4fe0a63eda9c392d7	1015	ProSiteProfiles	PS50026	EGF-like domain profile.	93	128	9.145426	T	23-09-2024	IPR000742	EGF-like domain
evm.model.scaffold_4.672	e22d9d068e2f4bd4fe0a63eda9c392d7	1015	ProSitePatterns	PS00022	EGF-like domain signature 1.	463	474	-	T	23-09-2024	IPR000742	EGF-like domain
evm.model.scaffold_4.672	e22d9d068e2f4bd4fe0a63eda9c392d7	1015	PRINTS	PR00011	Type III EGF-like signature	544	562	1.2E-15	T	23-09-2024	-	-
evm.model.scaffold_4.672	e22d9d068e2f4bd4fe0a63eda9c392d7	1015	PRINTS	PR00011	Type III EGF-like signature	718	736	1.2E-15	T	23-09-2024	-	-
evm.model.scaffold_4.672	e22d9d068e2f4bd4fe0a63eda9c392d7	1015	PRINTS	PR00011	Type III EGF-like signature	675	693	1.2E-15	T	23-09-2024	-	-
evm.model.scaffold_4.672	e22d9d068e2f4bd4fe0a63eda9c392d7	1015	PANTHER	PTHR24043	SCAVENGER RECEPTOR CLASS F	89	214	1.9E-207	T	23-09-2024	IPR042635	MEGF10/SREC1/2-like
evm.model.scaffold_4.672	e22d9d068e2f4bd4fe0a63eda9c392d7	1015	ProSiteProfiles	PS50026	EGF-like domain profile.	265	300	8.951803	T	23-09-2024	IPR000742	EGF-like domain
evm.model.scaffold_4.672	e22d9d068e2f4bd4fe0a63eda9c392d7	1015	FunFam	G3DSA:2.170.300.10:FF:000002	Multiple epidermal growth factor-like domains 10	659	783	4.4E-33	T	23-09-2024	-	-
evm.model.scaffold_4.672	e22d9d068e2f4bd4fe0a63eda9c392d7	1015	Gene3D	G3DSA:2.10.25.10	Laminin	63	127	2.0E-14	T	23-09-2024	-	-
evm.model.scaffold_4.672	e22d9d068e2f4bd4fe0a63eda9c392d7	1015	FunFam	G3DSA:2.170.300.10:FF:000002	Multiple epidermal growth factor-like domains 10	306	433	9.1E-35	T	23-09-2024	-	-
evm.model.scaffold_4.672	e22d9d068e2f4bd4fe0a63eda9c392d7	1015	ProSitePatterns	PS00022	EGF-like domain signature 1.	245	256	-	T	23-09-2024	IPR000742	EGF-like domain
evm.model.scaffold_4.672	e22d9d068e2f4bd4fe0a63eda9c392d7	1015	Gene3D	G3DSA:2.10.25.140	-	610	652	2.5E-7	T	23-09-2024	-	-
evm.model.scaffold_5.239	cf8f8e818cd7f974d31cb624231798da	246	SUPERFAMILY	SSF50494	Trypsin-like serine proteases	10	242	1.23E-71	T	23-09-2024	IPR009003	Peptidase S1, PA clan
evm.model.scaffold_5.239	cf8f8e818cd7f974d31cb624231798da	246	ProSiteProfiles	PS50240	Serine proteases, trypsin domain profile.	24	245	28.031473	T	23-09-2024	IPR001254	Serine proteases, trypsin domain
evm.model.scaffold_5.239	cf8f8e818cd7f974d31cb624231798da	246	SMART	SM00020	trypsin_2	23	240	1.3E-68	T	23-09-2024	IPR001254	Serine proteases, trypsin domain
evm.model.scaffold_5.239	cf8f8e818cd7f974d31cb624231798da	246	FunFam	G3DSA:2.40.10.10:FF:000047	Trypsin eta	19	245	3.9E-69	T	23-09-2024	-	-
evm.model.scaffold_5.239	cf8f8e818cd7f974d31cb624231798da	246	Gene3D	G3DSA:2.40.10.10	-	24	234	1.5E-72	T	23-09-2024	IPR043504	Peptidase S1, PA clan, chymotrypsin-like fold
evm.model.scaffold_5.239	cf8f8e818cd7f974d31cb624231798da	246	CDD	cd00190	Tryp_SPc	24	241	1.86697E-76	T	23-09-2024	IPR001254	Serine proteases, trypsin domain
evm.model.scaffold_5.239	cf8f8e818cd7f974d31cb624231798da	246	PRINTS	PR00722	Chymotrypsin serine protease family (S1) signature	105	119	2.8E-12	T	23-09-2024	IPR001314	Peptidase S1A, chymotrypsin family
evm.model.scaffold_5.239	cf8f8e818cd7f974d31cb624231798da	246	PRINTS	PR00722	Chymotrypsin serine protease family (S1) signature	50	65	2.8E-12	T	23-09-2024	IPR001314	Peptidase S1A, chymotrypsin family
evm.model.scaffold_5.239	cf8f8e818cd7f974d31cb624231798da	246	PRINTS	PR00722	Chymotrypsin serine protease family (S1) signature	194	206	2.8E-12	T	23-09-2024	IPR001314	Peptidase S1A, chymotrypsin family
evm.model.scaffold_5.239	cf8f8e818cd7f974d31cb624231798da	246	PANTHER	PTHR24276	POLYSERASE-RELATED	22	243	2.3E-59	T	23-09-2024	-	-
evm.model.scaffold_5.239	cf8f8e818cd7f974d31cb624231798da	246	Gene3D	G3DSA:2.40.10.10	-	36	240	1.5E-72	T	23-09-2024	IPR043504	Peptidase S1, PA clan, chymotrypsin-like fold
evm.model.scaffold_5.239	cf8f8e818cd7f974d31cb624231798da	246	Pfam	PF00089	Trypsin	24	235	1.5E-54	T	23-09-2024	IPR001254	Serine proteases, trypsin domain
evm.model.scaffold_5.239	cf8f8e818cd7f974d31cb624231798da	246	ProSitePatterns	PS00134	Serine proteases, trypsin family, histidine active site.	60	65	-	T	23-09-2024	IPR018114	Serine proteases, trypsin family, histidine active site
evm.model.scaffold_5.239	cf8f8e818cd7f974d31cb624231798da	246	ProSitePatterns	PS00135	Serine proteases, trypsin family, serine active site.	195	206	-	T	23-09-2024	IPR033116	Serine proteases, trypsin family, serine active site
evm.model.scaffold_8.33	30ca059df29d5f534dc192a2992987e2	117	MobiDBLite	mobidb-lite	consensus disorder prediction	1	20	-	T	23-09-2024	-	-
evm.model.scaffold_1.1486	359efca0757b8bae619df104937dc2c9	643	SUPERFAMILY	SSF50978	WD40 repeat-like	336	636	5.5E-33	T	23-09-2024	IPR036322	WD40-repeat-containing domain superfamily
evm.model.scaffold_1.1486	359efca0757b8bae619df104937dc2c9	643	PANTHER	PTHR13083	UNCHARACTERIZED	1	200	3.1E-150	T	23-09-2024	IPR039724	WD repeat-containing protein 91
evm.model.scaffold_1.1486	359efca0757b8bae619df104937dc2c9	643	Pfam	PF00400	WD domain, G-beta repeat	340	369	0.032	T	23-09-2024	IPR001680	WD40 repeat
evm.model.scaffold_1.1486	359efca0757b8bae619df104937dc2c9	643	Coils	Coil	Coil	177	204	-	T	23-09-2024	-	-
evm.model.scaffold_1.1486	359efca0757b8bae619df104937dc2c9	643	Gene3D	G3DSA:2.130.10.10	-	327	639	4.2E-29	T	23-09-2024	IPR015943	WD40/YVTN repeat-like-containing domain superfamily
evm.model.scaffold_1.1486	359efca0757b8bae619df104937dc2c9	643	ProSiteProfiles	PS50294	Trp-Asp (WD) repeats circular profile.	338	369	8.57106	T	23-09-2024	-	-
evm.model.scaffold_1.1486	359efca0757b8bae619df104937dc2c9	643	SMART	SM00320	WD40_4	466	506	1.1	T	23-09-2024	IPR001680	WD40 repeat
evm.model.scaffold_1.1486	359efca0757b8bae619df104937dc2c9	643	SMART	SM00320	WD40_4	374	418	3.4	T	23-09-2024	IPR001680	WD40 repeat
evm.model.scaffold_1.1486	359efca0757b8bae619df104937dc2c9	643	SMART	SM00320	WD40_4	331	370	0.29	T	23-09-2024	IPR001680	WD40 repeat
evm.model.scaffold_1.1486	359efca0757b8bae619df104937dc2c9	643	SMART	SM00320	WD40_4	599	639	49.0	T	23-09-2024	IPR001680	WD40 repeat
evm.model.scaffold_1.1486	359efca0757b8bae619df104937dc2c9	643	ProSiteProfiles	PS50896	LIS1 homology (LisH) motif profile.	3	35	7.885162	T	23-09-2024	IPR006594	LIS1 homology motif
evm.model.scaffold_1.1486	359efca0757b8bae619df104937dc2c9	643	ProSiteProfiles	PS50082	Trp-Asp (WD) repeats profile.	338	369	10.174269	T	23-09-2024	IPR001680	WD40 repeat
evm.model.scaffold_12.896	689ecf95383d9f429a5046d5264360b1	458	ProSitePatterns	PS01153	NOL1/NOP2/sun family signature.	326	337	-	T	23-09-2024	IPR018314	Bacterial Fmu (Sun)/eukaryotic nucleolar NOL1/Nop2p, conserved site
evm.model.scaffold_12.896	689ecf95383d9f429a5046d5264360b1	458	PANTHER	PTHR22807	NOP2 YEAST -RELATED NOL1/NOP2/FMU SUN DOMAIN-CONTAINING	111	457	8.3E-71	T	23-09-2024	IPR023267	RNA (C5-cytosine) methyltransferase
evm.model.scaffold_12.896	689ecf95383d9f429a5046d5264360b1	458	Pfam	PF01189	16S rRNA methyltransferase RsmB/F	238	437	3.5E-45	T	23-09-2024	IPR001678	SAM-dependent methyltransferase RsmB/NOP2-type
evm.model.scaffold_12.896	689ecf95383d9f429a5046d5264360b1	458	Gene3D	G3DSA:3.40.50.150	Vaccinia Virus protein VP39	235	458	9.3E-63	T	23-09-2024	IPR029063	S-adenosyl-L-methionine-dependent methyltransferase superfamily
evm.model.scaffold_12.896	689ecf95383d9f429a5046d5264360b1	458	PRINTS	PR02008	RNA (C5-cytosine) methyltransferase signature	327	339	2.9E-18	T	23-09-2024	IPR023267	RNA (C5-cytosine) methyltransferase
evm.model.scaffold_12.896	689ecf95383d9f429a5046d5264360b1	458	PRINTS	PR02008	RNA (C5-cytosine) methyltransferase signature	374	390	2.9E-18	T	23-09-2024	IPR023267	RNA (C5-cytosine) methyltransferase
evm.model.scaffold_12.896	689ecf95383d9f429a5046d5264360b1	458	PRINTS	PR02008	RNA (C5-cytosine) methyltransferase signature	440	457	2.9E-18	T	23-09-2024	IPR023267	RNA (C5-cytosine) methyltransferase
evm.model.scaffold_12.896	689ecf95383d9f429a5046d5264360b1	458	PRINTS	PR02008	RNA (C5-cytosine) methyltransferase signature	248	258	2.9E-18	T	23-09-2024	IPR023267	RNA (C5-cytosine) methyltransferase
evm.model.scaffold_12.896	689ecf95383d9f429a5046d5264360b1	458	CDD	cd02440	AdoMet_MTases	247	380	9.7596E-7	T	23-09-2024	-	-
evm.model.scaffold_12.896	689ecf95383d9f429a5046d5264360b1	458	SUPERFAMILY	SSF88697	PUA domain-like	117	191	3.92E-6	T	23-09-2024	IPR015947	PUA-like superfamily
evm.model.scaffold_12.896	689ecf95383d9f429a5046d5264360b1	458	SUPERFAMILY	SSF53335	S-adenosyl-L-methionine-dependent methyltransferases	226	413	3.5E-42	T	23-09-2024	IPR029063	S-adenosyl-L-methionine-dependent methyltransferase superfamily
evm.model.scaffold_12.896	689ecf95383d9f429a5046d5264360b1	458	ProSiteProfiles	PS50890	PUA domain profile.	115	158	9.453725	T	23-09-2024	-	-
evm.model.scaffold_12.896	689ecf95383d9f429a5046d5264360b1	458	CDD	cd21150	PUA_NSun6-like	116	209	1.3141E-45	T	23-09-2024	-	-
evm.model.scaffold_12.896	689ecf95383d9f429a5046d5264360b1	458	ProSiteProfiles	PS51686	SAM-dependent MTase RsmB/NOP-type domain profile.	145	458	45.850693	T	23-09-2024	IPR001678	SAM-dependent methyltransferase RsmB/NOP2-type
evm.model.scaffold_12.896	689ecf95383d9f429a5046d5264360b1	458	Coils	Coil	Coil	274	294	-	T	23-09-2024	-	-
evm.model.scaffold_12.896	689ecf95383d9f429a5046d5264360b1	458	Gene3D	G3DSA:2.30.130.10	PUA domain	108	212	7.8E-7	T	23-09-2024	IPR036974	PUA domain superfamily
evm.model.scaffold_8.129	54d0dccdfced4f775ec57c3548baff47	403	PANTHER	PTHR10067	PHOSPHATIDYLSERINE DECARBOXYLASE	103	395	2.8E-102	T	23-09-2024	IPR003817	Phosphatidylserine decarboxylase-related
evm.model.scaffold_8.129	54d0dccdfced4f775ec57c3548baff47	403	Hamap	MF_03208	Phosphatidylserine decarboxylase proenzyme [PISD].	32	392	28.466236	T	23-09-2024	IPR033661	Phosphatidylserine decarboxylase, eukaryotic type 1
evm.model.scaffold_8.129	54d0dccdfced4f775ec57c3548baff47	403	TIGRFAM	TIGR00163	PS_decarb: phosphatidylserine decarboxylase	145	389	1.4E-68	T	23-09-2024	IPR033177	Phosphatidylserine decarboxylase
evm.model.scaffold_8.129	54d0dccdfced4f775ec57c3548baff47	403	Pfam	PF02666	Phosphatidylserine decarboxylase	160	389	2.4E-67	T	23-09-2024	IPR003817	Phosphatidylserine decarboxylase-related
evm.model.scaffold_9.856	01b8a0fc9049f299d543e01e1984ad90	423	ProSiteProfiles	PS51195	DEAD-box RNA helicase Q motif profile.	50	78	10.632947	T	23-09-2024	IPR014014	RNA helicase, DEAD-box type, Q motif
evm.model.scaffold_9.856	01b8a0fc9049f299d543e01e1984ad90	423	CDD	cd18046	DEADc_EIF4AII_EIF4AI_DDX2	52	252	2.27472E-145	T	23-09-2024	IPR044728	ATP-dependent RNA helicase eIF4A, DEAD-box helicase domain
evm.model.scaffold_9.856	01b8a0fc9049f299d543e01e1984ad90	423	SMART	SM00487	ultradead3	69	266	1.4E-60	T	23-09-2024	IPR014001	Helicase superfamily 1/2, ATP-binding domain
evm.model.scaffold_9.856	01b8a0fc9049f299d543e01e1984ad90	423	FunFam	G3DSA:3.40.50.300:FF:000089	Eukaryotic initiation factor 4A-II	38	257	5.2E-121	T	23-09-2024	-	-
evm.model.scaffold_9.856	01b8a0fc9049f299d543e01e1984ad90	423	ProSiteProfiles	PS51192	Superfamilies 1 and 2 helicase ATP-binding type-1 domain profile.	81	251	30.861397	T	23-09-2024	IPR014001	Helicase superfamily 1/2, ATP-binding domain
evm.model.scaffold_9.856	01b8a0fc9049f299d543e01e1984ad90	423	CDD	cd18787	SF2_C_DEAD	263	378	5.51907E-45	T	23-09-2024	-	-
evm.model.scaffold_9.856	01b8a0fc9049f299d543e01e1984ad90	423	Pfam	PF00270	DEAD/DEAH box helicase	75	238	2.1E-46	T	23-09-2024	IPR011545	DEAD/DEAH box helicase domain
evm.model.scaffold_9.856	01b8a0fc9049f299d543e01e1984ad90	423	Gene3D	G3DSA:3.40.50.300	-	39	258	1.5E-70	T	23-09-2024	IPR027417	P-loop containing nucleoside triphosphate hydrolase
evm.model.scaffold_9.856	01b8a0fc9049f299d543e01e1984ad90	423	ProSitePatterns	PS00039	DEAD-box subfamily ATP-dependent helicases signature.	197	205	-	T	23-09-2024	IPR000629	ATP-dependent RNA helicase DEAD-box, conserved site
evm.model.scaffold_9.856	01b8a0fc9049f299d543e01e1984ad90	423	MobiDBLite	mobidb-lite	consensus disorder prediction	1	42	-	T	23-09-2024	-	-
evm.model.scaffold_9.856	01b8a0fc9049f299d543e01e1984ad90	423	SUPERFAMILY	SSF52540	P-loop containing nucleoside triphosphate hydrolases	118	406	3.1E-75	T	23-09-2024	IPR027417	P-loop containing nucleoside triphosphate hydrolase
evm.model.scaffold_9.856	01b8a0fc9049f299d543e01e1984ad90	423	SMART	SM00490	helicmild6	303	384	3.2E-32	T	23-09-2024	IPR001650	Helicase, C-terminal
evm.model.scaffold_9.856	01b8a0fc9049f299d543e01e1984ad90	423	FunFam	G3DSA:3.40.50.300:FF:000031	Eukaryotic initiation factor 4A-III	258	423	1.5E-97	T	23-09-2024	-	-
evm.model.scaffold_9.856	01b8a0fc9049f299d543e01e1984ad90	423	PANTHER	PTHR47958	ATP-DEPENDENT RNA HELICASE DBP3	47	406	8.1E-118	T	23-09-2024	-	-
evm.model.scaffold_9.856	01b8a0fc9049f299d543e01e1984ad90	423	Pfam	PF00271	Helicase conserved C-terminal domain	276	384	9.8E-31	T	23-09-2024	IPR001650	Helicase, C-terminal
evm.model.scaffold_9.856	01b8a0fc9049f299d543e01e1984ad90	423	ProSiteProfiles	PS51194	Superfamilies 1 and 2 helicase C-terminal domain profile.	262	423	26.851318	T	23-09-2024	IPR001650	Helicase, C-terminal
evm.model.scaffold_9.856	01b8a0fc9049f299d543e01e1984ad90	423	Gene3D	G3DSA:3.40.50.300	-	259	423	7.9E-61	T	23-09-2024	IPR027417	P-loop containing nucleoside triphosphate hydrolase
evm.model.scaffold_9.311	1351b2b61361ea5d409f985708e9b40e	263	Pfam	PF00561	alpha/beta hydrolase fold	58	159	2.7E-18	T	23-09-2024	IPR000073	Alpha/beta hydrolase fold-1
evm.model.scaffold_9.311	1351b2b61361ea5d409f985708e9b40e	263	PANTHER	PTHR46118	PROTEIN ABHD11	35	244	6.1E-69	T	23-09-2024	-	-
evm.model.scaffold_9.311	1351b2b61361ea5d409f985708e9b40e	263	Gene3D	G3DSA:3.40.50.1820	alpha/beta hydrolase	46	252	8.3E-38	T	23-09-2024	IPR029058	Alpha/Beta hydrolase fold
evm.model.scaffold_9.311	1351b2b61361ea5d409f985708e9b40e	263	PRINTS	PR00111	Alpha/beta hydrolase fold signature	127	140	5.0E-6	T	23-09-2024	IPR000073	Alpha/beta hydrolase fold-1
evm.model.scaffold_9.311	1351b2b61361ea5d409f985708e9b40e	263	PRINTS	PR00111	Alpha/beta hydrolase fold signature	141	154	5.0E-6	T	23-09-2024	IPR000073	Alpha/beta hydrolase fold-1
evm.model.scaffold_9.311	1351b2b61361ea5d409f985708e9b40e	263	PRINTS	PR00111	Alpha/beta hydrolase fold signature	84	99	5.0E-6	T	23-09-2024	IPR000073	Alpha/beta hydrolase fold-1
evm.model.scaffold_9.311	1351b2b61361ea5d409f985708e9b40e	263	SUPERFAMILY	SSF53474	alpha/beta-Hydrolases	54	214	1.5E-31	T	23-09-2024	IPR029058	Alpha/Beta hydrolase fold
evm.model.scaffold_14.343	8d4bc79c3013e624c1ce2472ae86a6d7	162	Gene3D	G3DSA:2.40.50.140	-	6	109	1.6E-30	T	23-09-2024	IPR012340	Nucleic acid-binding, OB-fold
evm.model.scaffold_14.343	8d4bc79c3013e624c1ce2472ae86a6d7	162	SUPERFAMILY	SSF50249	Nucleic acid-binding proteins	12	112	4.11E-18	T	23-09-2024	IPR012340	Nucleic acid-binding, OB-fold
evm.model.scaffold_14.343	8d4bc79c3013e624c1ce2472ae86a6d7	162	PANTHER	PTHR24088	28S RIBOSOMAL PROTEIN S17, MITOCHONDRIAL	9	121	1.8E-32	T	23-09-2024	IPR039193	28S ribosomal protein S17, mitochondrial
evm.model.scaffold_14.323	40491c7feaa8c662781b1d1b551ceeb4	197	PANTHER	PTHR14482	CHROMOSOME 12 ORF 43 HOMOLOG	9	189	2.3E-10	T	23-09-2024	IPR026694	Protein CUSTOS
evm.model.scaffold_9.272	819e38d50d80ebdcd8a89934ddea9361	231	SUPERFAMILY	SSF53271	PRTase-like	30	225	2.23E-46	T	23-09-2024	IPR029057	Phosphoribosyltransferase-like
evm.model.scaffold_9.272	819e38d50d80ebdcd8a89934ddea9361	231	Gene3D	G3DSA:3.40.50.2020	-	15	226	1.1E-65	T	23-09-2024	IPR029057	Phosphoribosyltransferase-like
evm.model.scaffold_9.272	819e38d50d80ebdcd8a89934ddea9361	231	CDD	cd06223	PRTases_typeI	92	175	4.68854E-9	T	23-09-2024	IPR000836	Phosphoribosyltransferase domain
evm.model.scaffold_9.272	819e38d50d80ebdcd8a89934ddea9361	231	FunFam	G3DSA:3.40.50.2020:FF:000026	Uracil phosphoribosyltransferase homolog	18	226	3.3E-114	T	23-09-2024	-	-
evm.model.scaffold_9.272	819e38d50d80ebdcd8a89934ddea9361	231	Pfam	PF14681	Uracil phosphoribosyltransferase	34	211	8.9E-51	T	23-09-2024	-	-
evm.model.scaffold_6.373	638abc8eea12c2d3fd14554dcd7067d3	116	CDD	cd07973	Spt4	11	108	2.4051E-57	T	23-09-2024	IPR022800	Spt4/RpoE2 zinc finger
evm.model.scaffold_6.373	638abc8eea12c2d3fd14554dcd7067d3	116	Pfam	PF06093	Spt4/RpoE2 zinc finger	13	90	1.9E-32	T	23-09-2024	IPR022800	Spt4/RpoE2 zinc finger
evm.model.scaffold_6.373	638abc8eea12c2d3fd14554dcd7067d3	116	SMART	SM01389	Spt4_2	13	90	4.6E-44	T	23-09-2024	IPR022800	Spt4/RpoE2 zinc finger
evm.model.scaffold_6.373	638abc8eea12c2d3fd14554dcd7067d3	116	PANTHER	PTHR12882	SUPPRESSOR OF TY 4	3	115	1.1E-47	T	23-09-2024	IPR009287	Transcription initiation Spt4
evm.model.scaffold_6.373	638abc8eea12c2d3fd14554dcd7067d3	116	FunFam	G3DSA:3.30.40.210:FF:000001	Transcription elongation factor SPT4	1	105	1.4E-58	T	23-09-2024	-	-
evm.model.scaffold_6.373	638abc8eea12c2d3fd14554dcd7067d3	116	SUPERFAMILY	SSF63393	RNA polymerase subunits	6	89	5.23E-17	T	23-09-2024	IPR029040	RNA polymerase subunit RPABC4/transcription elongation factor Spt4
evm.model.scaffold_6.373	638abc8eea12c2d3fd14554dcd7067d3	116	Gene3D	G3DSA:3.30.40.210	-	1	105	1.1E-45	T	23-09-2024	IPR038510	Spt4 superfamily
evm.model.scaffold_13.201	d9088c53b4254f4d0ece55cad48c9211	1297	FunFam	G3DSA:3.30.200.20:FF:000107	Putative activated CDC42 kinase 1	98	191	1.7E-43	T	23-09-2024	-	-
evm.model.scaffold_13.201	d9088c53b4254f4d0ece55cad48c9211	1297	ProSitePatterns	PS00109	Tyrosine protein kinases specific active-site signature.	232	244	-	T	23-09-2024	IPR008266	Tyrosine-protein kinase, active site
evm.model.scaffold_13.201	d9088c53b4254f4d0ece55cad48c9211	1297	FunFam	G3DSA:1.10.510.10:FF:000080	Putative activated CDC42 kinase 1	192	433	1.3E-118	T	23-09-2024	-	-
evm.model.scaffold_13.201	d9088c53b4254f4d0ece55cad48c9211	1297	PANTHER	PTHR24418	TYROSINE-PROTEIN KINASE	56	370	6.7E-103	T	23-09-2024	-	-
evm.model.scaffold_13.201	d9088c53b4254f4d0ece55cad48c9211	1297	CDD	cd09539	SAM_TNK-like	6	67	4.87366E-30	T	23-09-2024	-	-
evm.model.scaffold_13.201	d9088c53b4254f4d0ece55cad48c9211	1297	SMART	SM00165	uba_6	1256	1294	0.0041	T	23-09-2024	IPR015940	Ubiquitin-associated domain
evm.model.scaffold_13.201	d9088c53b4254f4d0ece55cad48c9211	1297	SMART	SM00165	uba_6	1215	1254	23.0	T	23-09-2024	IPR015940	Ubiquitin-associated domain
evm.model.scaffold_13.201	d9088c53b4254f4d0ece55cad48c9211	1297	Gene3D	G3DSA:1.10.510.10	Transferase(Phosphotransferase) domain 1	192	434	1.3E-69	T	23-09-2024	-	-
evm.model.scaffold_13.201	d9088c53b4254f4d0ece55cad48c9211	1297	SUPERFAMILY	SSF56112	Protein kinase-like (PK-like)	105	377	3.24E-71	T	23-09-2024	IPR011009	Protein kinase-like domain superfamily
evm.model.scaffold_13.201	d9088c53b4254f4d0ece55cad48c9211	1297	ProSiteProfiles	PS50002	Src homology 3 (SH3) domain profile.	372	432	14.620903	T	23-09-2024	IPR001452	SH3 domain
evm.model.scaffold_13.201	d9088c53b4254f4d0ece55cad48c9211	1297	Pfam	PF07714	Protein tyrosine and serine/threonine kinase	111	369	2.0E-85	T	23-09-2024	IPR001245	Serine-threonine/tyrosine-protein kinase, catalytic domain
evm.model.scaffold_13.201	d9088c53b4254f4d0ece55cad48c9211	1297	SUPERFAMILY	SSF50044	SH3-domain	369	430	1.65E-6	T	23-09-2024	IPR036028	SH3-like domain superfamily
evm.model.scaffold_13.201	d9088c53b4254f4d0ece55cad48c9211	1297	MobiDBLite	mobidb-lite	consensus disorder prediction	729	751	-	T	23-09-2024	-	-
evm.model.scaffold_13.201	d9088c53b4254f4d0ece55cad48c9211	1297	MobiDBLite	mobidb-lite	consensus disorder prediction	694	761	-	T	23-09-2024	-	-
evm.model.scaffold_13.201	d9088c53b4254f4d0ece55cad48c9211	1297	MobiDBLite	mobidb-lite	consensus disorder prediction	694	728	-	T	23-09-2024	-	-
evm.model.scaffold_13.201	d9088c53b4254f4d0ece55cad48c9211	1297	Pfam	PF09027	GTPase binding	434	483	8.9E-23	T	23-09-2024	IPR015116	Cdc42 binding domain-like
evm.model.scaffold_13.201	d9088c53b4254f4d0ece55cad48c9211	1297	Gene3D	G3DSA:3.30.200.20	Phosphorylase Kinase; domain 1	97	191	1.8E-32	T	23-09-2024	-	-
evm.model.scaffold_13.201	d9088c53b4254f4d0ece55cad48c9211	1297	PRINTS	PR00109	Tyrosine kinase catalytic domain signature	189	202	1.9E-27	T	23-09-2024	IPR001245	Serine-threonine/tyrosine-protein kinase, catalytic domain
evm.model.scaffold_13.201	d9088c53b4254f4d0ece55cad48c9211	1297	PRINTS	PR00109	Tyrosine kinase catalytic domain signature	226	244	1.9E-27	T	23-09-2024	IPR001245	Serine-threonine/tyrosine-protein kinase, catalytic domain
evm.model.scaffold_13.201	d9088c53b4254f4d0ece55cad48c9211	1297	PRINTS	PR00109	Tyrosine kinase catalytic domain signature	276	286	1.9E-27	T	23-09-2024	IPR001245	Serine-threonine/tyrosine-protein kinase, catalytic domain
evm.model.scaffold_13.201	d9088c53b4254f4d0ece55cad48c9211	1297	PRINTS	PR00109	Tyrosine kinase catalytic domain signature	340	362	1.9E-27	T	23-09-2024	IPR001245	Serine-threonine/tyrosine-protein kinase, catalytic domain
evm.model.scaffold_13.201	d9088c53b4254f4d0ece55cad48c9211	1297	PRINTS	PR00109	Tyrosine kinase catalytic domain signature	295	317	1.9E-27	T	23-09-2024	IPR001245	Serine-threonine/tyrosine-protein kinase, catalytic domain
evm.model.scaffold_13.201	d9088c53b4254f4d0ece55cad48c9211	1297	Gene3D	G3DSA:4.10.680.10	-	435	472	8.5E-18	T	23-09-2024	IPR037085	Cdc42 binding domain-like superfamily
evm.model.scaffold_13.201	d9088c53b4254f4d0ece55cad48c9211	1297	ProSiteProfiles	PS50011	Protein kinase domain profile.	110	376	37.884079	T	23-09-2024	IPR000719	Protein kinase domain
evm.model.scaffold_13.201	d9088c53b4254f4d0ece55cad48c9211	1297	CDD	cd05040	PTKc_Ack_like	115	370	9.1712E-168	T	23-09-2024	-	-
evm.model.scaffold_13.201	d9088c53b4254f4d0ece55cad48c9211	1297	Pfam	PF16678	HOIP UBA domain pair	1219	1292	1.3E-10	T	23-09-2024	IPR032065	E3 ubiquitin-protein ligase RNF31, UBA-like domain
evm.model.scaffold_13.201	d9088c53b4254f4d0ece55cad48c9211	1297	ProSitePatterns	PS00107	Protein kinases ATP-binding region signature.	116	142	-	T	23-09-2024	IPR017441	Protein kinase, ATP binding site
evm.model.scaffold_13.201	d9088c53b4254f4d0ece55cad48c9211	1297	SMART	SM00219	tyrkin_6	110	369	4.7E-116	T	23-09-2024	IPR020635	Tyrosine-protein kinase, catalytic domain
evm.model.scaffold_13.201	d9088c53b4254f4d0ece55cad48c9211	1297	ProSiteProfiles	PS50030	Ubiquitin-associated domain (UBA) profile.	1253	1295	9.992601	T	23-09-2024	IPR015940	Ubiquitin-associated domain
evm.model.scaffold_11.25	f32aada4e40ac6651dad6cce4d30db1b	122	PANTHER	PTHR31278	CHCHD1	5	119	2.3E-17	T	23-09-2024	IPR033620	Coiled-coil-helix-coiled-coil-helix domain-containing protein 1
evm.model.scaffold_11.25	f32aada4e40ac6651dad6cce4d30db1b	122	SUPERFAMILY	SSF47072	Cysteine alpha-hairpin motif	46	89	8.89E-9	T	23-09-2024	IPR009069	Cysteine alpha-hairpin motif superfamily
evm.model.scaffold_11.25	f32aada4e40ac6651dad6cce4d30db1b	122	ProSiteProfiles	PS51808	Coiled coil-helix-coiled coil-helix (CHCH) domain profile.	45	87	13.716677	T	23-09-2024	-	-
evm.model.scaffold_7.954	bb6bdc9d07ad0030539fd089f940910b	218	MobiDBLite	mobidb-lite	consensus disorder prediction	199	218	-	T	23-09-2024	-	-
evm.model.scaffold_7.954	bb6bdc9d07ad0030539fd089f940910b	218	Pfam	PF08398	Phospholipase A2-like domain	21	79	1.8E-14	T	23-09-2024	IPR013607	Phospholipase A2-like domain
evm.model.scaffold_7.954	bb6bdc9d07ad0030539fd089f940910b	218	Coils	Coil	Coil	162	189	-	T	23-09-2024	-	-
evm.model.scaffold_7.954	bb6bdc9d07ad0030539fd089f940910b	218	MobiDBLite	mobidb-lite	consensus disorder prediction	203	218	-	T	23-09-2024	-	-
evm.model.scaffold_7.954	bb6bdc9d07ad0030539fd089f940910b	218	Gene3D	G3DSA:1.20.90.10	Phospholipase A2 domain	14	138	6.3E-7	T	23-09-2024	IPR036444	Phospholipase A2 domain superfamily
evm.model.scaffold_8.83	c4cfbd3f69d28608338064b5a2f178b2	257	MobiDBLite	mobidb-lite	consensus disorder prediction	60	89	-	T	23-09-2024	-	-
evm.model.scaffold_8.83	c4cfbd3f69d28608338064b5a2f178b2	257	PANTHER	PTHR45896	N-ALPHA-ACETYLTRANSFERASE 30	91	257	8.7E-83	T	23-09-2024	IPR044542	N-alpha-acetyltransferase 30-like
evm.model.scaffold_8.83	c4cfbd3f69d28608338064b5a2f178b2	257	MobiDBLite	mobidb-lite	consensus disorder prediction	58	89	-	T	23-09-2024	-	-
evm.model.scaffold_8.83	c4cfbd3f69d28608338064b5a2f178b2	257	CDD	cd04301	NAT_SF	150	216	1.48462E-9	T	23-09-2024	-	-
evm.model.scaffold_8.83	c4cfbd3f69d28608338064b5a2f178b2	257	FunFam	G3DSA:3.40.630.30:FF:000010	Putative N-alpha-acetyltransferase 30	114	257	2.0E-82	T	23-09-2024	-	-
evm.model.scaffold_8.83	c4cfbd3f69d28608338064b5a2f178b2	257	ProSiteProfiles	PS51186	Gcn5-related N-acetyltransferase (GNAT) domain profile.	108	257	24.3209	T	23-09-2024	IPR000182	GNAT domain
evm.model.scaffold_8.83	c4cfbd3f69d28608338064b5a2f178b2	257	Pfam	PF00583	Acetyltransferase (GNAT) family	130	233	9.6E-16	T	23-09-2024	IPR000182	GNAT domain
evm.model.scaffold_8.83	c4cfbd3f69d28608338064b5a2f178b2	257	Gene3D	G3DSA:3.40.630.30	-	110	257	2.4E-41	T	23-09-2024	-	-
evm.model.scaffold_8.83	c4cfbd3f69d28608338064b5a2f178b2	257	SUPERFAMILY	SSF55729	Acyl-CoA N-acyltransferases (Nat)	106	256	2.83E-28	T	23-09-2024	IPR016181	Acyl-CoA N-acyltransferase
evm.model.scaffold_9.592	29b33bfdeb81f5d8bc265644524b0335	563	Gene3D	G3DSA:1.20.1250.20	MFS general substrate transporter like domains	51	526	4.6E-82	T	23-09-2024	IPR036259	MFS transporter superfamily
evm.model.scaffold_9.592	29b33bfdeb81f5d8bc265644524b0335	563	ProSitePatterns	PS00217	Sugar transport proteins signature 2.	152	177	-	T	23-09-2024	IPR005829	Sugar transporter, conserved site
evm.model.scaffold_9.592	29b33bfdeb81f5d8bc265644524b0335	563	ProSiteProfiles	PS50850	Major facilitator superfamily (MFS) profile.	53	514	25.903603	T	23-09-2024	IPR020846	Major facilitator superfamily domain
evm.model.scaffold_9.592	29b33bfdeb81f5d8bc265644524b0335	563	FunFam	G3DSA:1.20.1250.20:FF:000249	facilitated trehalose transporter Tret1	45	529	3.3E-119	T	23-09-2024	-	-
evm.model.scaffold_9.592	29b33bfdeb81f5d8bc265644524b0335	563	PANTHER	PTHR48021	-	43	523	1.5E-108	T	23-09-2024	-	-
evm.model.scaffold_9.592	29b33bfdeb81f5d8bc265644524b0335	563	SUPERFAMILY	SSF103473	MFS general substrate transporter	61	523	2.88E-48	T	23-09-2024	IPR036259	MFS transporter superfamily
evm.model.scaffold_9.592	29b33bfdeb81f5d8bc265644524b0335	563	MobiDBLite	mobidb-lite	consensus disorder prediction	1	32	-	T	23-09-2024	-	-
evm.model.scaffold_9.592	29b33bfdeb81f5d8bc265644524b0335	563	Pfam	PF00083	Sugar (and other) transporter	77	524	1.5E-55	T	23-09-2024	IPR005828	Major facilitator, sugar transporter-like
evm.model.scaffold_4.512	0059ea23581ddda0017c95b00ebfc66e	442	PANTHER	PTHR24243	G-PROTEIN COUPLED RECEPTOR	35	395	4.2E-48	T	23-09-2024	-	-
evm.model.scaffold_4.512	0059ea23581ddda0017c95b00ebfc66e	442	ProSiteProfiles	PS50262	G-protein coupled receptors family 1 profile.	49	358	32.207287	T	23-09-2024	IPR017452	GPCR, rhodopsin-like, 7TM
evm.model.scaffold_4.512	0059ea23581ddda0017c95b00ebfc66e	442	SUPERFAMILY	SSF81321	Family A G protein-coupled receptor-like	25	379	1.01E-48	T	23-09-2024	-	-
evm.model.scaffold_4.512	0059ea23581ddda0017c95b00ebfc66e	442	MobiDBLite	mobidb-lite	consensus disorder prediction	400	430	-	T	23-09-2024	-	-
evm.model.scaffold_4.512	0059ea23581ddda0017c95b00ebfc66e	442	CDD	cd00637	7tm_classA_rhodopsin-like	35	362	2.44964E-30	T	23-09-2024	-	-
evm.model.scaffold_4.512	0059ea23581ddda0017c95b00ebfc66e	442	Gene3D	G3DSA:1.20.1070.10	-	22	404	4.3E-57	T	23-09-2024	-	-
evm.model.scaffold_4.512	0059ea23581ddda0017c95b00ebfc66e	442	PRINTS	PR00237	Rhodopsin-like GPCR superfamily signature	295	319	8.8E-29	T	23-09-2024	IPR000276	G protein-coupled receptor, rhodopsin-like
evm.model.scaffold_4.512	0059ea23581ddda0017c95b00ebfc66e	442	PRINTS	PR00237	Rhodopsin-like GPCR superfamily signature	340	366	8.8E-29	T	23-09-2024	IPR000276	G protein-coupled receptor, rhodopsin-like
evm.model.scaffold_4.512	0059ea23581ddda0017c95b00ebfc66e	442	PRINTS	PR00237	Rhodopsin-like GPCR superfamily signature	111	133	8.8E-29	T	23-09-2024	IPR000276	G protein-coupled receptor, rhodopsin-like
evm.model.scaffold_4.512	0059ea23581ddda0017c95b00ebfc66e	442	PRINTS	PR00237	Rhodopsin-like GPCR superfamily signature	146	167	8.8E-29	T	23-09-2024	IPR000276	G protein-coupled receptor, rhodopsin-like
evm.model.scaffold_4.512	0059ea23581ddda0017c95b00ebfc66e	442	PRINTS	PR00237	Rhodopsin-like GPCR superfamily signature	67	88	8.8E-29	T	23-09-2024	IPR000276	G protein-coupled receptor, rhodopsin-like
evm.model.scaffold_4.512	0059ea23581ddda0017c95b00ebfc66e	442	PRINTS	PR00237	Rhodopsin-like GPCR superfamily signature	34	58	8.8E-29	T	23-09-2024	IPR000276	G protein-coupled receptor, rhodopsin-like
evm.model.scaffold_4.512	0059ea23581ddda0017c95b00ebfc66e	442	PRINTS	PR00237	Rhodopsin-like GPCR superfamily signature	198	221	8.8E-29	T	23-09-2024	IPR000276	G protein-coupled receptor, rhodopsin-like
evm.model.scaffold_4.512	0059ea23581ddda0017c95b00ebfc66e	442	MobiDBLite	mobidb-lite	consensus disorder prediction	406	430	-	T	23-09-2024	-	-
evm.model.scaffold_4.512	0059ea23581ddda0017c95b00ebfc66e	442	Pfam	PF00001	7 transmembrane receptor (rhodopsin family)	50	358	1.5E-37	T	23-09-2024	IPR000276	G protein-coupled receptor, rhodopsin-like
evm.model.scaffold_12.546	0c4e57139d12a60befdc21b5d922c62e	614	SMART	SM00501	bright_3	229	321	1.3E-36	T	23-09-2024	IPR001606	ARID DNA-binding domain
evm.model.scaffold_12.546	0c4e57139d12a60befdc21b5d922c62e	614	FunFam	G3DSA:1.10.150.60:FF:000007	AT-rich interactive domain-containing protein 3C	209	336	8.0E-73	T	23-09-2024	-	-
evm.model.scaffold_12.546	0c4e57139d12a60befdc21b5d922c62e	614	MobiDBLite	mobidb-lite	consensus disorder prediction	55	79	-	T	23-09-2024	-	-
evm.model.scaffold_12.546	0c4e57139d12a60befdc21b5d922c62e	614	MobiDBLite	mobidb-lite	consensus disorder prediction	418	441	-	T	23-09-2024	-	-
evm.model.scaffold_12.546	0c4e57139d12a60befdc21b5d922c62e	614	MobiDBLite	mobidb-lite	consensus disorder prediction	464	481	-	T	23-09-2024	-	-
evm.model.scaffold_12.546	0c4e57139d12a60befdc21b5d922c62e	614	MobiDBLite	mobidb-lite	consensus disorder prediction	1	79	-	T	23-09-2024	-	-
evm.model.scaffold_12.546	0c4e57139d12a60befdc21b5d922c62e	614	MobiDBLite	mobidb-lite	consensus disorder prediction	464	530	-	T	23-09-2024	-	-
evm.model.scaffold_12.546	0c4e57139d12a60befdc21b5d922c62e	614	MobiDBLite	mobidb-lite	consensus disorder prediction	155	209	-	T	23-09-2024	-	-
evm.model.scaffold_12.546	0c4e57139d12a60befdc21b5d922c62e	614	PANTHER	PTHR15348	AT-RICH INTERACTIVE DOMAIN-CONTAINING PROTEIN ARID DOMAIN- CONTAINING PROTEIN DEAD RINGER PROTEIN B-CELL REGULATOR OF IGH TRANSCRIPTION BRIGHT	75	590	3.6E-60	T	23-09-2024	IPR045147	AT-rich interactive domain-containing protein 3
evm.model.scaffold_12.546	0c4e57139d12a60befdc21b5d922c62e	614	SUPERFAMILY	SSF46774	ARID-like	211	334	3.79E-36	T	23-09-2024	IPR036431	ARID DNA-binding domain superfamily
evm.model.scaffold_12.546	0c4e57139d12a60befdc21b5d922c62e	614	MobiDBLite	mobidb-lite	consensus disorder prediction	138	209	-	T	23-09-2024	-	-
evm.model.scaffold_12.546	0c4e57139d12a60befdc21b5d922c62e	614	ProSiteProfiles	PS51011	ARID domain profile.	228	320	30.037209	T	23-09-2024	IPR001606	ARID DNA-binding domain
evm.model.scaffold_12.546	0c4e57139d12a60befdc21b5d922c62e	614	CDD	cd16881	ARID_Dri-like	212	336	9.64895E-91	T	23-09-2024	-	-
evm.model.scaffold_12.546	0c4e57139d12a60befdc21b5d922c62e	614	ProSiteProfiles	PS51486	REKLES domain profile.	483	593	10.499178	T	23-09-2024	IPR023334	REKLES domain
evm.model.scaffold_12.546	0c4e57139d12a60befdc21b5d922c62e	614	MobiDBLite	mobidb-lite	consensus disorder prediction	138	154	-	T	23-09-2024	-	-
evm.model.scaffold_12.546	0c4e57139d12a60befdc21b5d922c62e	614	SMART	SM01014	ARID_2	225	316	9.1E-33	T	23-09-2024	-	-
evm.model.scaffold_12.546	0c4e57139d12a60befdc21b5d922c62e	614	MobiDBLite	mobidb-lite	consensus disorder prediction	503	528	-	T	23-09-2024	-	-
evm.model.scaffold_12.546	0c4e57139d12a60befdc21b5d922c62e	614	Pfam	PF01388	ARID/BRIGHT DNA binding domain	231	316	3.2E-19	T	23-09-2024	IPR001606	ARID DNA-binding domain
evm.model.scaffold_12.546	0c4e57139d12a60befdc21b5d922c62e	614	Gene3D	G3DSA:1.10.150.60	-	209	336	2.3E-52	T	23-09-2024	IPR036431	ARID DNA-binding domain superfamily
evm.model.scaffold_12.546	0c4e57139d12a60befdc21b5d922c62e	614	MobiDBLite	mobidb-lite	consensus disorder prediction	591	614	-	T	23-09-2024	-	-
evm.model.scaffold_12.163	ef4946e79c9105d86164790d7b36abac	308	Pfam	PF00175	Oxidoreductase NAD-binding domain	184	291	1.2E-33	T	23-09-2024	IPR001433	Oxidoreductase FAD/NAD(P)-binding
evm.model.scaffold_12.163	ef4946e79c9105d86164790d7b36abac	308	FunFam	G3DSA:2.40.30.10:FF:000021	NADH-cytochrome b5 reductase	36	153	2.7E-51	T	23-09-2024	-	-
evm.model.scaffold_12.163	ef4946e79c9105d86164790d7b36abac	308	Gene3D	G3DSA:3.40.50.80	-	154	308	1.2E-51	T	23-09-2024	IPR039261	Ferredoxin-NADP reductase (FNR), nucleotide-binding domain
evm.model.scaffold_12.163	ef4946e79c9105d86164790d7b36abac	308	CDD	cd06183	cyt_b5_reduct_like	52	308	5.06477E-118	T	23-09-2024	-	-
evm.model.scaffold_12.163	ef4946e79c9105d86164790d7b36abac	308	Pfam	PF00970	Oxidoreductase FAD-binding domain	52	158	2.8E-35	T	23-09-2024	IPR008333	Flavoprotein pyridine nucleotide cytochrome reductase-like, FAD-binding domain
evm.model.scaffold_12.163	ef4946e79c9105d86164790d7b36abac	308	PRINTS	PR00406	Cytochrome B5 reductase signature	221	232	1.7E-29	T	23-09-2024	-	-
evm.model.scaffold_12.163	ef4946e79c9105d86164790d7b36abac	308	PRINTS	PR00406	Cytochrome B5 reductase signature	144	158	1.7E-29	T	23-09-2024	-	-
evm.model.scaffold_12.163	ef4946e79c9105d86164790d7b36abac	308	PRINTS	PR00406	Cytochrome B5 reductase signature	277	285	1.7E-29	T	23-09-2024	-	-
evm.model.scaffold_12.163	ef4946e79c9105d86164790d7b36abac	308	PRINTS	PR00406	Cytochrome B5 reductase signature	78	89	1.7E-29	T	23-09-2024	-	-
evm.model.scaffold_12.163	ef4946e79c9105d86164790d7b36abac	308	PRINTS	PR00406	Cytochrome B5 reductase signature	183	202	1.7E-29	T	23-09-2024	-	-
evm.model.scaffold_12.163	ef4946e79c9105d86164790d7b36abac	308	PRINTS	PR00406	Cytochrome B5 reductase signature	99	106	1.7E-29	T	23-09-2024	-	-
evm.model.scaffold_12.163	ef4946e79c9105d86164790d7b36abac	308	Gene3D	G3DSA:2.40.30.10	Translation factors	38	152	3.0E-43	T	23-09-2024	-	-
evm.model.scaffold_12.163	ef4946e79c9105d86164790d7b36abac	308	SUPERFAMILY	SSF63380	Riboflavin synthase domain-like	40	158	2.33E-37	T	23-09-2024	IPR017938	Riboflavin synthase-like beta-barrel
evm.model.scaffold_12.163	ef4946e79c9105d86164790d7b36abac	308	ProSiteProfiles	PS51384	Ferredoxin reductase-type FAD binding domain profile.	47	159	15.811294	T	23-09-2024	IPR017927	FAD-binding domain, ferredoxin reductase-type
evm.model.scaffold_12.163	ef4946e79c9105d86164790d7b36abac	308	FunFam	G3DSA:3.40.50.80:FF:000005	NADH-cytochrome b5 reductase	154	308	4.3E-71	T	23-09-2024	-	-
evm.model.scaffold_12.163	ef4946e79c9105d86164790d7b36abac	308	PRINTS	PR00371	Flavoprotein pyridine nucleotide cytochrome reductase signature	277	285	1.2E-8	T	23-09-2024	IPR001709	Flavoprotein pyridine nucleotide cytochrome reductase
evm.model.scaffold_12.163	ef4946e79c9105d86164790d7b36abac	308	PRINTS	PR00371	Flavoprotein pyridine nucleotide cytochrome reductase signature	99	106	1.2E-8	T	23-09-2024	IPR001709	Flavoprotein pyridine nucleotide cytochrome reductase
evm.model.scaffold_12.163	ef4946e79c9105d86164790d7b36abac	308	PRINTS	PR00371	Flavoprotein pyridine nucleotide cytochrome reductase signature	183	202	1.2E-8	T	23-09-2024	IPR001709	Flavoprotein pyridine nucleotide cytochrome reductase
evm.model.scaffold_12.163	ef4946e79c9105d86164790d7b36abac	308	PRINTS	PR00371	Flavoprotein pyridine nucleotide cytochrome reductase signature	221	232	1.2E-8	T	23-09-2024	IPR001709	Flavoprotein pyridine nucleotide cytochrome reductase
evm.model.scaffold_12.163	ef4946e79c9105d86164790d7b36abac	308	PANTHER	PTHR19370	NADH-CYTOCHROME B5 REDUCTASE	31	306	6.6E-107	T	23-09-2024	IPR001834	NADH:cytochrome b5 reductase-like
evm.model.scaffold_12.163	ef4946e79c9105d86164790d7b36abac	308	SUPERFAMILY	SSF52343	Ferredoxin reductase-like, C-terminal NADP-linked domain	146	303	1.18E-38	T	23-09-2024	IPR039261	Ferredoxin-NADP reductase (FNR), nucleotide-binding domain
evm.model.scaffold_4.1223	145ce2c22a41877863eac2291b9d0e2c	68	Pfam	PF10551	MULE transposase domain	4	68	7.5E-9	T	23-09-2024	IPR018289	MULE transposase domain
evm.model.scaffold_10.810	28dbef22c870a8a8fd709790e2212bb0	398	Coils	Coil	Coil	256	276	-	T	23-09-2024	-	-
evm.model.scaffold_10.291	2b02924f801c8c3f35a4e047e5144b1b	112	MobiDBLite	mobidb-lite	consensus disorder prediction	92	112	-	T	23-09-2024	-	-
evm.model.scaffold_10.291	2b02924f801c8c3f35a4e047e5144b1b	112	MobiDBLite	mobidb-lite	consensus disorder prediction	91	112	-	T	23-09-2024	-	-
evm.model.scaffold_8.789	f17d6e38e1a88d26c8904c9679e76a4d	962	MobiDBLite	mobidb-lite	consensus disorder prediction	942	962	-	T	23-09-2024	-	-
evm.model.scaffold_8.789	f17d6e38e1a88d26c8904c9679e76a4d	962	Gene3D	G3DSA:2.170.140.10	Chitin binding domain	99	165	4.4E-8	T	23-09-2024	-	-
evm.model.scaffold_8.789	f17d6e38e1a88d26c8904c9679e76a4d	962	MobiDBLite	mobidb-lite	consensus disorder prediction	233	260	-	T	23-09-2024	-	-
evm.model.scaffold_8.789	f17d6e38e1a88d26c8904c9679e76a4d	962	MobiDBLite	mobidb-lite	consensus disorder prediction	561	577	-	T	23-09-2024	-	-
evm.model.scaffold_8.789	f17d6e38e1a88d26c8904c9679e76a4d	962	Pfam	PF01607	Chitin binding Peritrophin-A domain	104	156	2.2E-10	T	23-09-2024	IPR002557	Chitin binding domain
evm.model.scaffold_8.789	f17d6e38e1a88d26c8904c9679e76a4d	962	SMART	SM00494	chi_10	102	158	2.7E-6	T	23-09-2024	IPR002557	Chitin binding domain
evm.model.scaffold_8.789	f17d6e38e1a88d26c8904c9679e76a4d	962	MobiDBLite	mobidb-lite	consensus disorder prediction	344	363	-	T	23-09-2024	-	-
evm.model.scaffold_8.789	f17d6e38e1a88d26c8904c9679e76a4d	962	PANTHER	PTHR22933	UNCHARACTERIZED	67	327	6.0E-27	T	23-09-2024	-	-
evm.model.scaffold_8.789	f17d6e38e1a88d26c8904c9679e76a4d	962	ProSiteProfiles	PS50940	Chitin-binding type-2 domain profile.	101	158	11.616985	T	23-09-2024	IPR002557	Chitin binding domain
evm.model.scaffold_8.789	f17d6e38e1a88d26c8904c9679e76a4d	962	MobiDBLite	mobidb-lite	consensus disorder prediction	534	560	-	T	23-09-2024	-	-
evm.model.scaffold_8.789	f17d6e38e1a88d26c8904c9679e76a4d	962	MobiDBLite	mobidb-lite	consensus disorder prediction	529	588	-	T	23-09-2024	-	-
evm.model.scaffold_8.789	f17d6e38e1a88d26c8904c9679e76a4d	962	MobiDBLite	mobidb-lite	consensus disorder prediction	841	899	-	T	23-09-2024	-	-
evm.model.scaffold_8.789	f17d6e38e1a88d26c8904c9679e76a4d	962	MobiDBLite	mobidb-lite	consensus disorder prediction	464	510	-	T	23-09-2024	-	-
evm.model.scaffold_8.789	f17d6e38e1a88d26c8904c9679e76a4d	962	MobiDBLite	mobidb-lite	consensus disorder prediction	226	260	-	T	23-09-2024	-	-
evm.model.scaffold_8.789	f17d6e38e1a88d26c8904c9679e76a4d	962	SUPERFAMILY	SSF57625	Invertebrate chitin-binding proteins	95	159	3.92E-11	T	23-09-2024	IPR036508	Chitin binding domain superfamily
evm.model.scaffold_8.789	f17d6e38e1a88d26c8904c9679e76a4d	962	MobiDBLite	mobidb-lite	consensus disorder prediction	934	962	-	T	23-09-2024	-	-
evm.model.scaffold_8.789	f17d6e38e1a88d26c8904c9679e76a4d	962	MobiDBLite	mobidb-lite	consensus disorder prediction	464	495	-	T	23-09-2024	-	-
evm.model.scaffold_8.789	f17d6e38e1a88d26c8904c9679e76a4d	962	MobiDBLite	mobidb-lite	consensus disorder prediction	869	899	-	T	23-09-2024	-	-
evm.model.scaffold_7.390	05073d97dd6852ed498294198d9b6878	560	FunFam	G3DSA:3.40.50.2060:FF:000003	vacuolar protein sorting-associated protein 45 isoform X1	1	128	4.1E-59	T	23-09-2024	-	-
evm.model.scaffold_7.390	05073d97dd6852ed498294198d9b6878	560	PANTHER	PTHR11679	VESICLE PROTEIN SORTING-ASSOCIATED	13	546	3.0E-119	T	23-09-2024	IPR001619	Sec1-like protein
evm.model.scaffold_7.390	05073d97dd6852ed498294198d9b6878	560	Gene3D	G3DSA:1.25.40.60	-	343	466	4.2E-125	T	23-09-2024	-	-
evm.model.scaffold_7.390	05073d97dd6852ed498294198d9b6878	560	FunFam	G3DSA:3.90.830.10:FF:000002	Vacuolar protein sorting-associated protein 45	229	342	6.9E-58	T	23-09-2024	-	-
evm.model.scaffold_7.390	05073d97dd6852ed498294198d9b6878	560	Gene3D	G3DSA:3.40.50.2060	-	1	128	4.6E-37	T	23-09-2024	IPR043154	Sec1-like, domain 1
evm.model.scaffold_7.390	05073d97dd6852ed498294198d9b6878	560	SUPERFAMILY	SSF56815	Sec1/munc18-like (SM) proteins	1	546	1.57E-149	T	23-09-2024	IPR036045	Sec1-like superfamily
evm.model.scaffold_7.390	05073d97dd6852ed498294198d9b6878	560	Pfam	PF00995	Sec1 family	23	544	3.6E-128	T	23-09-2024	IPR001619	Sec1-like protein
evm.model.scaffold_7.390	05073d97dd6852ed498294198d9b6878	560	Gene3D	G3DSA:3.90.830.10	Syntaxin Binding Protein 1; Chain A, domain 2	229	342	4.2E-125	T	23-09-2024	IPR043127	Sec1-like, domain 3a
evm.model.scaffold_7.390	05073d97dd6852ed498294198d9b6878	560	Gene3D	G3DSA:3.40.50.1910	-	137	546	4.2E-125	T	23-09-2024	IPR027482	Sec1-like, domain 2
evm.model.scaffold_1.1008	fdf188a1e98e8506ac3a18ab00c6d88e	99	MobiDBLite	mobidb-lite	consensus disorder prediction	60	99	-	T	23-09-2024	-	-
evm.model.scaffold_2.824	9933818a600044e1acdd1f582704832a	200	Coils	Coil	Coil	177	197	-	T	23-09-2024	-	-
evm.model.scaffold_2.824	9933818a600044e1acdd1f582704832a	200	Pfam	PF03184	DDE superfamily endonuclease	3	49	2.3E-5	T	23-09-2024	IPR004875	DDE superfamily endonuclease domain
evm.model.scaffold_1.860	2d4e86be7b676ff767353196902ff099	2924	SUPERFAMILY	SSF56112	Protein kinase-like (PK-like)	2624	2890	4.86E-61	T	23-09-2024	IPR011009	Protein kinase-like domain superfamily
evm.model.scaffold_1.860	2d4e86be7b676ff767353196902ff099	2924	CDD	cd00176	SPEC	877	1100	3.53839E-17	T	23-09-2024	IPR018159	Spectrin/alpha-actinin
evm.model.scaffold_1.860	2d4e86be7b676ff767353196902ff099	2924	SUPERFAMILY	SSF46966	Spectrin repeat	168	292	1.96E-6	T	23-09-2024	-	-
evm.model.scaffold_1.860	2d4e86be7b676ff767353196902ff099	2924	SUPERFAMILY	SSF46966	Spectrin repeat	261	397	7.8E-18	T	23-09-2024	-	-
evm.model.scaffold_1.860	2d4e86be7b676ff767353196902ff099	2924	ProSiteProfiles	PS50003	PH domain profile.	1438	1550	7.9443	T	23-09-2024	IPR001849	Pleckstrin homology domain
evm.model.scaffold_1.860	2d4e86be7b676ff767353196902ff099	2924	CDD	cd00063	FN3	2544	2617	0.0030831	T	23-09-2024	IPR003961	Fibronectin type III
evm.model.scaffold_1.860	2d4e86be7b676ff767353196902ff099	2924	MobiDBLite	mobidb-lite	consensus disorder prediction	1902	1917	-	T	23-09-2024	-	-
evm.model.scaffold_1.860	2d4e86be7b676ff767353196902ff099	2924	SMART	SM00233	PH_update	2140	2250	2.3	T	23-09-2024	IPR001849	Pleckstrin homology domain
evm.model.scaffold_1.860	2d4e86be7b676ff767353196902ff099	2924	SMART	SM00233	PH_update	1445	1552	6.5E-7	T	23-09-2024	IPR001849	Pleckstrin homology domain
evm.model.scaffold_1.860	2d4e86be7b676ff767353196902ff099	2924	SMART	SM00150	SPEC_4	983	1097	5.7	T	23-09-2024	IPR018159	Spectrin/alpha-actinin
evm.model.scaffold_1.860	2d4e86be7b676ff767353196902ff099	2924	SMART	SM00150	SPEC_4	550	652	7.6E-8	T	23-09-2024	IPR018159	Spectrin/alpha-actinin
evm.model.scaffold_1.860	2d4e86be7b676ff767353196902ff099	2924	SMART	SM00150	SPEC_4	1103	1205	8.6E-15	T	23-09-2024	IPR018159	Spectrin/alpha-actinin
evm.model.scaffold_1.860	2d4e86be7b676ff767353196902ff099	2924	SMART	SM00150	SPEC_4	166	290	6.6E-4	T	23-09-2024	IPR018159	Spectrin/alpha-actinin
evm.model.scaffold_1.860	2d4e86be7b676ff767353196902ff099	2924	SMART	SM00150	SPEC_4	296	398	7.2E-7	T	23-09-2024	IPR018159	Spectrin/alpha-actinin
evm.model.scaffold_1.860	2d4e86be7b676ff767353196902ff099	2924	SMART	SM00150	SPEC_4	655	761	5.9E-6	T	23-09-2024	IPR018159	Spectrin/alpha-actinin
evm.model.scaffold_1.860	2d4e86be7b676ff767353196902ff099	2924	SMART	SM00150	SPEC_4	879	980	4.1E-11	T	23-09-2024	IPR018159	Spectrin/alpha-actinin
evm.model.scaffold_1.860	2d4e86be7b676ff767353196902ff099	2924	SUPERFAMILY	SSF46966	Spectrin repeat	838	978	3.05E-18	T	23-09-2024	-	-
evm.model.scaffold_1.860	2d4e86be7b676ff767353196902ff099	2924	FunFam	G3DSA:1.20.900.10:FF:000008	rho guanine nucleotide exchange factor 25	1927	2137	1.3E-85	T	23-09-2024	-	-
evm.model.scaffold_1.860	2d4e86be7b676ff767353196902ff099	2924	MobiDBLite	mobidb-lite	consensus disorder prediction	1567	1583	-	T	23-09-2024	-	-
evm.model.scaffold_1.860	2d4e86be7b676ff767353196902ff099	2924	ProSiteProfiles	PS50835	Ig-like domain profile.	2444	2532	9.827103	T	23-09-2024	IPR007110	Immunoglobulin-like domain
evm.model.scaffold_1.860	2d4e86be7b676ff767353196902ff099	2924	SMART	SM00516	sec14_4	12	152	1.3E-11	T	23-09-2024	IPR001251	CRAL-TRIO lipid binding domain
evm.model.scaffold_1.860	2d4e86be7b676ff767353196902ff099	2924	CDD	cd13240	PH1_Kalirin_Trio_like	1431	1553	4.69097E-75	T	23-09-2024	IPR047054	Kalirin/Triple functional domain protein, pleckstrin homology (PH) domain 1
evm.model.scaffold_1.860	2d4e86be7b676ff767353196902ff099	2924	SUPERFAMILY	SSF48065	DBL homology domain (DH-domain)	1930	2123	3.79E-47	T	23-09-2024	IPR035899	Dbl homology (DH) domain superfamily
evm.model.scaffold_1.860	2d4e86be7b676ff767353196902ff099	2924	ProSiteProfiles	PS50002	Src homology 3 (SH3) domain profile.	1603	1685	13.169595	T	23-09-2024	IPR001452	SH3 domain
evm.model.scaffold_1.860	2d4e86be7b676ff767353196902ff099	2924	CDD	cd00176	SPEC	769	977	4.50336E-16	T	23-09-2024	IPR018159	Spectrin/alpha-actinin
evm.model.scaffold_1.860	2d4e86be7b676ff767353196902ff099	2924	FunFam	G3DSA:1.20.900.10:FF:000001	Guanine nucleotide exchange factor DBS	1241	1430	7.1E-91	T	23-09-2024	-	-
evm.model.scaffold_1.860	2d4e86be7b676ff767353196902ff099	2924	MobiDBLite	mobidb-lite	consensus disorder prediction	1679	1708	-	T	23-09-2024	-	-
evm.model.scaffold_1.860	2d4e86be7b676ff767353196902ff099	2924	SUPERFAMILY	SSF48065	DBL homology domain (DH-domain)	1251	1428	3.4E-47	T	23-09-2024	IPR035899	Dbl homology (DH) domain superfamily
evm.model.scaffold_1.860	2d4e86be7b676ff767353196902ff099	2924	SUPERFAMILY	SSF52087	CRAL/TRIO domain	17	163	2.75E-5	T	23-09-2024	IPR036865	CRAL-TRIO lipid binding domain superfamily
evm.model.scaffold_1.860	2d4e86be7b676ff767353196902ff099	2924	Gene3D	G3DSA:2.60.40.10	Immunoglobulins	2438	2538	6.8E-14	T	23-09-2024	IPR013783	Immunoglobulin-like fold
evm.model.scaffold_1.860	2d4e86be7b676ff767353196902ff099	2924	SUPERFAMILY	SSF46966	Spectrin repeat	656	761	3.93E-6	T	23-09-2024	-	-
evm.model.scaffold_1.860	2d4e86be7b676ff767353196902ff099	2924	Gene3D	G3DSA:2.30.29.30	-	1443	1582	4.3E-42	T	23-09-2024	IPR011993	PH-like domain superfamily
evm.model.scaffold_1.860	2d4e86be7b676ff767353196902ff099	2924	Gene3D	G3DSA:2.30.29.30	-	2138	2281	2.0E-37	T	23-09-2024	IPR011993	PH-like domain superfamily
evm.model.scaffold_1.860	2d4e86be7b676ff767353196902ff099	2924	Pfam	PF00435	Spectrin repeat	294	395	2.9E-6	T	23-09-2024	IPR002017	Spectrin repeat
evm.model.scaffold_1.860	2d4e86be7b676ff767353196902ff099	2924	Pfam	PF00435	Spectrin repeat	1101	1204	2.5E-9	T	23-09-2024	IPR002017	Spectrin repeat
evm.model.scaffold_1.860	2d4e86be7b676ff767353196902ff099	2924	Pfam	PF00435	Spectrin repeat	877	978	1.4E-11	T	23-09-2024	IPR002017	Spectrin repeat
evm.model.scaffold_1.860	2d4e86be7b676ff767353196902ff099	2924	Pfam	PF00435	Spectrin repeat	548	651	3.5E-5	T	23-09-2024	IPR002017	Spectrin repeat
evm.model.scaffold_1.860	2d4e86be7b676ff767353196902ff099	2924	Gene3D	G3DSA:1.10.510.10	Transferase(Phosphotransferase) domain 1	2671	2889	5.7E-59	T	23-09-2024	-	-
evm.model.scaffold_1.860	2d4e86be7b676ff767353196902ff099	2924	CDD	cd00170	SEC14	20	149	5.20778E-10	T	23-09-2024	IPR001251	CRAL-TRIO lipid binding domain
evm.model.scaffold_1.860	2d4e86be7b676ff767353196902ff099	2924	CDD	cd00160	RhoGEF	1939	2119	1.16771E-44	T	23-09-2024	IPR000219	Dbl homology (DH) domain
evm.model.scaffold_1.860	2d4e86be7b676ff767353196902ff099	2924	ProSiteProfiles	PS50003	PH domain profile.	2139	2248	7.1044	T	23-09-2024	IPR001849	Pleckstrin homology domain
evm.model.scaffold_1.860	2d4e86be7b676ff767353196902ff099	2924	ProSiteProfiles	PS50011	Protein kinase domain profile.	2635	2888	36.781628	T	23-09-2024	IPR000719	Protein kinase domain
evm.model.scaffold_1.860	2d4e86be7b676ff767353196902ff099	2924	SUPERFAMILY	SSF50729	PH domain-like	1436	1553	5.84E-32	T	23-09-2024	-	-
evm.model.scaffold_1.860	2d4e86be7b676ff767353196902ff099	2924	Gene3D	G3DSA:3.30.200.20	Phosphorylase Kinase; domain 1	2640	2713	5.7E-59	T	23-09-2024	-	-
evm.model.scaffold_1.860	2d4e86be7b676ff767353196902ff099	2924	Gene3D	G3DSA:1.20.900.10	Dbl homology (DH) domain	1241	1441	7.4E-55	T	23-09-2024	IPR035899	Dbl homology (DH) domain superfamily
evm.model.scaffold_1.860	2d4e86be7b676ff767353196902ff099	2924	Gene3D	G3DSA:1.20.900.10	Dbl homology (DH) domain	1929	2137	1.1E-58	T	23-09-2024	IPR035899	Dbl homology (DH) domain superfamily
evm.model.scaffold_1.860	2d4e86be7b676ff767353196902ff099	2924	MobiDBLite	mobidb-lite	consensus disorder prediction	1774	1797	-	T	23-09-2024	-	-
evm.model.scaffold_1.860	2d4e86be7b676ff767353196902ff099	2924	MobiDBLite	mobidb-lite	consensus disorder prediction	2274	2311	-	T	23-09-2024	-	-
evm.model.scaffold_1.860	2d4e86be7b676ff767353196902ff099	2924	ProSiteProfiles	PS50010	Dbl homology (DH) domain profile.	1938	2121	33.888096	T	23-09-2024	IPR000219	Dbl homology (DH) domain
evm.model.scaffold_1.860	2d4e86be7b676ff767353196902ff099	2924	CDD	cd00176	SPEC	294	447	1.15994E-9	T	23-09-2024	IPR018159	Spectrin/alpha-actinin
evm.model.scaffold_1.860	2d4e86be7b676ff767353196902ff099	2924	CDD	cd00160	RhoGEF	1254	1424	1.55417E-40	T	23-09-2024	IPR000219	Dbl homology (DH) domain
evm.model.scaffold_1.860	2d4e86be7b676ff767353196902ff099	2924	Pfam	PF13716	Divergent CRAL/TRIO domain	28	155	1.5E-8	T	23-09-2024	IPR001251	CRAL-TRIO lipid binding domain
evm.model.scaffold_1.860	2d4e86be7b676ff767353196902ff099	2924	CDD	cd00176	SPEC	1101	1206	2.35598E-11	T	23-09-2024	IPR018159	Spectrin/alpha-actinin
evm.model.scaffold_1.860	2d4e86be7b676ff767353196902ff099	2924	FunFam	G3DSA:1.20.58.60:FF:000023	Kalirin RhoGEF kinase b	777	1042	3.1E-94	T	23-09-2024	-	-
evm.model.scaffold_1.860	2d4e86be7b676ff767353196902ff099	2924	ProSiteProfiles	PS50191	CRAL-TRIO lipid binding domain profile.	9	155	8.480287	T	23-09-2024	IPR001251	CRAL-TRIO lipid binding domain
evm.model.scaffold_1.860	2d4e86be7b676ff767353196902ff099	2924	SMART	SM00220	serkin_6	2635	2888	3.9E-55	T	23-09-2024	IPR000719	Protein kinase domain
evm.model.scaffold_1.860	2d4e86be7b676ff767353196902ff099	2924	SUPERFAMILY	SSF50729	PH domain-like	2131	2254	2.87E-26	T	23-09-2024	-	-
evm.model.scaffold_1.860	2d4e86be7b676ff767353196902ff099	2924	SUPERFAMILY	SSF46966	Spectrin repeat	1068	1206	2.47E-19	T	23-09-2024	-	-
evm.model.scaffold_1.860	2d4e86be7b676ff767353196902ff099	2924	ProSiteProfiles	PS50010	Dbl homology (DH) domain profile.	1251	1426	29.970743	T	23-09-2024	IPR000219	Dbl homology (DH) domain
evm.model.scaffold_1.860	2d4e86be7b676ff767353196902ff099	2924	CDD	cd13241	PH2_Kalirin_Trio_p63RhoGEF	2124	2263	2.49606E-73	T	23-09-2024	-	-
evm.model.scaffold_1.860	2d4e86be7b676ff767353196902ff099	2924	Gene3D	G3DSA:2.30.30.40	SH3 Domains	1595	1680	1.1E-17	T	23-09-2024	-	-
evm.model.scaffold_1.860	2d4e86be7b676ff767353196902ff099	2924	CDD	cd00176	SPEC	549	751	7.1795E-16	T	23-09-2024	IPR018159	Spectrin/alpha-actinin
evm.model.scaffold_1.860	2d4e86be7b676ff767353196902ff099	2924	Pfam	PF00069	Protein kinase domain	2637	2888	2.1E-45	T	23-09-2024	IPR000719	Protein kinase domain
evm.model.scaffold_1.860	2d4e86be7b676ff767353196902ff099	2924	Gene3D	G3DSA:3.40.525.10	-	2	160	3.0E-7	T	23-09-2024	IPR036865	CRAL-TRIO lipid binding domain superfamily
evm.model.scaffold_1.860	2d4e86be7b676ff767353196902ff099	2924	SUPERFAMILY	SSF48726	Immunoglobulin	2443	2537	7.59E-15	T	23-09-2024	IPR036179	Immunoglobulin-like domain superfamily
evm.model.scaffold_1.860	2d4e86be7b676ff767353196902ff099	2924	SUPERFAMILY	SSF46966	Spectrin repeat	509	652	1.22E-17	T	23-09-2024	-	-
evm.model.scaffold_1.860	2d4e86be7b676ff767353196902ff099	2924	MobiDBLite	mobidb-lite	consensus disorder prediction	1718	1733	-	T	23-09-2024	-	-
evm.model.scaffold_1.860	2d4e86be7b676ff767353196902ff099	2924	Coils	Coil	Coil	1137	1171	-	T	23-09-2024	-	-
evm.model.scaffold_1.860	2d4e86be7b676ff767353196902ff099	2924	Coils	Coil	Coil	165	185	-	T	23-09-2024	-	-
evm.model.scaffold_1.860	2d4e86be7b676ff767353196902ff099	2924	Coils	Coil	Coil	1238	1258	-	T	23-09-2024	-	-
evm.model.scaffold_1.860	2d4e86be7b676ff767353196902ff099	2924	MobiDBLite	mobidb-lite	consensus disorder prediction	1558	1583	-	T	23-09-2024	-	-
evm.model.scaffold_1.860	2d4e86be7b676ff767353196902ff099	2924	MobiDBLite	mobidb-lite	consensus disorder prediction	2274	2338	-	T	23-09-2024	-	-
evm.model.scaffold_1.860	2d4e86be7b676ff767353196902ff099	2924	Pfam	PF07679	Immunoglobulin I-set domain	2445	2535	4.2E-12	T	23-09-2024	IPR013098	Immunoglobulin I-set
evm.model.scaffold_1.860	2d4e86be7b676ff767353196902ff099	2924	SMART	SM00409	IG_3c	2450	2532	3.5E-5	T	23-09-2024	IPR003599	Immunoglobulin subtype
evm.model.scaffold_1.860	2d4e86be7b676ff767353196902ff099	2924	MobiDBLite	mobidb-lite	consensus disorder prediction	1890	1931	-	T	23-09-2024	-	-
evm.model.scaffold_1.860	2d4e86be7b676ff767353196902ff099	2924	Gene3D	G3DSA:1.20.58.60	-	1059	1204	4.8E-20	T	23-09-2024	-	-
evm.model.scaffold_1.860	2d4e86be7b676ff767353196902ff099	2924	Gene3D	G3DSA:1.20.58.60	-	661	802	1.1E-10	T	23-09-2024	-	-
evm.model.scaffold_1.860	2d4e86be7b676ff767353196902ff099	2924	Gene3D	G3DSA:1.20.58.60	-	492	660	2.5E-18	T	23-09-2024	-	-
evm.model.scaffold_1.860	2d4e86be7b676ff767353196902ff099	2924	Gene3D	G3DSA:1.20.58.60	-	163	475	1.4E-33	T	23-09-2024	-	-
evm.model.scaffold_1.860	2d4e86be7b676ff767353196902ff099	2924	Gene3D	G3DSA:1.20.58.60	-	803	1056	2.2E-27	T	23-09-2024	-	-
evm.model.scaffold_1.860	2d4e86be7b676ff767353196902ff099	2924	PANTHER	PTHR22826	RHO GUANINE EXCHANGE FACTOR-RELATED	423	670	0.0	T	23-09-2024	-	-
evm.model.scaffold_1.860	2d4e86be7b676ff767353196902ff099	2924	SMART	SM00325	RhoGEF_3	1255	1425	5.5E-46	T	23-09-2024	IPR000219	Dbl homology (DH) domain
evm.model.scaffold_1.860	2d4e86be7b676ff767353196902ff099	2924	SMART	SM00325	RhoGEF_3	1942	2120	1.1E-43	T	23-09-2024	IPR000219	Dbl homology (DH) domain
evm.model.scaffold_1.860	2d4e86be7b676ff767353196902ff099	2924	ProSitePatterns	PS00107	Protein kinases ATP-binding region signature.	2641	2664	-	T	23-09-2024	IPR017441	Protein kinase, ATP binding site
evm.model.scaffold_1.860	2d4e86be7b676ff767353196902ff099	2924	Pfam	PF00621	RhoGEF domain	1942	2118	7.3E-37	T	23-09-2024	IPR000219	Dbl homology (DH) domain
evm.model.scaffold_1.860	2d4e86be7b676ff767353196902ff099	2924	Pfam	PF00621	RhoGEF domain	1255	1423	2.9E-32	T	23-09-2024	IPR000219	Dbl homology (DH) domain
evm.model.scaffold_1.860	2d4e86be7b676ff767353196902ff099	2924	MobiDBLite	mobidb-lite	consensus disorder prediction	1661	1871	-	T	23-09-2024	-	-
evm.model.scaffold_2.359	b740f1ef4f9512c77c49b6fba7691f1f	303	Gene3D	G3DSA:1.10.3630.10	-	55	303	9.0E-96	T	23-09-2024	IPR038261	Golgi phosphoprotein 3-like domain superfamily
evm.model.scaffold_2.359	b740f1ef4f9512c77c49b6fba7691f1f	303	MobiDBLite	mobidb-lite	consensus disorder prediction	1	34	-	T	23-09-2024	-	-
evm.model.scaffold_2.359	b740f1ef4f9512c77c49b6fba7691f1f	303	FunFam	G3DSA:1.10.3630.10:FF:000001	Golgi phosphoprotein 3	56	303	3.6E-141	T	23-09-2024	-	-
evm.model.scaffold_2.359	b740f1ef4f9512c77c49b6fba7691f1f	303	Pfam	PF05719	Golgi phosphoprotein 3 (GPP34)	67	289	9.5E-58	T	23-09-2024	IPR008628	Golgi phosphoprotein 3-like
evm.model.scaffold_2.359	b740f1ef4f9512c77c49b6fba7691f1f	303	PANTHER	PTHR12704	TRANS-GOLGI PROTEIN GMX33	2	303	5.7E-134	T	23-09-2024	IPR008628	Golgi phosphoprotein 3-like
evm.model.scaffold_2.359	b740f1ef4f9512c77c49b6fba7691f1f	303	MobiDBLite	mobidb-lite	consensus disorder prediction	7	31	-	T	23-09-2024	-	-
evm.model.scaffold_2.329	2f0817cdab5f8d8bb1664919826490ee	375	Pfam	PF13582	Metallo-peptidase family M12B Reprolysin-like	236	375	2.4E-6	T	23-09-2024	-	-
evm.model.scaffold_2.329	2f0817cdab5f8d8bb1664919826490ee	375	Gene3D	G3DSA:3.40.390.10	Collagenase (Catalytic Domain)	200	375	1.7E-35	T	23-09-2024	IPR024079	Metallopeptidase, catalytic domain superfamily
evm.model.scaffold_2.329	2f0817cdab5f8d8bb1664919826490ee	375	ProSiteProfiles	PS50215	ADAM type metalloprotease domain profile.	203	375	10.107657	T	23-09-2024	IPR001590	Peptidase M12B, ADAM/reprolysin
evm.model.scaffold_2.329	2f0817cdab5f8d8bb1664919826490ee	375	SUPERFAMILY	SSF55486	Metalloproteases ("zincins"), catalytic domain	202	374	1.64E-22	T	23-09-2024	-	-
evm.model.scaffold_2.329	2f0817cdab5f8d8bb1664919826490ee	375	Pfam	PF01562	Reprolysin family propeptide	37	137	3.3E-9	T	23-09-2024	IPR002870	Peptidase M12B, propeptide
evm.model.scaffold_2.329	2f0817cdab5f8d8bb1664919826490ee	375	PANTHER	PTHR11905	ADAM A DISINTEGRIN AND METALLOPROTEASE DOMAIN	36	374	1.6E-21	T	23-09-2024	-	-
evm.model.scaffold_12.626	6c8b0e9f3a4d68722769567afbd3c3f0	380	Gene3D	G3DSA:1.10.287.10	-	27	72	7.7E-69	T	23-09-2024	-	-
evm.model.scaffold_12.626	6c8b0e9f3a4d68722769567afbd3c3f0	380	ProSiteProfiles	PS50330	Ubiquitin-interacting motif (UIM) domain profile.	279	298	10.355029	T	23-09-2024	IPR003903	Ubiquitin interacting motif
evm.model.scaffold_12.626	6c8b0e9f3a4d68722769567afbd3c3f0	380	PANTHER	PTHR14159	ATAXIN-3-RELATED	3	357	4.7E-86	T	23-09-2024	IPR033865	Machado-Joseph disease protein
evm.model.scaffold_12.626	6c8b0e9f3a4d68722769567afbd3c3f0	380	Coils	Coil	Coil	281	301	-	T	23-09-2024	-	-
evm.model.scaffold_12.626	6c8b0e9f3a4d68722769567afbd3c3f0	380	Gene3D	G3DSA:6.10.140.100	-	272	343	1.6E-5	T	23-09-2024	-	-
evm.model.scaffold_12.626	6c8b0e9f3a4d68722769567afbd3c3f0	380	FunFam	G3DSA:3.90.70.40:FF:000005	Ataxin 3	62	192	5.6E-58	T	23-09-2024	-	-
evm.model.scaffold_12.626	6c8b0e9f3a4d68722769567afbd3c3f0	380	FunFam	G3DSA:1.10.287.10:FF:000023	Ataxin 3 variant ref	27	72	5.2E-21	T	23-09-2024	-	-
evm.model.scaffold_12.626	6c8b0e9f3a4d68722769567afbd3c3f0	380	ProSiteProfiles	PS50957	Josephin domain profile.	1	182	39.040958	T	23-09-2024	IPR006155	Josephin domain
evm.model.scaffold_12.626	6c8b0e9f3a4d68722769567afbd3c3f0	380	Pfam	PF02099	Josephin	9	167	9.3E-54	T	23-09-2024	IPR006155	Josephin domain
evm.model.scaffold_12.626	6c8b0e9f3a4d68722769567afbd3c3f0	380	SMART	SM01246	Josephin_2	8	170	4.4E-92	T	23-09-2024	IPR006155	Josephin domain
evm.model.scaffold_12.626	6c8b0e9f3a4d68722769567afbd3c3f0	380	SMART	SM00726	uim	329	348	8.2	T	23-09-2024	IPR003903	Ubiquitin interacting motif
evm.model.scaffold_12.626	6c8b0e9f3a4d68722769567afbd3c3f0	380	SMART	SM00726	uim	279	298	0.045	T	23-09-2024	IPR003903	Ubiquitin interacting motif
evm.model.scaffold_12.626	6c8b0e9f3a4d68722769567afbd3c3f0	380	PRINTS	PR01233	Josephin signature	66	85	1.5E-62	T	23-09-2024	-	-
evm.model.scaffold_12.626	6c8b0e9f3a4d68722769567afbd3c3f0	380	PRINTS	PR01233	Josephin signature	44	65	1.5E-62	T	23-09-2024	-	-
evm.model.scaffold_12.626	6c8b0e9f3a4d68722769567afbd3c3f0	380	PRINTS	PR01233	Josephin signature	129	149	1.5E-62	T	23-09-2024	-	-
evm.model.scaffold_12.626	6c8b0e9f3a4d68722769567afbd3c3f0	380	PRINTS	PR01233	Josephin signature	174	199	1.5E-62	T	23-09-2024	-	-
evm.model.scaffold_12.626	6c8b0e9f3a4d68722769567afbd3c3f0	380	PRINTS	PR01233	Josephin signature	5	28	1.5E-62	T	23-09-2024	-	-
evm.model.scaffold_12.626	6c8b0e9f3a4d68722769567afbd3c3f0	380	PRINTS	PR01233	Josephin signature	108	127	1.5E-62	T	23-09-2024	-	-
evm.model.scaffold_12.626	6c8b0e9f3a4d68722769567afbd3c3f0	380	PRINTS	PR01233	Josephin signature	153	172	1.5E-62	T	23-09-2024	-	-
evm.model.scaffold_12.626	6c8b0e9f3a4d68722769567afbd3c3f0	380	Gene3D	G3DSA:3.90.70.40	-	13	173	7.7E-69	T	23-09-2024	-	-
evm.model.scaffold_3.203	7b9af117f6dff7f067d790904b061d3a	517	CDD	cd10314	FAM20_C	289	499	1.57365E-130	T	23-09-2024	-	-
evm.model.scaffold_3.203	7b9af117f6dff7f067d790904b061d3a	517	Pfam	PF06702	Golgi casein kinase, C-terminal, Fam20	288	505	2.2E-103	T	23-09-2024	IPR009581	FAM20, C-terminal
evm.model.scaffold_3.203	7b9af117f6dff7f067d790904b061d3a	517	PANTHER	PTHR12450	DENTIN MATRIX PROTEIN 4 PROTEIN FAM20	5	512	3.3E-200	T	23-09-2024	IPR024869	FAM20
evm.model.scaffold_12.227	fbd4e4a3c38cfd1e53a6c628388cec99	539	PANTHER	PTHR14024	PERILIPIN	272	521	5.5E-83	T	23-09-2024	-	-
evm.model.scaffold_12.227	fbd4e4a3c38cfd1e53a6c628388cec99	539	Coils	Coil	Coil	389	409	-	T	23-09-2024	-	-
evm.model.scaffold_12.227	fbd4e4a3c38cfd1e53a6c628388cec99	539	Pfam	PF03036	Perilipin family	9	252	1.2E-28	T	23-09-2024	IPR004279	Perilipin
evm.model.scaffold_12.227	fbd4e4a3c38cfd1e53a6c628388cec99	539	Pfam	PF03036	Perilipin family	278	520	1.7E-34	T	23-09-2024	IPR004279	Perilipin
evm.model.scaffold_1.1146	46ee8287bf0cf7b5b74a8af532626d98	141	MobiDBLite	mobidb-lite	consensus disorder prediction	86	122	-	T	23-09-2024	-	-
evm.model.scaffold_9.225	2e7ead37608eca6efb9be6662340529b	1341	MobiDBLite	mobidb-lite	consensus disorder prediction	946	966	-	T	23-09-2024	-	-
evm.model.scaffold_9.225	2e7ead37608eca6efb9be6662340529b	1341	MobiDBLite	mobidb-lite	consensus disorder prediction	1267	1284	-	T	23-09-2024	-	-
evm.model.scaffold_9.225	2e7ead37608eca6efb9be6662340529b	1341	MobiDBLite	mobidb-lite	consensus disorder prediction	259	284	-	T	23-09-2024	-	-
evm.model.scaffold_9.225	2e7ead37608eca6efb9be6662340529b	1341	MobiDBLite	mobidb-lite	consensus disorder prediction	727	744	-	T	23-09-2024	-	-
evm.model.scaffold_9.225	2e7ead37608eca6efb9be6662340529b	1341	MobiDBLite	mobidb-lite	consensus disorder prediction	617	665	-	T	23-09-2024	-	-
evm.model.scaffold_9.225	2e7ead37608eca6efb9be6662340529b	1341	SUPERFAMILY	SSF82708	R3H domain	354	458	4.58E-33	T	23-09-2024	IPR036867	R3H domain superfamily
evm.model.scaffold_9.225	2e7ead37608eca6efb9be6662340529b	1341	MobiDBLite	mobidb-lite	consensus disorder prediction	1181	1196	-	T	23-09-2024	-	-
evm.model.scaffold_9.225	2e7ead37608eca6efb9be6662340529b	1341	MobiDBLite	mobidb-lite	consensus disorder prediction	723	837	-	T	23-09-2024	-	-
evm.model.scaffold_9.225	2e7ead37608eca6efb9be6662340529b	1341	MobiDBLite	mobidb-lite	consensus disorder prediction	1267	1320	-	T	23-09-2024	-	-
evm.model.scaffold_9.225	2e7ead37608eca6efb9be6662340529b	1341	MobiDBLite	mobidb-lite	consensus disorder prediction	767	785	-	T	23-09-2024	-	-
evm.model.scaffold_9.225	2e7ead37608eca6efb9be6662340529b	1341	MobiDBLite	mobidb-lite	consensus disorder prediction	331	355	-	T	23-09-2024	-	-
evm.model.scaffold_9.225	2e7ead37608eca6efb9be6662340529b	1341	MobiDBLite	mobidb-lite	consensus disorder prediction	1181	1215	-	T	23-09-2024	-	-
evm.model.scaffold_9.225	2e7ead37608eca6efb9be6662340529b	1341	MobiDBLite	mobidb-lite	consensus disorder prediction	530	547	-	T	23-09-2024	-	-
evm.model.scaffold_9.225	2e7ead37608eca6efb9be6662340529b	1341	MobiDBLite	mobidb-lite	consensus disorder prediction	132	238	-	T	23-09-2024	-	-
evm.model.scaffold_9.225	2e7ead37608eca6efb9be6662340529b	1341	Pfam	PF01424	R3H domain	382	437	1.4E-12	T	23-09-2024	IPR001374	R3H domain
evm.model.scaffold_9.225	2e7ead37608eca6efb9be6662340529b	1341	MobiDBLite	mobidb-lite	consensus disorder prediction	823	837	-	T	23-09-2024	-	-
evm.model.scaffold_9.225	2e7ead37608eca6efb9be6662340529b	1341	Gene3D	G3DSA:3.30.1370.50	-	350	473	7.9E-41	T	23-09-2024	IPR036867	R3H domain superfamily
evm.model.scaffold_9.225	2e7ead37608eca6efb9be6662340529b	1341	MobiDBLite	mobidb-lite	consensus disorder prediction	73	238	-	T	23-09-2024	-	-
evm.model.scaffold_9.225	2e7ead37608eca6efb9be6662340529b	1341	MobiDBLite	mobidb-lite	consensus disorder prediction	73	110	-	T	23-09-2024	-	-
evm.model.scaffold_9.225	2e7ead37608eca6efb9be6662340529b	1341	SMART	SM00393	R3H_4	362	439	8.0E-10	T	23-09-2024	IPR001374	R3H domain
evm.model.scaffold_9.225	2e7ead37608eca6efb9be6662340529b	1341	Coils	Coil	Coil	1013	1033	-	T	23-09-2024	-	-
evm.model.scaffold_9.225	2e7ead37608eca6efb9be6662340529b	1341	ProSiteProfiles	PS51673	SUZ domain profile.	443	529	12.223392	T	23-09-2024	IPR024771	SUZ domain
evm.model.scaffold_9.225	2e7ead37608eca6efb9be6662340529b	1341	MobiDBLite	mobidb-lite	consensus disorder prediction	1	39	-	T	23-09-2024	-	-
evm.model.scaffold_9.225	2e7ead37608eca6efb9be6662340529b	1341	ProSiteProfiles	PS51061	R3H domain profile.	379	442	13.00593	T	23-09-2024	IPR001374	R3H domain
evm.model.scaffold_9.225	2e7ead37608eca6efb9be6662340529b	1341	CDD	cd02642	R3H_encore_like	378	439	1.75689E-22	T	23-09-2024	-	-
evm.model.scaffold_9.225	2e7ead37608eca6efb9be6662340529b	1341	ProSitePatterns	PS00028	Zinc finger C2H2 type domain signature.	311	332	-	T	23-09-2024	IPR013087	Zinc finger C2H2-type
evm.model.scaffold_9.225	2e7ead37608eca6efb9be6662340529b	1341	PANTHER	PTHR15672	CAMP-REGULATED PHOSPHOPROTEIN 21 RELATED R3H DOMAIN CONTAINING PROTEIN	344	920	1.6E-80	T	23-09-2024	-	-
evm.model.scaffold_9.225	2e7ead37608eca6efb9be6662340529b	1341	MobiDBLite	mobidb-lite	consensus disorder prediction	528	547	-	T	23-09-2024	-	-
evm.model.scaffold_9.225	2e7ead37608eca6efb9be6662340529b	1341	MobiDBLite	mobidb-lite	consensus disorder prediction	804	822	-	T	23-09-2024	-	-
evm.model.scaffold_9.225	2e7ead37608eca6efb9be6662340529b	1341	MobiDBLite	mobidb-lite	consensus disorder prediction	322	355	-	T	23-09-2024	-	-
evm.model.scaffold_9.225	2e7ead37608eca6efb9be6662340529b	1341	Pfam	PF12752	SUZ domain	479	529	3.6E-9	T	23-09-2024	IPR024771	SUZ domain
evm.model.scaffold_9.225	2e7ead37608eca6efb9be6662340529b	1341	MobiDBLite	mobidb-lite	consensus disorder prediction	786	801	-	T	23-09-2024	-	-
evm.model.scaffold_9.225	2e7ead37608eca6efb9be6662340529b	1341	MobiDBLite	mobidb-lite	consensus disorder prediction	994	1035	-	T	23-09-2024	-	-
evm.model.scaffold_13.61	7cac813c103b8e477a95d2c9ee98ebbb	102	MobiDBLite	mobidb-lite	consensus disorder prediction	1	31	-	T	23-09-2024	-	-
evm.model.scaffold_13.61	7cac813c103b8e477a95d2c9ee98ebbb	102	MobiDBLite	mobidb-lite	consensus disorder prediction	1	19	-	T	23-09-2024	-	-
evm.model.scaffold_1.1283	e255b412bc1ba13203775bbc12c4f47d	135	SMART	SM00253	socs_2	57	100	2.0E-15	T	23-09-2024	IPR001496	SOCS box domain
evm.model.scaffold_1.1283	e255b412bc1ba13203775bbc12c4f47d	135	CDD	cd03741	SOCS_SOCS7	61	109	6.28466E-27	T	23-09-2024	IPR037346	SOCS7, SOCS box domain
evm.model.scaffold_1.1283	e255b412bc1ba13203775bbc12c4f47d	135	FunFam	G3DSA:1.10.750.20:FF:000002	Suppressor of cytokine signaling 2	63	98	8.3E-13	T	23-09-2024	-	-
evm.model.scaffold_1.1283	e255b412bc1ba13203775bbc12c4f47d	135	PANTHER	PTHR10155	PHOSPHATIDYLINOSITOL 3-KINASE REGULATORY SUBUNIT	5	105	1.7E-23	T	23-09-2024	-	-
evm.model.scaffold_1.1283	e255b412bc1ba13203775bbc12c4f47d	135	SUPERFAMILY	SSF158235	SOCS box-like	63	103	5.23E-13	T	23-09-2024	IPR036036	SOCS box-like domain superfamily
evm.model.scaffold_1.1283	e255b412bc1ba13203775bbc12c4f47d	135	Gene3D	G3DSA:3.30.505.10	SH2 domain	2	113	4.4E-17	T	23-09-2024	IPR036860	SH2 domain superfamily
evm.model.scaffold_1.1283	e255b412bc1ba13203775bbc12c4f47d	135	Pfam	PF07525	SOCS box	62	96	1.8E-10	T	23-09-2024	IPR001496	SOCS box domain
evm.model.scaffold_1.1283	e255b412bc1ba13203775bbc12c4f47d	135	ProSiteProfiles	PS50225	SOCS box domain profile.	52	102	15.360157	T	23-09-2024	IPR001496	SOCS box domain
evm.model.scaffold_1.1283	e255b412bc1ba13203775bbc12c4f47d	135	SMART	SM00969	SOCS_box_2	63	99	1.7E-7	T	23-09-2024	IPR001496	SOCS box domain
evm.model.scaffold_3.1006	79219b1909f471e496b0dcf59bedf342	599	Gene3D	G3DSA:3.30.750.24	STAS domain	449	578	2.9E-10	T	23-09-2024	IPR036513	STAS domain superfamily
evm.model.scaffold_3.1006	79219b1909f471e496b0dcf59bedf342	599	PANTHER	PTHR11814	SULFATE TRANSPORTER	6	546	6.7E-155	T	23-09-2024	IPR001902	SLC26A/SulP transporter
evm.model.scaffold_3.1006	79219b1909f471e496b0dcf59bedf342	599	Pfam	PF01740	STAS domain	454	544	4.8E-9	T	23-09-2024	IPR002645	STAS domain
evm.model.scaffold_3.1006	79219b1909f471e496b0dcf59bedf342	599	CDD	cd07042	STAS_SulP_like_sulfate_transporter	456	544	1.15658E-9	T	23-09-2024	-	-
evm.model.scaffold_3.1006	79219b1909f471e496b0dcf59bedf342	599	ProSiteProfiles	PS50801	STAS domain profile.	446	544	10.995783	T	23-09-2024	IPR002645	STAS domain
evm.model.scaffold_3.1006	79219b1909f471e496b0dcf59bedf342	599	SUPERFAMILY	SSF52091	SpoIIaa-like	456	547	2.35E-6	T	23-09-2024	IPR036513	STAS domain superfamily
evm.model.scaffold_3.1006	79219b1909f471e496b0dcf59bedf342	599	TIGRFAM	TIGR00815	sulP: sulfate permease	15	544	2.3E-118	T	23-09-2024	IPR001902	SLC26A/SulP transporter
evm.model.scaffold_3.1006	79219b1909f471e496b0dcf59bedf342	599	Pfam	PF00916	Sulfate permease family	30	406	7.6E-93	T	23-09-2024	IPR011547	SLC26A/SulP transporter domain
evm.model.scaffold_9.174	8fa96592d2d881fc9f1300728405377a	329	MobiDBLite	mobidb-lite	consensus disorder prediction	1	23	-	T	23-09-2024	-	-
evm.model.scaffold_9.174	8fa96592d2d881fc9f1300728405377a	329	MobiDBLite	mobidb-lite	consensus disorder prediction	1	24	-	T	23-09-2024	-	-
evm.model.scaffold_1.342	577298c4f301abb7b9603de247e2566f	1007	FunFam	G3DSA:1.10.287.70:FF:000145	Eag-like K[+] channel, isoform B	224	467	5.5E-127	T	23-09-2024	-	-
evm.model.scaffold_1.342	577298c4f301abb7b9603de247e2566f	1007	MobiDBLite	mobidb-lite	consensus disorder prediction	737	755	-	T	23-09-2024	-	-
evm.model.scaffold_1.342	577298c4f301abb7b9603de247e2566f	1007	MobiDBLite	mobidb-lite	consensus disorder prediction	690	760	-	T	23-09-2024	-	-
evm.model.scaffold_1.342	577298c4f301abb7b9603de247e2566f	1007	TIGRFAM	TIGR00229	sensory_box: PAS domain S-box protein	42	138	5.0E-9	T	23-09-2024	IPR000014	PAS domain
evm.model.scaffold_1.342	577298c4f301abb7b9603de247e2566f	1007	SMART	SM00100	cnmp_10	545	677	3.0E-16	T	23-09-2024	IPR000595	Cyclic nucleotide-binding domain
evm.model.scaffold_1.342	577298c4f301abb7b9603de247e2566f	1007	FunFam	G3DSA:3.30.450.20:FF:000001	Potassium voltage-gated channel subfamily H member 7	1	138	5.1E-64	T	23-09-2024	-	-
evm.model.scaffold_1.342	577298c4f301abb7b9603de247e2566f	1007	Pfam	PF00520	Ion transport protein	223	474	3.8E-31	T	23-09-2024	IPR005821	Ion transport domain
evm.model.scaffold_1.342	577298c4f301abb7b9603de247e2566f	1007	CDD	cd00130	PAS	42	133	3.50664E-9	T	23-09-2024	IPR000014	PAS domain
evm.model.scaffold_1.342	577298c4f301abb7b9603de247e2566f	1007	Pfam	PF13426	PAS domain	39	134	5.9E-16	T	23-09-2024	IPR000014	PAS domain
evm.model.scaffold_1.342	577298c4f301abb7b9603de247e2566f	1007	FunFam	G3DSA:1.10.1200.260:FF:000002	Potassium voltage-gated channel subfamily H member 8	468	509	2.6E-21	T	23-09-2024	-	-
evm.model.scaffold_1.342	577298c4f301abb7b9603de247e2566f	1007	MobiDBLite	mobidb-lite	consensus disorder prediction	136	161	-	T	23-09-2024	-	-
evm.model.scaffold_1.342	577298c4f301abb7b9603de247e2566f	1007	FunFam	G3DSA:2.60.120.10:FF:000097	Eag-like K[+] channel, isoform B	510	692	1.0E-106	T	23-09-2024	-	-
evm.model.scaffold_1.342	577298c4f301abb7b9603de247e2566f	1007	MobiDBLite	mobidb-lite	consensus disorder prediction	720	736	-	T	23-09-2024	-	-
evm.model.scaffold_1.342	577298c4f301abb7b9603de247e2566f	1007	Gene3D	G3DSA:2.60.120.10	Jelly Rolls	510	692	3.2E-40	T	23-09-2024	IPR014710	RmlC-like jelly roll fold
evm.model.scaffold_1.342	577298c4f301abb7b9603de247e2566f	1007	SUPERFAMILY	SSF51206	cAMP-binding domain-like	473	673	4.23E-32	T	23-09-2024	IPR018490	Cyclic nucleotide-binding domain superfamily
evm.model.scaffold_1.342	577298c4f301abb7b9603de247e2566f	1007	ProSiteProfiles	PS50112	PAS repeat profile.	42	90	9.427409	T	23-09-2024	IPR000014	PAS domain
evm.model.scaffold_1.342	577298c4f301abb7b9603de247e2566f	1007	Gene3D	G3DSA:1.10.1200.260	-	468	509	3.1E-25	T	23-09-2024	-	-
evm.model.scaffold_1.342	577298c4f301abb7b9603de247e2566f	1007	SMART	SM00086	pac_2	94	136	4.4E-7	T	23-09-2024	IPR001610	PAC motif
evm.model.scaffold_1.342	577298c4f301abb7b9603de247e2566f	1007	CDD	cd00038	CAP_ED	545	672	1.73446E-17	T	23-09-2024	IPR000595	Cyclic nucleotide-binding domain
evm.model.scaffold_1.342	577298c4f301abb7b9603de247e2566f	1007	MobiDBLite	mobidb-lite	consensus disorder prediction	884	937	-	T	23-09-2024	-	-
evm.model.scaffold_1.342	577298c4f301abb7b9603de247e2566f	1007	SUPERFAMILY	SSF55785	PYP-like sensor domain (PAS domain)	38	134	3.84E-19	T	23-09-2024	IPR035965	PAS domain superfamily
evm.model.scaffold_1.342	577298c4f301abb7b9603de247e2566f	1007	Gene3D	G3DSA:3.30.450.20	PAS domain	1	141	7.9E-39	T	23-09-2024	-	-
evm.model.scaffold_1.342	577298c4f301abb7b9603de247e2566f	1007	Gene3D	G3DSA:1.10.287.70	-	223	467	1.5E-36	T	23-09-2024	-	-
evm.model.scaffold_1.342	577298c4f301abb7b9603de247e2566f	1007	PRINTS	PR01463	EAG/ELK/ERG potassium channel family signature	366	376	2.8E-47	T	23-09-2024	IPR003938	Potassium channel, voltage-dependent, EAG/ELK/ERG
evm.model.scaffold_1.342	577298c4f301abb7b9603de247e2566f	1007	PRINTS	PR01463	EAG/ELK/ERG potassium channel family signature	459	468	2.8E-47	T	23-09-2024	IPR003938	Potassium channel, voltage-dependent, EAG/ELK/ERG
evm.model.scaffold_1.342	577298c4f301abb7b9603de247e2566f	1007	PRINTS	PR01463	EAG/ELK/ERG potassium channel family signature	217	226	2.8E-47	T	23-09-2024	IPR003938	Potassium channel, voltage-dependent, EAG/ELK/ERG
evm.model.scaffold_1.342	577298c4f301abb7b9603de247e2566f	1007	PRINTS	PR01463	EAG/ELK/ERG potassium channel family signature	642	650	2.8E-47	T	23-09-2024	IPR003938	Potassium channel, voltage-dependent, EAG/ELK/ERG
evm.model.scaffold_1.342	577298c4f301abb7b9603de247e2566f	1007	PRINTS	PR01463	EAG/ELK/ERG potassium channel family signature	257	267	2.8E-47	T	23-09-2024	IPR003938	Potassium channel, voltage-dependent, EAG/ELK/ERG
evm.model.scaffold_1.342	577298c4f301abb7b9603de247e2566f	1007	PRINTS	PR01463	EAG/ELK/ERG potassium channel family signature	235	242	2.8E-47	T	23-09-2024	IPR003938	Potassium channel, voltage-dependent, EAG/ELK/ERG
evm.model.scaffold_1.342	577298c4f301abb7b9603de247e2566f	1007	PRINTS	PR01463	EAG/ELK/ERG potassium channel family signature	268	277	2.8E-47	T	23-09-2024	IPR003938	Potassium channel, voltage-dependent, EAG/ELK/ERG
evm.model.scaffold_1.342	577298c4f301abb7b9603de247e2566f	1007	PRINTS	PR01463	EAG/ELK/ERG potassium channel family signature	509	516	2.8E-47	T	23-09-2024	IPR003938	Potassium channel, voltage-dependent, EAG/ELK/ERG
evm.model.scaffold_1.342	577298c4f301abb7b9603de247e2566f	1007	PRINTS	PR01463	EAG/ELK/ERG potassium channel family signature	441	452	2.8E-47	T	23-09-2024	IPR003938	Potassium channel, voltage-dependent, EAG/ELK/ERG
evm.model.scaffold_1.342	577298c4f301abb7b9603de247e2566f	1007	PRINTS	PR01463	EAG/ELK/ERG potassium channel family signature	415	432	2.8E-47	T	23-09-2024	IPR003938	Potassium channel, voltage-dependent, EAG/ELK/ERG
evm.model.scaffold_1.342	577298c4f301abb7b9603de247e2566f	1007	SUPERFAMILY	SSF81324	Voltage-gated potassium channels	217	470	3.27E-37	T	23-09-2024	-	-
evm.model.scaffold_1.342	577298c4f301abb7b9603de247e2566f	1007	MobiDBLite	mobidb-lite	consensus disorder prediction	888	928	-	T	23-09-2024	-	-
evm.model.scaffold_1.342	577298c4f301abb7b9603de247e2566f	1007	ProSiteProfiles	PS50042	cAMP/cGMP binding motif profile.	545	609	11.8054	T	23-09-2024	IPR000595	Cyclic nucleotide-binding domain
evm.model.scaffold_1.342	577298c4f301abb7b9603de247e2566f	1007	ProSiteProfiles	PS50113	PAC domain profile.	93	145	10.693686	T	23-09-2024	IPR000700	PAS-associated, C-terminal
evm.model.scaffold_1.342	577298c4f301abb7b9603de247e2566f	1007	PRINTS	PR01465	ELK potassium channel family signature	350	358	1.1E-19	T	23-09-2024	IPR003950	Potassium channel, voltage-dependent, ELK
evm.model.scaffold_1.342	577298c4f301abb7b9603de247e2566f	1007	PRINTS	PR01465	ELK potassium channel family signature	278	290	1.1E-19	T	23-09-2024	IPR003950	Potassium channel, voltage-dependent, ELK
evm.model.scaffold_1.342	577298c4f301abb7b9603de247e2566f	1007	PRINTS	PR01465	ELK potassium channel family signature	452	459	1.1E-19	T	23-09-2024	IPR003950	Potassium channel, voltage-dependent, ELK
evm.model.scaffold_1.342	577298c4f301abb7b9603de247e2566f	1007	PRINTS	PR01465	ELK potassium channel family signature	114	122	1.1E-19	T	23-09-2024	IPR003950	Potassium channel, voltage-dependent, ELK
evm.model.scaffold_1.342	577298c4f301abb7b9603de247e2566f	1007	PRINTS	PR01465	ELK potassium channel family signature	570	580	1.1E-19	T	23-09-2024	IPR003950	Potassium channel, voltage-dependent, ELK
evm.model.scaffold_1.342	577298c4f301abb7b9603de247e2566f	1007	PRINTS	PR01465	ELK potassium channel family signature	101	110	1.1E-19	T	23-09-2024	IPR003950	Potassium channel, voltage-dependent, ELK
evm.model.scaffold_1.342	577298c4f301abb7b9603de247e2566f	1007	PANTHER	PTHR10217	VOLTAGE AND LIGAND GATED POTASSIUM CHANNEL	52	744	4.2E-254	T	23-09-2024	-	-
evm.model.scaffold_3.141	a97bf99b74808740777ccf362f5170e0	139	MobiDBLite	mobidb-lite	consensus disorder prediction	12	33	-	T	23-09-2024	-	-
evm.model.scaffold_3.141	a97bf99b74808740777ccf362f5170e0	139	MobiDBLite	mobidb-lite	consensus disorder prediction	61	78	-	T	23-09-2024	-	-
evm.model.scaffold_3.141	a97bf99b74808740777ccf362f5170e0	139	MobiDBLite	mobidb-lite	consensus disorder prediction	1	78	-	T	23-09-2024	-	-
evm.model.scaffold_8.81	c10a9514f667801bddd8d4c078fa874d	474	SUPERFAMILY	SSF51905	FAD/NAD(P)-binding domain	10	370	3.63E-30	T	23-09-2024	IPR036188	FAD/NAD(P)-binding domain superfamily
evm.model.scaffold_8.81	c10a9514f667801bddd8d4c078fa874d	474	Pfam	PF07992	Pyridine nucleotide-disulphide oxidoreductase	11	198	1.6E-12	T	23-09-2024	IPR023753	FAD/NAD(P)-binding domain
evm.model.scaffold_8.81	c10a9514f667801bddd8d4c078fa874d	474	Gene3D	G3DSA:3.50.50.60	-	117	198	3.4E-20	T	23-09-2024	IPR036188	FAD/NAD(P)-binding domain superfamily
evm.model.scaffold_8.81	c10a9514f667801bddd8d4c078fa874d	474	Gene3D	G3DSA:3.30.390.30	-	383	465	8.6E-8	T	23-09-2024	IPR016156	FAD/NAD-linked reductase, dimerisation domain superfamily
evm.model.scaffold_8.81	c10a9514f667801bddd8d4c078fa874d	474	Gene3D	G3DSA:3.50.50.60	-	12	116	3.4E-20	T	23-09-2024	IPR036188	FAD/NAD(P)-binding domain superfamily
evm.model.scaffold_8.81	c10a9514f667801bddd8d4c078fa874d	474	PANTHER	PTHR43429	PYRIDINE NUCLEOTIDE-DISULFIDE OXIDOREDUCTASE DOMAIN-CONTAINING	7	474	2.9E-138	T	23-09-2024	-	-
evm.model.scaffold_8.81	c10a9514f667801bddd8d4c078fa874d	474	SUPERFAMILY	SSF51905	FAD/NAD(P)-binding domain	125	370	2.29E-19	T	23-09-2024	IPR036188	FAD/NAD(P)-binding domain superfamily
evm.model.scaffold_8.81	c10a9514f667801bddd8d4c078fa874d	474	Gene3D	G3DSA:3.50.50.60	-	226	372	1.0E-21	T	23-09-2024	IPR036188	FAD/NAD(P)-binding domain superfamily
evm.model.scaffold_8.81	c10a9514f667801bddd8d4c078fa874d	474	ProSiteProfiles	PS51257	Prokaryotic membrane lipoprotein lipid attachment site profile.	1	22	7.0	T	23-09-2024	-	-
evm.model.scaffold_8.81	c10a9514f667801bddd8d4c078fa874d	474	PRINTS	PR00368	FAD-dependent pyridine nucleotide reductase signature	312	334	2.3E-10	T	23-09-2024	-	-
evm.model.scaffold_8.81	c10a9514f667801bddd8d4c078fa874d	474	PRINTS	PR00368	FAD-dependent pyridine nucleotide reductase signature	10	29	2.3E-10	T	23-09-2024	-	-
evm.model.scaffold_8.81	c10a9514f667801bddd8d4c078fa874d	474	PRINTS	PR00368	FAD-dependent pyridine nucleotide reductase signature	104	122	2.3E-10	T	23-09-2024	-	-
evm.model.scaffold_8.81	c10a9514f667801bddd8d4c078fa874d	474	PRINTS	PR00368	FAD-dependent pyridine nucleotide reductase signature	146	164	2.3E-10	T	23-09-2024	-	-
evm.model.scaffold_8.81	c10a9514f667801bddd8d4c078fa874d	474	Pfam	PF18267	Rubredoxin NAD+ reductase C-terminal domain	385	451	7.9E-7	T	23-09-2024	IPR041575	NADH-rubredoxin oxidoreductase, C-terminal
evm.model.scaffold_8.81	c10a9514f667801bddd8d4c078fa874d	474	Pfam	PF07992	Pyridine nucleotide-disulphide oxidoreductase	241	357	1.9E-12	T	23-09-2024	IPR023753	FAD/NAD(P)-binding domain
evm.model.scaffold_9.25	d84d3b1dafb36213b1957d45762f4dd8	402	Pfam	PF16064	Domain of unknown function (DUF4806)	275	350	1.3E-8	T	23-09-2024	IPR032071	Domain of unknown function DUF4806
evm.model.scaffold_9.25	d84d3b1dafb36213b1957d45762f4dd8	402	PANTHER	PTHR34153	SI:CH211-262H13.3-RELATED-RELATED	212	392	2.1E-15	T	23-09-2024	-	-
evm.model.scaffold_1.859	df3a4770f649aca361d8237c139757d7	589	ProSiteProfiles	PS50157	Zinc finger C2H2 type domain profile.	418	446	9.888914	T	23-09-2024	IPR013087	Zinc finger C2H2-type
evm.model.scaffold_1.859	df3a4770f649aca361d8237c139757d7	589	Pfam	PF07776	Zinc-finger associated domain (zf-AD)	176	245	1.2E-9	T	23-09-2024	IPR012934	Zinc finger, AD-type
evm.model.scaffold_1.859	df3a4770f649aca361d8237c139757d7	589	SMART	SM00355	c2h2final6	361	383	8.2	T	23-09-2024	IPR013087	Zinc finger C2H2-type
evm.model.scaffold_1.859	df3a4770f649aca361d8237c139757d7	589	SMART	SM00355	c2h2final6	447	467	65.0	T	23-09-2024	IPR013087	Zinc finger C2H2-type
evm.model.scaffold_1.859	df3a4770f649aca361d8237c139757d7	589	SMART	SM00355	c2h2final6	519	543	14.0	T	23-09-2024	IPR013087	Zinc finger C2H2-type
evm.model.scaffold_1.859	df3a4770f649aca361d8237c139757d7	589	SMART	SM00355	c2h2final6	418	441	0.0024	T	23-09-2024	IPR013087	Zinc finger C2H2-type
evm.model.scaffold_1.859	df3a4770f649aca361d8237c139757d7	589	SMART	SM00355	c2h2final6	390	413	29.0	T	23-09-2024	IPR013087	Zinc finger C2H2-type
evm.model.scaffold_1.859	df3a4770f649aca361d8237c139757d7	589	SMART	SM00355	c2h2final6	485	507	1.5	T	23-09-2024	IPR013087	Zinc finger C2H2-type
evm.model.scaffold_1.859	df3a4770f649aca361d8237c139757d7	589	SMART	SM00355	c2h2final6	550	573	10.0	T	23-09-2024	IPR013087	Zinc finger C2H2-type
evm.model.scaffold_1.859	df3a4770f649aca361d8237c139757d7	589	ProSitePatterns	PS00028	Zinc finger C2H2 type domain signature.	486	507	-	T	23-09-2024	IPR013087	Zinc finger C2H2-type
evm.model.scaffold_1.859	df3a4770f649aca361d8237c139757d7	589	SMART	SM00980	THAP_2	42	128	1.0E-6	T	23-09-2024	IPR006612	THAP-type zinc finger
evm.model.scaffold_1.859	df3a4770f649aca361d8237c139757d7	589	ProSitePatterns	PS00028	Zinc finger C2H2 type domain signature.	420	441	-	T	23-09-2024	IPR013087	Zinc finger C2H2-type
evm.model.scaffold_1.859	df3a4770f649aca361d8237c139757d7	589	Gene3D	G3DSA:3.40.1800.20	-	176	248	2.9E-6	T	23-09-2024	-	-
evm.model.scaffold_1.859	df3a4770f649aca361d8237c139757d7	589	SUPERFAMILY	SSF57716	Glucocorticoid receptor-like (DNA-binding domain)	42	122	2.57E-8	T	23-09-2024	-	-
evm.model.scaffold_1.859	df3a4770f649aca361d8237c139757d7	589	ProSitePatterns	PS00028	Zinc finger C2H2 type domain signature.	363	384	-	T	23-09-2024	IPR013087	Zinc finger C2H2-type
evm.model.scaffold_1.859	df3a4770f649aca361d8237c139757d7	589	SUPERFAMILY	SSF57667	beta-beta-alpha zinc fingers	399	456	3.82E-9	T	23-09-2024	IPR036236	Zinc finger C2H2 superfamily
evm.model.scaffold_1.859	df3a4770f649aca361d8237c139757d7	589	SMART	SM00868	zf_AD_2	176	249	9.4E-6	T	23-09-2024	IPR012934	Zinc finger, AD-type
evm.model.scaffold_1.859	df3a4770f649aca361d8237c139757d7	589	ProSiteProfiles	PS50950	Zinc finger THAP-type profile	38	122	12.462298	T	23-09-2024	IPR006612	THAP-type zinc finger
evm.model.scaffold_1.859	df3a4770f649aca361d8237c139757d7	589	Gene3D	G3DSA:3.30.160.60	Classic Zinc Finger	390	482	3.8E-10	T	23-09-2024	-	-
evm.model.scaffold_1.859	df3a4770f649aca361d8237c139757d7	589	ProSiteProfiles	PS50157	Zinc finger C2H2 type domain profile.	447	476	8.538013	T	23-09-2024	IPR013087	Zinc finger C2H2-type
evm.model.scaffold_1.859	df3a4770f649aca361d8237c139757d7	589	PANTHER	PTHR24379	KRAB AND ZINC FINGER DOMAIN-CONTAINING	177	577	5.1E-17	T	23-09-2024	-	-
evm.model.scaffold_1.859	df3a4770f649aca361d8237c139757d7	589	ProSiteProfiles	PS51915	ZAD domain profile.	175	249	10.059106	T	23-09-2024	IPR012934	Zinc finger, AD-type
evm.model.scaffold_1.859	df3a4770f649aca361d8237c139757d7	589	ProSiteProfiles	PS50157	Zinc finger C2H2 type domain profile.	485	512	8.870543	T	23-09-2024	IPR013087	Zinc finger C2H2-type
evm.model.scaffold_1.859	df3a4770f649aca361d8237c139757d7	589	SUPERFAMILY	SSF57716	Glucocorticoid receptor-like (DNA-binding domain)	176	248	4.99E-8	T	23-09-2024	-	-
evm.model.scaffold_8.88	93e68cf5b9eb83c2366cd372926ff4d4	1209	Pfam	PF12937	F-box-like	803	839	1.3E-11	T	23-09-2024	IPR001810	F-box domain
evm.model.scaffold_8.88	93e68cf5b9eb83c2366cd372926ff4d4	1209	Gene3D	G3DSA:3.80.10.10	Ribonuclease Inhibitor	839	1193	7.9E-10	T	23-09-2024	IPR032675	Leucine-rich repeat domain superfamily
evm.model.scaffold_8.88	93e68cf5b9eb83c2366cd372926ff4d4	1209	SUPERFAMILY	SSF52058	L domain-like	881	1123	2.48E-11	T	23-09-2024	-	-
evm.model.scaffold_8.88	93e68cf5b9eb83c2366cd372926ff4d4	1209	Pfam	PF01429	Methyl-CpG binding domain	259	318	1.3E-9	T	23-09-2024	IPR001739	Methyl-CpG DNA binding
evm.model.scaffold_8.88	93e68cf5b9eb83c2366cd372926ff4d4	1209	Gene3D	G3DSA:1.20.1280.50	-	800	838	9.7E-13	T	23-09-2024	-	-
evm.model.scaffold_8.88	93e68cf5b9eb83c2366cd372926ff4d4	1209	PANTHER	PTHR15739	ZINC FINGER PROTEIN	195	1195	6.6E-98	T	23-09-2024	-	-
evm.model.scaffold_8.88	93e68cf5b9eb83c2366cd372926ff4d4	1209	MobiDBLite	mobidb-lite	consensus disorder prediction	154	201	-	T	23-09-2024	-	-
evm.model.scaffold_8.88	93e68cf5b9eb83c2366cd372926ff4d4	1209	MobiDBLite	mobidb-lite	consensus disorder prediction	358	408	-	T	23-09-2024	-	-
evm.model.scaffold_8.88	93e68cf5b9eb83c2366cd372926ff4d4	1209	ProSiteProfiles	PS50982	Methyl-CpG-binding domain (MBD) profile.	250	321	12.186335	T	23-09-2024	IPR001739	Methyl-CpG DNA binding
evm.model.scaffold_8.88	93e68cf5b9eb83c2366cd372926ff4d4	1209	MobiDBLite	mobidb-lite	consensus disorder prediction	154	185	-	T	23-09-2024	-	-
evm.model.scaffold_8.88	93e68cf5b9eb83c2366cd372926ff4d4	1209	MobiDBLite	mobidb-lite	consensus disorder prediction	219	248	-	T	23-09-2024	-	-
evm.model.scaffold_8.88	93e68cf5b9eb83c2366cd372926ff4d4	1209	ProSiteProfiles	PS50181	F-box domain profile.	802	838	9.047065	T	23-09-2024	IPR001810	F-box domain
evm.model.scaffold_8.88	93e68cf5b9eb83c2366cd372926ff4d4	1209	MobiDBLite	mobidb-lite	consensus disorder prediction	360	398	-	T	23-09-2024	-	-
evm.model.scaffold_8.88	93e68cf5b9eb83c2366cd372926ff4d4	1209	MobiDBLite	mobidb-lite	consensus disorder prediction	73	115	-	T	23-09-2024	-	-
evm.model.scaffold_8.88	93e68cf5b9eb83c2366cd372926ff4d4	1209	MobiDBLite	mobidb-lite	consensus disorder prediction	12	39	-	T	23-09-2024	-	-
evm.model.scaffold_8.88	93e68cf5b9eb83c2366cd372926ff4d4	1209	Gene3D	G3DSA:3.30.890.10	-	256	322	3.9E-19	T	23-09-2024	-	-
evm.model.scaffold_8.88	93e68cf5b9eb83c2366cd372926ff4d4	1209	MobiDBLite	mobidb-lite	consensus disorder prediction	1	39	-	T	23-09-2024	-	-
evm.model.scaffold_8.88	93e68cf5b9eb83c2366cd372926ff4d4	1209	SUPERFAMILY	SSF81383	F-box domain	801	865	4.97E-13	T	23-09-2024	IPR036047	F-box-like domain superfamily
evm.model.scaffold_8.88	93e68cf5b9eb83c2366cd372926ff4d4	1209	MobiDBLite	mobidb-lite	consensus disorder prediction	546	574	-	T	23-09-2024	-	-
evm.model.scaffold_8.88	93e68cf5b9eb83c2366cd372926ff4d4	1209	MobiDBLite	mobidb-lite	consensus disorder prediction	530	583	-	T	23-09-2024	-	-
evm.model.scaffold_8.88	93e68cf5b9eb83c2366cd372926ff4d4	1209	MobiDBLite	mobidb-lite	consensus disorder prediction	691	713	-	T	23-09-2024	-	-
evm.model.scaffold_8.88	93e68cf5b9eb83c2366cd372926ff4d4	1209	MobiDBLite	mobidb-lite	consensus disorder prediction	186	200	-	T	23-09-2024	-	-
evm.model.scaffold_8.88	93e68cf5b9eb83c2366cd372926ff4d4	1209	MobiDBLite	mobidb-lite	consensus disorder prediction	89	105	-	T	23-09-2024	-	-
evm.model.scaffold_8.88	93e68cf5b9eb83c2366cd372926ff4d4	1209	SMART	SM00391	TAM_2	253	330	7.3E-5	T	23-09-2024	IPR001739	Methyl-CpG DNA binding
evm.model.scaffold_8.88	93e68cf5b9eb83c2366cd372926ff4d4	1209	SUPERFAMILY	SSF54171	DNA-binding domain	261	326	5.56E-11	T	23-09-2024	IPR016177	DNA-binding domain superfamily
evm.model.scaffold_8.88	93e68cf5b9eb83c2366cd372926ff4d4	1209	CDD	cd00122	MBD	259	316	2.13278E-11	T	23-09-2024	-	-
evm.model.scaffold_14.409	91731b844de74590046525e5ea3f25e4	496	Coils	Coil	Coil	175	195	-	T	23-09-2024	-	-
evm.model.scaffold_14.409	91731b844de74590046525e5ea3f25e4	496	SUPERFAMILY	SSF48371	ARM repeat	203	402	5.07E-19	T	23-09-2024	IPR016024	Armadillo-type fold
evm.model.scaffold_14.409	91731b844de74590046525e5ea3f25e4	496	Gene3D	G3DSA:1.25.40.180	-	199	408	1.2E-24	T	23-09-2024	-	-
evm.model.scaffold_14.409	91731b844de74590046525e5ea3f25e4	496	MobiDBLite	mobidb-lite	consensus disorder prediction	52	66	-	T	23-09-2024	-	-
evm.model.scaffold_14.409	91731b844de74590046525e5ea3f25e4	496	MobiDBLite	mobidb-lite	consensus disorder prediction	1	66	-	T	23-09-2024	-	-
evm.model.scaffold_14.409	91731b844de74590046525e5ea3f25e4	496	PANTHER	PTHR23254	EIF4G DOMAIN PROTEIN	125	447	2.8E-27	T	23-09-2024	-	-
evm.model.scaffold_14.409	91731b844de74590046525e5ea3f25e4	496	Coils	Coil	Coil	276	296	-	T	23-09-2024	-	-
evm.model.scaffold_14.409	91731b844de74590046525e5ea3f25e4	496	MobiDBLite	mobidb-lite	consensus disorder prediction	25	40	-	T	23-09-2024	-	-
evm.model.scaffold_14.409	91731b844de74590046525e5ea3f25e4	496	MobiDBLite	mobidb-lite	consensus disorder prediction	1	22	-	T	23-09-2024	-	-
evm.model.scaffold_4.706	e11133b38d8d0185de80e8272af39b1f	305	Pfam	PF03803	Scramblase	92	298	1.4E-23	T	23-09-2024	IPR005552	Scramblase
evm.model.scaffold_4.706	e11133b38d8d0185de80e8272af39b1f	305	MobiDBLite	mobidb-lite	consensus disorder prediction	1	51	-	T	23-09-2024	-	-
evm.model.scaffold_4.706	e11133b38d8d0185de80e8272af39b1f	305	MobiDBLite	mobidb-lite	consensus disorder prediction	23	44	-	T	23-09-2024	-	-
evm.model.scaffold_4.706	e11133b38d8d0185de80e8272af39b1f	305	PANTHER	PTHR23248	PHOSPHOLIPID SCRAMBLASE-RELATED	50	303	3.1E-26	T	23-09-2024	IPR005552	Scramblase
evm.model.scaffold_1.355	668cf9eee97e043584fe813e0ea9598a	1792	ProSitePatterns	PS00107	Protein kinases ATP-binding region signature.	127	150	-	T	23-09-2024	IPR017441	Protein kinase, ATP binding site
evm.model.scaffold_1.355	668cf9eee97e043584fe813e0ea9598a	1792	SUPERFAMILY	SSF50729	PH domain-like	1124	1245	1.35E-9	T	23-09-2024	-	-
evm.model.scaffold_1.355	668cf9eee97e043584fe813e0ea9598a	1792	ProSiteProfiles	PS50003	PH domain profile.	1125	1244	8.9204	T	23-09-2024	IPR001849	Pleckstrin homology domain
evm.model.scaffold_1.355	668cf9eee97e043584fe813e0ea9598a	1792	ProSiteProfiles	PS50108	CRIB domain profile.	1608	1621	9.031589	T	23-09-2024	IPR000095	CRIB domain
evm.model.scaffold_1.355	668cf9eee97e043584fe813e0ea9598a	1792	MobiDBLite	mobidb-lite	consensus disorder prediction	1763	1792	-	T	23-09-2024	-	-
evm.model.scaffold_1.355	668cf9eee97e043584fe813e0ea9598a	1792	Pfam	PF15796	KELK-motif containing domain of MRCK Ser/Thr protein kinase	547	626	1.7E-29	T	23-09-2024	IPR031597	KELK-motif containing domain
evm.model.scaffold_1.355	668cf9eee97e043584fe813e0ea9598a	1792	CDD	cd01243	PH_MRCK	1115	1249	5.83018E-85	T	23-09-2024	-	-
evm.model.scaffold_1.355	668cf9eee97e043584fe813e0ea9598a	1792	Pfam	PF00069	Protein kinase domain	121	388	4.1E-53	T	23-09-2024	IPR000719	Protein kinase domain
evm.model.scaffold_1.355	668cf9eee97e043584fe813e0ea9598a	1792	Coils	Coil	Coil	776	796	-	T	23-09-2024	-	-
evm.model.scaffold_1.355	668cf9eee97e043584fe813e0ea9598a	1792	MobiDBLite	mobidb-lite	consensus disorder prediction	1010	1027	-	T	23-09-2024	-	-
evm.model.scaffold_1.355	668cf9eee97e043584fe813e0ea9598a	1792	SMART	SM00133	pkinase_C_6	389	451	8.6E-12	T	23-09-2024	IPR000961	AGC-kinase, C-terminal
evm.model.scaffold_1.355	668cf9eee97e043584fe813e0ea9598a	1792	Pfam	PF00433	Protein kinase C terminal domain	407	449	1.9E-4	T	23-09-2024	IPR017892	Protein kinase, C-terminal
evm.model.scaffold_1.355	668cf9eee97e043584fe813e0ea9598a	1792	SMART	SM00036	nik_2	1270	1563	3.6E-15	T	23-09-2024	IPR001180	Citron homology (CNH) domain
evm.model.scaffold_1.355	668cf9eee97e043584fe813e0ea9598a	1792	FunFam	G3DSA:1.10.510.10:FF:000014	Non-specific serine/threonine protein kinase	205	408	1.4E-119	T	23-09-2024	-	-
evm.model.scaffold_1.355	668cf9eee97e043584fe813e0ea9598a	1792	Pfam	PF00780	CNH domain	1282	1543	6.4E-55	T	23-09-2024	IPR001180	Citron homology (CNH) domain
evm.model.scaffold_1.355	668cf9eee97e043584fe813e0ea9598a	1792	Coils	Coil	Coil	917	965	-	T	23-09-2024	-	-
evm.model.scaffold_1.355	668cf9eee97e043584fe813e0ea9598a	1792	Coils	Coil	Coil	697	767	-	T	23-09-2024	-	-
evm.model.scaffold_1.355	668cf9eee97e043584fe813e0ea9598a	1792	MobiDBLite	mobidb-lite	consensus disorder prediction	993	1027	-	T	23-09-2024	-	-
evm.model.scaffold_1.355	668cf9eee97e043584fe813e0ea9598a	1792	CDD	cd00132	CRIB	1606	1642	1.4569E-8	T	23-09-2024	-	-
evm.model.scaffold_1.355	668cf9eee97e043584fe813e0ea9598a	1792	SUPERFAMILY	SSF56112	Protein kinase-like (PK-like)	97	445	5.26E-82	T	23-09-2024	IPR011009	Protein kinase-like domain superfamily
evm.model.scaffold_1.355	668cf9eee97e043584fe813e0ea9598a	1792	Gene3D	G3DSA:3.30.60.20	-	1049	1119	8.9E-18	T	23-09-2024	-	-
evm.model.scaffold_1.355	668cf9eee97e043584fe813e0ea9598a	1792	ProSiteProfiles	PS50219	Citron homology (CNH) domain profile.	1270	1548	21.752693	T	23-09-2024	IPR001180	Citron homology (CNH) domain
evm.model.scaffold_1.355	668cf9eee97e043584fe813e0ea9598a	1792	SUPERFAMILY	SSF57889	Cysteine-rich domain	1052	1108	1.45E-15	T	23-09-2024	IPR046349	C1-like domain superfamily
evm.model.scaffold_1.355	668cf9eee97e043584fe813e0ea9598a	1792	SMART	SM00220	serkin_6	121	388	7.5E-86	T	23-09-2024	IPR000719	Protein kinase domain
evm.model.scaffold_1.355	668cf9eee97e043584fe813e0ea9598a	1792	FunFam	G3DSA:3.30.60.20:FF:000005	Non-specific serine/threonine protein kinase	1049	1119	1.7E-36	T	23-09-2024	-	-
evm.model.scaffold_1.355	668cf9eee97e043584fe813e0ea9598a	1792	ProSitePatterns	PS00108	Serine/Threonine protein kinases active-site signature.	241	253	-	T	23-09-2024	IPR008271	Serine/threonine-protein kinase, active site
evm.model.scaffold_1.355	668cf9eee97e043584fe813e0ea9598a	1792	FunFam	G3DSA:2.30.29.30:FF:000032	Non-specific serine/threonine protein kinase	1127	1245	1.3E-60	T	23-09-2024	-	-
evm.model.scaffold_1.355	668cf9eee97e043584fe813e0ea9598a	1792	Coils	Coil	Coil	471	491	-	T	23-09-2024	-	-
evm.model.scaffold_1.355	668cf9eee97e043584fe813e0ea9598a	1792	MobiDBLite	mobidb-lite	consensus disorder prediction	1638	1667	-	T	23-09-2024	-	-
evm.model.scaffold_1.355	668cf9eee97e043584fe813e0ea9598a	1792	Pfam	PF00130	Phorbol esters/diacylglycerol binding domain (C1 domain)	1056	1106	6.7E-12	T	23-09-2024	IPR002219	Protein kinase C-like, phorbol ester/diacylglycerol-binding domain
evm.model.scaffold_1.355	668cf9eee97e043584fe813e0ea9598a	1792	MobiDBLite	mobidb-lite	consensus disorder prediction	1688	1712	-	T	23-09-2024	-	-
evm.model.scaffold_1.355	668cf9eee97e043584fe813e0ea9598a	1792	ProSitePatterns	PS00479	Zinc finger phorbol-ester/DAG-type signature.	1056	1105	-	T	23-09-2024	IPR002219	Protein kinase C-like, phorbol ester/diacylglycerol-binding domain
evm.model.scaffold_1.355	668cf9eee97e043584fe813e0ea9598a	1792	Gene3D	G3DSA:1.10.510.10	Transferase(Phosphotransferase) domain 1	205	408	7.1E-187	T	23-09-2024	-	-
evm.model.scaffold_1.355	668cf9eee97e043584fe813e0ea9598a	1792	MobiDBLite	mobidb-lite	consensus disorder prediction	1577	1608	-	T	23-09-2024	-	-
evm.model.scaffold_1.355	668cf9eee97e043584fe813e0ea9598a	1792	SMART	SM00109	c1_12	1056	1105	3.2E-12	T	23-09-2024	IPR002219	Protein kinase C-like, phorbol ester/diacylglycerol-binding domain
evm.model.scaffold_1.355	668cf9eee97e043584fe813e0ea9598a	1792	MobiDBLite	mobidb-lite	consensus disorder prediction	1638	1792	-	T	23-09-2024	-	-
evm.model.scaffold_1.355	668cf9eee97e043584fe813e0ea9598a	1792	FunFam	G3DSA:3.30.200.20:FF:001055	Serine/threonine-protein kinase MRCK beta	44	221	9.4E-75	T	23-09-2024	-	-
evm.model.scaffold_1.355	668cf9eee97e043584fe813e0ea9598a	1792	Gene3D	G3DSA:2.30.29.30	-	1127	1244	2.8E-40	T	23-09-2024	IPR011993	PH-like domain superfamily
evm.model.scaffold_1.355	668cf9eee97e043584fe813e0ea9598a	1792	MobiDBLite	mobidb-lite	consensus disorder prediction	1581	1603	-	T	23-09-2024	-	-
evm.model.scaffold_1.355	668cf9eee97e043584fe813e0ea9598a	1792	Coils	Coil	Coil	548	687	-	T	23-09-2024	-	-
evm.model.scaffold_1.355	668cf9eee97e043584fe813e0ea9598a	1792	PRINTS	PR00008	Diacylglycerol/phorbol-ester binding signature	1053	1067	2.8E-5	T	23-09-2024	IPR020454	Diacylglycerol/phorbol-ester binding
evm.model.scaffold_1.355	668cf9eee97e043584fe813e0ea9598a	1792	PRINTS	PR00008	Diacylglycerol/phorbol-ester binding signature	1069	1078	2.8E-5	T	23-09-2024	IPR020454	Diacylglycerol/phorbol-ester binding
evm.model.scaffold_1.355	668cf9eee97e043584fe813e0ea9598a	1792	PRINTS	PR00008	Diacylglycerol/phorbol-ester binding signature	1082	1093	2.8E-5	T	23-09-2024	IPR020454	Diacylglycerol/phorbol-ester binding
evm.model.scaffold_1.355	668cf9eee97e043584fe813e0ea9598a	1792	PRINTS	PR00008	Diacylglycerol/phorbol-ester binding signature	1094	1106	2.8E-5	T	23-09-2024	IPR020454	Diacylglycerol/phorbol-ester binding
evm.model.scaffold_1.355	668cf9eee97e043584fe813e0ea9598a	1792	SMART	SM00233	PH_update	1126	1246	3.6E-7	T	23-09-2024	IPR001849	Pleckstrin homology domain
evm.model.scaffold_1.355	668cf9eee97e043584fe813e0ea9598a	1792	ProSiteProfiles	PS50081	Zinc finger phorbol-ester/DAG-type profile.	1055	1105	14.4119	T	23-09-2024	IPR002219	Protein kinase C-like, phorbol ester/diacylglycerol-binding domain
evm.model.scaffold_1.355	668cf9eee97e043584fe813e0ea9598a	1792	SMART	SM00285	PBD_5	1608	1645	4.0E-9	T	23-09-2024	IPR000095	CRIB domain
evm.model.scaffold_1.355	668cf9eee97e043584fe813e0ea9598a	1792	ProSiteProfiles	PS51285	AGC-kinase C-terminal domain profile.	389	459	13.157576	T	23-09-2024	IPR000961	AGC-kinase, C-terminal
evm.model.scaffold_1.355	668cf9eee97e043584fe813e0ea9598a	1792	ProSiteProfiles	PS50011	Protein kinase domain profile.	121	388	44.074772	T	23-09-2024	IPR000719	Protein kinase domain
evm.model.scaffold_1.355	668cf9eee97e043584fe813e0ea9598a	1792	MobiDBLite	mobidb-lite	consensus disorder prediction	1	28	-	T	23-09-2024	-	-
evm.model.scaffold_1.355	668cf9eee97e043584fe813e0ea9598a	1792	CDD	cd20809	C1_MRCK	1056	1108	1.51727E-33	T	23-09-2024	-	-
evm.model.scaffold_1.355	668cf9eee97e043584fe813e0ea9598a	1792	Gene3D	G3DSA:1.20.5.340	-	894	969	5.9E-6	T	23-09-2024	-	-
evm.model.scaffold_1.355	668cf9eee97e043584fe813e0ea9598a	1792	Coils	Coil	Coil	801	838	-	T	23-09-2024	-	-
evm.model.scaffold_1.355	668cf9eee97e043584fe813e0ea9598a	1792	CDD	cd05597	STKc_DMPK_like	119	450	0.0	T	23-09-2024	-	-
evm.model.scaffold_1.355	668cf9eee97e043584fe813e0ea9598a	1792	PANTHER	PTHR22988	MYOTONIC DYSTROPHY S/T KINASE-RELATED	76	1563	0.0	T	23-09-2024	-	-
evm.model.scaffold_1.355	668cf9eee97e043584fe813e0ea9598a	1792	Gene3D	G3DSA:3.30.200.20	Phosphorylase Kinase; domain 1	68	419	7.1E-187	T	23-09-2024	-	-
evm.model.scaffold_1.1221	4d43c3224c50a4d43da4f661536e9d30	733	PANTHER	PTHR15415	MITOFILIN	57	717	1.7E-105	T	23-09-2024	IPR019133	MICOS complex subunit MIC60
evm.model.scaffold_1.1221	4d43c3224c50a4d43da4f661536e9d30	733	Coils	Coil	Coil	259	279	-	T	23-09-2024	-	-
evm.model.scaffold_1.1221	4d43c3224c50a4d43da4f661536e9d30	733	Coils	Coil	Coil	468	488	-	T	23-09-2024	-	-
evm.model.scaffold_1.1221	4d43c3224c50a4d43da4f661536e9d30	733	MobiDBLite	mobidb-lite	consensus disorder prediction	151	172	-	T	23-09-2024	-	-
evm.model.scaffold_1.1221	4d43c3224c50a4d43da4f661536e9d30	733	Coils	Coil	Coil	303	323	-	T	23-09-2024	-	-
evm.model.scaffold_1.1221	4d43c3224c50a4d43da4f661536e9d30	733	Pfam	PF09731	Mitochondrial inner membrane protein	72	717	5.5E-117	T	23-09-2024	IPR019133	MICOS complex subunit MIC60
evm.model.scaffold_1.1221	4d43c3224c50a4d43da4f661536e9d30	733	MobiDBLite	mobidb-lite	consensus disorder prediction	149	172	-	T	23-09-2024	-	-
evm.model.scaffold_1.1221	4d43c3224c50a4d43da4f661536e9d30	733	Coils	Coil	Coil	733	733	-	T	23-09-2024	-	-
evm.model.scaffold_11.185	1555851f6d52aa6091ef7b9810c9377e	567	MobiDBLite	mobidb-lite	consensus disorder prediction	98	116	-	T	23-09-2024	-	-
evm.model.scaffold_11.185	1555851f6d52aa6091ef7b9810c9377e	567	Gene3D	G3DSA:1.10.720.30	SAP domain	1	62	1.9E-26	T	23-09-2024	IPR036361	SAP domain superfamily
evm.model.scaffold_11.185	1555851f6d52aa6091ef7b9810c9377e	567	Pfam	PF14324	PINIT domain	178	329	3.2E-33	T	23-09-2024	IPR023321	PINIT domain
evm.model.scaffold_11.185	1555851f6d52aa6091ef7b9810c9377e	567	CDD	cd16790	SP-RING_PIAS	375	422	2.92903E-29	T	23-09-2024	-	-
evm.model.scaffold_11.185	1555851f6d52aa6091ef7b9810c9377e	567	FunFam	G3DSA:2.60.120.780:FF:000001	E3 SUMO-protein ligase PIAS2 isoform X1	177	330	1.7E-72	T	23-09-2024	-	-
evm.model.scaffold_11.185	1555851f6d52aa6091ef7b9810c9377e	567	ProSiteProfiles	PS51044	Zinc finger SP-RING-type profile.	363	444	37.948105	T	23-09-2024	IPR004181	Zinc finger, MIZ-type
evm.model.scaffold_11.185	1555851f6d52aa6091ef7b9810c9377e	567	ProSiteProfiles	PS51466	PINIT domain profile.	166	331	53.219723	T	23-09-2024	IPR023321	PINIT domain
evm.model.scaffold_11.185	1555851f6d52aa6091ef7b9810c9377e	567	PANTHER	PTHR10782	ZINC FINGER MIZ DOMAIN-CONTAINING PROTEIN	9	542	7.5E-93	T	23-09-2024	-	-
evm.model.scaffold_11.185	1555851f6d52aa6091ef7b9810c9377e	567	ProSiteProfiles	PS50800	SAP motif profile.	11	45	9.946147	T	23-09-2024	IPR003034	SAP domain
evm.model.scaffold_11.185	1555851f6d52aa6091ef7b9810c9377e	567	SUPERFAMILY	SSF68906	SAP domain	1	62	9.16E-18	T	23-09-2024	IPR036361	SAP domain superfamily
evm.model.scaffold_11.185	1555851f6d52aa6091ef7b9810c9377e	567	FunFam	G3DSA:1.10.720.30:FF:000001	E3 SUMO-protein ligase PIAS2 isoform 1	1	63	1.6E-27	T	23-09-2024	-	-
evm.model.scaffold_11.185	1555851f6d52aa6091ef7b9810c9377e	567	FunFam	G3DSA:3.30.40.10:FF:000247	Uncharacterized protein, isoform B	331	461	1.7E-56	T	23-09-2024	-	-
evm.model.scaffold_11.185	1555851f6d52aa6091ef7b9810c9377e	567	MobiDBLite	mobidb-lite	consensus disorder prediction	128	146	-	T	23-09-2024	-	-
evm.model.scaffold_11.185	1555851f6d52aa6091ef7b9810c9377e	567	Pfam	PF02891	MIZ/SP-RING zinc finger	374	423	5.1E-22	T	23-09-2024	IPR004181	Zinc finger, MIZ-type
evm.model.scaffold_11.185	1555851f6d52aa6091ef7b9810c9377e	567	MobiDBLite	mobidb-lite	consensus disorder prediction	468	487	-	T	23-09-2024	-	-
evm.model.scaffold_11.185	1555851f6d52aa6091ef7b9810c9377e	567	Gene3D	G3DSA:3.30.40.10	Zinc/RING finger domain, C3HC4 (zinc finger)	331	461	1.2E-41	T	23-09-2024	IPR013083	Zinc finger, RING/FYVE/PHD-type
evm.model.scaffold_11.185	1555851f6d52aa6091ef7b9810c9377e	567	MobiDBLite	mobidb-lite	consensus disorder prediction	98	146	-	T	23-09-2024	-	-
evm.model.scaffold_11.185	1555851f6d52aa6091ef7b9810c9377e	567	MobiDBLite	mobidb-lite	consensus disorder prediction	518	567	-	T	23-09-2024	-	-
evm.model.scaffold_11.185	1555851f6d52aa6091ef7b9810c9377e	567	Gene3D	G3DSA:2.60.120.780	PINIT domain	177	330	4.3E-65	T	23-09-2024	IPR038654	PINIT domain superfamily
evm.model.scaffold_11.185	1555851f6d52aa6091ef7b9810c9377e	567	MobiDBLite	mobidb-lite	consensus disorder prediction	532	560	-	T	23-09-2024	-	-
evm.model.scaffold_11.185	1555851f6d52aa6091ef7b9810c9377e	567	SMART	SM00513	sap_9	11	45	2.8E-6	T	23-09-2024	IPR003034	SAP domain
evm.model.scaffold_11.185	1555851f6d52aa6091ef7b9810c9377e	567	MobiDBLite	mobidb-lite	consensus disorder prediction	493	512	-	T	23-09-2024	-	-
evm.model.scaffold_11.496	24540ba44e3063467408f8d912727ac9	328	Pfam	PF04893	Yip1 domain	113	277	2.8E-13	T	23-09-2024	IPR006977	Yip1 domain
evm.model.scaffold_11.496	24540ba44e3063467408f8d912727ac9	328	PANTHER	PTHR12822	UNCHARACTERIZED	52	285	2.9E-78	T	23-09-2024	IPR039765	Protein Yip5/YIPF1/YIPF2
evm.model.scaffold_7.150	a78de5410f44f3815b163d9edf3753f0	439	MobiDBLite	mobidb-lite	consensus disorder prediction	387	407	-	T	23-09-2024	-	-
evm.model.scaffold_7.150	a78de5410f44f3815b163d9edf3753f0	439	Coils	Coil	Coil	181	236	-	T	23-09-2024	-	-
evm.model.scaffold_7.150	a78de5410f44f3815b163d9edf3753f0	439	MobiDBLite	mobidb-lite	consensus disorder prediction	424	439	-	T	23-09-2024	-	-
evm.model.scaffold_7.150	a78de5410f44f3815b163d9edf3753f0	439	MobiDBLite	mobidb-lite	consensus disorder prediction	327	439	-	T	23-09-2024	-	-
evm.model.scaffold_7.150	a78de5410f44f3815b163d9edf3753f0	439	MobiDBLite	mobidb-lite	consensus disorder prediction	344	383	-	T	23-09-2024	-	-
evm.model.scaffold_7.150	a78de5410f44f3815b163d9edf3753f0	439	Coils	Coil	Coil	280	300	-	T	23-09-2024	-	-
evm.model.scaffold_7.150	a78de5410f44f3815b163d9edf3753f0	439	Pfam	PF10234	Clusterin-associated protein-1	14	281	3.0E-105	T	23-09-2024	IPR019366	Clusterin-associated protein-1
evm.model.scaffold_7.150	a78de5410f44f3815b163d9edf3753f0	439	PANTHER	PTHR21547	CLUSTERIN ASSOCIATED PROTEIN 1	1	439	1.7E-126	T	23-09-2024	IPR019366	Clusterin-associated protein-1
evm.model.scaffold_9.858	5f4324eebdab22c421eea2e153dde0c2	381	Pfam	PF02515	CoA-transferase family III	3	349	6.3E-72	T	23-09-2024	IPR003673	CoA-transferase family III
evm.model.scaffold_9.858	5f4324eebdab22c421eea2e153dde0c2	381	Gene3D	G3DSA:3.30.1540.10	-	211	296	8.4E-104	T	23-09-2024	IPR044855	CoA-transferase family III domain 3 superfamily
evm.model.scaffold_9.858	5f4324eebdab22c421eea2e153dde0c2	381	Gene3D	G3DSA:3.40.50.10540	-	2	313	8.4E-104	T	23-09-2024	IPR023606	CoA-transferase family III domain 1 superfamily
evm.model.scaffold_9.858	5f4324eebdab22c421eea2e153dde0c2	381	PANTHER	PTHR48228	SUCCINYL-COA--D-CITRAMALATE COA-TRANSFERASE	1	372	3.7E-132	T	23-09-2024	-	-
evm.model.scaffold_9.858	5f4324eebdab22c421eea2e153dde0c2	381	SUPERFAMILY	SSF89796	CoA-transferase family III (CaiB/BaiF)	2	372	3.4E-101	T	23-09-2024	IPR023606	CoA-transferase family III domain 1 superfamily
evm.model.scaffold_12.323	1ab62ddc6cc1fb07472cf7b5a4da27d1	523	Gene3D	G3DSA:3.30.200.20	Phosphorylase Kinase; domain 1	466	478	1.0E-38	T	23-09-2024	-	-
evm.model.scaffold_12.323	1ab62ddc6cc1fb07472cf7b5a4da27d1	523	FunFam	G3DSA:3.30.200.20:FF:000393	Non-specific serine/threonine protein kinase	109	229	6.8E-77	T	23-09-2024	-	-
evm.model.scaffold_12.323	1ab62ddc6cc1fb07472cf7b5a4da27d1	523	PANTHER	PTHR24356	SERINE/THREONINE-PROTEIN KINASE	70	477	9.4E-127	T	23-09-2024	-	-
evm.model.scaffold_12.323	1ab62ddc6cc1fb07472cf7b5a4da27d1	523	FunFam	G3DSA:1.10.510.10:FF:000086	Non-specific serine/threonine protein kinase	230	298	5.1E-41	T	23-09-2024	-	-
evm.model.scaffold_12.323	1ab62ddc6cc1fb07472cf7b5a4da27d1	523	CDD	cd05599	STKc_NDR_like	144	509	0.0	T	23-09-2024	-	-
evm.model.scaffold_12.323	1ab62ddc6cc1fb07472cf7b5a4da27d1	523	Gene3D	G3DSA:3.30.200.20	Phosphorylase Kinase; domain 1	108	229	8.7E-74	T	23-09-2024	-	-
evm.model.scaffold_12.323	1ab62ddc6cc1fb07472cf7b5a4da27d1	523	Gene3D	G3DSA:1.10.510.10	Transferase(Phosphotransferase) domain 1	230	298	8.7E-74	T	23-09-2024	-	-
evm.model.scaffold_12.323	1ab62ddc6cc1fb07472cf7b5a4da27d1	523	Coils	Coil	Coil	92	137	-	T	23-09-2024	-	-
evm.model.scaffold_12.323	1ab62ddc6cc1fb07472cf7b5a4da27d1	523	ProSitePatterns	PS00108	Serine/Threonine protein kinases active-site signature.	265	277	-	T	23-09-2024	IPR008271	Serine/threonine-protein kinase, active site
evm.model.scaffold_12.323	1ab62ddc6cc1fb07472cf7b5a4da27d1	523	Pfam	PF00069	Protein kinase domain	147	431	3.8E-58	T	23-09-2024	IPR000719	Protein kinase domain
evm.model.scaffold_12.323	1ab62ddc6cc1fb07472cf7b5a4da27d1	523	CDD	cd21780	MobB_Trc-like	77	141	1.09312E-39	T	23-09-2024	-	-
evm.model.scaffold_12.323	1ab62ddc6cc1fb07472cf7b5a4da27d1	523	ProSitePatterns	PS00107	Protein kinases ATP-binding region signature.	152	175	-	T	23-09-2024	IPR017441	Protein kinase, ATP binding site
evm.model.scaffold_12.323	1ab62ddc6cc1fb07472cf7b5a4da27d1	523	ProSiteProfiles	PS50011	Protein kinase domain profile.	146	447	44.739071	T	23-09-2024	IPR000719	Protein kinase domain
evm.model.scaffold_12.323	1ab62ddc6cc1fb07472cf7b5a4da27d1	523	SMART	SM00220	serkin_6	146	447	1.4E-98	T	23-09-2024	IPR000719	Protein kinase domain
evm.model.scaffold_12.323	1ab62ddc6cc1fb07472cf7b5a4da27d1	523	FunFam	G3DSA:1.10.510.10:FF:000057	Non-specific serine/threonine protein kinase	342	467	1.2E-59	T	23-09-2024	-	-
evm.model.scaffold_12.323	1ab62ddc6cc1fb07472cf7b5a4da27d1	523	ProSiteProfiles	PS51285	AGC-kinase C-terminal domain profile.	448	518	9.575129	T	23-09-2024	IPR000961	AGC-kinase, C-terminal
evm.model.scaffold_12.323	1ab62ddc6cc1fb07472cf7b5a4da27d1	523	SUPERFAMILY	SSF56112	Protein kinase-like (PK-like)	132	468	3.64E-82	T	23-09-2024	IPR011009	Protein kinase-like domain superfamily
evm.model.scaffold_12.323	1ab62ddc6cc1fb07472cf7b5a4da27d1	523	Gene3D	G3DSA:1.10.510.10	Transferase(Phosphotransferase) domain 1	343	465	1.0E-38	T	23-09-2024	-	-
evm.model.scaffold_2.498	b30b664bf7b52b6389297ab23a2d7738	592	Gene3D	G3DSA:3.60.21.60	-	331	491	1.2E-40	T	23-09-2024	-	-
evm.model.scaffold_2.498	b30b664bf7b52b6389297ab23a2d7738	592	Gene3D	G3DSA:3.60.21.60	-	492	591	1.1E-11	T	23-09-2024	-	-
evm.model.scaffold_2.498	b30b664bf7b52b6389297ab23a2d7738	592	PANTHER	PTHR23061	DNA POLYMERASE 2 ALPHA 70 KDA SUBUNIT	15	584	1.9E-114	T	23-09-2024	IPR016722	DNA polymerase alpha, subunit B
evm.model.scaffold_2.498	b30b664bf7b52b6389297ab23a2d7738	592	Pfam	PF08418	DNA polymerase alpha subunit B N-terminal	32	188	2.9E-5	T	23-09-2024	IPR013627	DNA polymerase alpha, subunit B, N-terminal
evm.model.scaffold_2.498	b30b664bf7b52b6389297ab23a2d7738	592	Gene3D	G3DSA:1.10.8.530	-	11	87	4.1E-19	T	23-09-2024	IPR043034	DNA polymerase alpha, subunit B, N-terminal domain superfamily
evm.model.scaffold_2.498	b30b664bf7b52b6389297ab23a2d7738	592	Pfam	PF04042	DNA polymerase alpha/epsilon subunit B	345	549	7.6E-39	T	23-09-2024	IPR007185	DNA polymerase alpha/delta/epsilon, subunit B
evm.model.scaffold_8.133	13cfe56b34e806171750f9c58d3b785a	477	ProSitePatterns	PS00678	Trp-Asp (WD) repeats signature.	354	368	-	T	23-09-2024	IPR019775	WD40 repeat, conserved site
evm.model.scaffold_8.133	13cfe56b34e806171750f9c58d3b785a	477	MobiDBLite	mobidb-lite	consensus disorder prediction	1	56	-	T	23-09-2024	-	-
evm.model.scaffold_8.133	13cfe56b34e806171750f9c58d3b785a	477	ProSiteProfiles	PS50082	Trp-Asp (WD) repeats profile.	294	329	10.107432	T	23-09-2024	IPR001680	WD40 repeat
evm.model.scaffold_8.133	13cfe56b34e806171750f9c58d3b785a	477	Pfam	PF12265	Histone-binding protein RBBP4 or subunit C of CAF1 complex	71	138	2.7E-12	T	23-09-2024	IPR022052	Histone-binding protein RBBP4, N-terminal
evm.model.scaffold_8.133	13cfe56b34e806171750f9c58d3b785a	477	ProSiteProfiles	PS50082	Trp-Asp (WD) repeats profile.	334	370	9.873505	T	23-09-2024	IPR001680	WD40 repeat
evm.model.scaffold_8.133	13cfe56b34e806171750f9c58d3b785a	477	MobiDBLite	mobidb-lite	consensus disorder prediction	8	48	-	T	23-09-2024	-	-
evm.model.scaffold_8.133	13cfe56b34e806171750f9c58d3b785a	477	ProSiteProfiles	PS50294	Trp-Asp (WD) repeats circular profile.	382	417	9.54651	T	23-09-2024	-	-
evm.model.scaffold_8.133	13cfe56b34e806171750f9c58d3b785a	477	Gene3D	G3DSA:2.130.10.10	-	20	474	8.2E-94	T	23-09-2024	IPR015943	WD40/YVTN repeat-like-containing domain superfamily
evm.model.scaffold_8.133	13cfe56b34e806171750f9c58d3b785a	477	SUPERFAMILY	SSF50978	WD40 repeat-like	164	468	1.17E-42	T	23-09-2024	IPR036322	WD40-repeat-containing domain superfamily
evm.model.scaffold_8.133	13cfe56b34e806171750f9c58d3b785a	477	PRINTS	PR00320	G protein beta WD-40 repeat signature	354	368	2.5E-5	T	23-09-2024	IPR020472	G-protein beta WD-40 repeat
evm.model.scaffold_8.133	13cfe56b34e806171750f9c58d3b785a	477	PRINTS	PR00320	G protein beta WD-40 repeat signature	402	416	2.5E-5	T	23-09-2024	IPR020472	G-protein beta WD-40 repeat
evm.model.scaffold_8.133	13cfe56b34e806171750f9c58d3b785a	477	PRINTS	PR00320	G protein beta WD-40 repeat signature	307	321	2.5E-5	T	23-09-2024	IPR020472	G-protein beta WD-40 repeat
evm.model.scaffold_8.133	13cfe56b34e806171750f9c58d3b785a	477	ProSiteProfiles	PS50082	Trp-Asp (WD) repeats profile.	382	417	11.410742	T	23-09-2024	IPR001680	WD40 repeat
evm.model.scaffold_8.133	13cfe56b34e806171750f9c58d3b785a	477	ProSitePatterns	PS00678	Trp-Asp (WD) repeats signature.	307	321	-	T	23-09-2024	IPR019775	WD40 repeat, conserved site
evm.model.scaffold_8.133	13cfe56b34e806171750f9c58d3b785a	477	PANTHER	PTHR45903	GLUTAMATE-RICH WD REPEAT-CONTAINING PROTEIN 1	31	477	5.7E-157	T	23-09-2024	-	-
evm.model.scaffold_8.133	13cfe56b34e806171750f9c58d3b785a	477	SMART	SM00320	WD40_4	326	367	0.0014	T	23-09-2024	IPR001680	WD40 repeat
evm.model.scaffold_8.133	13cfe56b34e806171750f9c58d3b785a	477	SMART	SM00320	WD40_4	162	202	89.0	T	23-09-2024	IPR001680	WD40 repeat
evm.model.scaffold_8.133	13cfe56b34e806171750f9c58d3b785a	477	SMART	SM00320	WD40_4	375	415	8.4E-7	T	23-09-2024	IPR001680	WD40 repeat
evm.model.scaffold_8.133	13cfe56b34e806171750f9c58d3b785a	477	SMART	SM00320	WD40_4	277	320	6.8E-4	T	23-09-2024	IPR001680	WD40 repeat
evm.model.scaffold_8.133	13cfe56b34e806171750f9c58d3b785a	477	SMART	SM00320	WD40_4	229	269	0.0013	T	23-09-2024	IPR001680	WD40 repeat
evm.model.scaffold_8.133	13cfe56b34e806171750f9c58d3b785a	477	Pfam	PF00400	WD domain, G-beta repeat	282	320	1.2E-5	T	23-09-2024	IPR001680	WD40 repeat
evm.model.scaffold_8.133	13cfe56b34e806171750f9c58d3b785a	477	Pfam	PF00400	WD domain, G-beta repeat	378	415	0.0011	T	23-09-2024	IPR001680	WD40 repeat
evm.model.scaffold_1.1523	306e8a3b0ec765e6ad72b31ec5a87368	399	PRINTS	PR02086	Putative nuclease HARBI1 signature	225	248	1.8E-10	T	23-09-2024	IPR026103	Harbinger transposase-derived nuclease, animal
evm.model.scaffold_1.1523	306e8a3b0ec765e6ad72b31ec5a87368	399	PRINTS	PR02086	Putative nuclease HARBI1 signature	150	175	1.8E-10	T	23-09-2024	IPR026103	Harbinger transposase-derived nuclease, animal
evm.model.scaffold_1.1523	306e8a3b0ec765e6ad72b31ec5a87368	399	PRINTS	PR02086	Putative nuclease HARBI1 signature	204	225	1.8E-10	T	23-09-2024	IPR026103	Harbinger transposase-derived nuclease, animal
evm.model.scaffold_1.1523	306e8a3b0ec765e6ad72b31ec5a87368	399	PANTHER	PTHR22930	UNCHARACTERIZED	35	364	7.8E-57	T	23-09-2024	-	-
evm.model.scaffold_1.1523	306e8a3b0ec765e6ad72b31ec5a87368	399	Pfam	PF13359	DDE superfamily endonuclease	197	352	2.4E-37	T	23-09-2024	IPR027806	Harbinger transposase-derived nuclease domain
evm.model.scaffold_10.668	f30331ac46d4ef9850c8e273ae0bf2b1	390	Pfam	PF06031	SERTA motif	88	121	1.6E-12	T	23-09-2024	IPR009263	SERTA domain
evm.model.scaffold_10.668	f30331ac46d4ef9850c8e273ae0bf2b1	390	ProSiteProfiles	PS51053	SERTA domain profile.	80	126	12.736856	T	23-09-2024	IPR009263	SERTA domain
evm.model.scaffold_10.668	f30331ac46d4ef9850c8e273ae0bf2b1	390	PANTHER	PTHR16277	CELL DIVISION CYCLE ASSOCIATED PROTEIN 4/SERTA DOMAIN-CONTAINING PROTEIN 2	72	285	7.9E-11	T	23-09-2024	-	-
evm.model.scaffold_8.311	f600d722af25f89968c3ffb068532a18	624	Gene3D	G3DSA:1.25.40.420	-	183	302	4.0E-42	T	23-09-2024	-	-
evm.model.scaffold_8.311	f600d722af25f89968c3ffb068532a18	624	CDD	cd18445	BACK_KLHL2_like	179	292	1.47299E-69	T	23-09-2024	-	-
evm.model.scaffold_8.311	f600d722af25f89968c3ffb068532a18	624	Pfam	PF00651	BTB/POZ domain	73	178	3.5E-31	T	23-09-2024	IPR000210	BTB/POZ domain
evm.model.scaffold_8.311	f600d722af25f89968c3ffb068532a18	624	Gene3D	G3DSA:3.30.710.10	Potassium Channel Kv1.1; Chain A	59	182	8.1E-37	T	23-09-2024	IPR011333	SKP1/BTB/POZ domain superfamily
evm.model.scaffold_8.311	f600d722af25f89968c3ffb068532a18	624	SUPERFAMILY	SSF54695	POZ domain	59	177	6.08E-34	T	23-09-2024	IPR011333	SKP1/BTB/POZ domain superfamily
evm.model.scaffold_8.311	f600d722af25f89968c3ffb068532a18	624	MobiDBLite	mobidb-lite	consensus disorder prediction	44	62	-	T	23-09-2024	-	-
evm.model.scaffold_8.311	f600d722af25f89968c3ffb068532a18	624	FunFam	G3DSA:2.120.10.80:FF:000002	Kelch-like family member 2	318	619	8.5E-160	T	23-09-2024	-	-
evm.model.scaffold_8.311	f600d722af25f89968c3ffb068532a18	624	PRINTS	PR00501	Kelch repeat signature	506	518	2.2E-5	T	23-09-2024	-	-
evm.model.scaffold_8.311	f600d722af25f89968c3ffb068532a18	624	PRINTS	PR00501	Kelch repeat signature	442	456	2.2E-5	T	23-09-2024	-	-
evm.model.scaffold_8.311	f600d722af25f89968c3ffb068532a18	624	PRINTS	PR00501	Kelch repeat signature	425	438	2.2E-5	T	23-09-2024	-	-
evm.model.scaffold_8.311	f600d722af25f89968c3ffb068532a18	624	MobiDBLite	mobidb-lite	consensus disorder prediction	1	22	-	T	23-09-2024	-	-
evm.model.scaffold_8.311	f600d722af25f89968c3ffb068532a18	624	SUPERFAMILY	SSF117281	Kelch motif	333	613	2.35E-80	T	23-09-2024	IPR015915	Kelch-type beta propeller
evm.model.scaffold_8.311	f600d722af25f89968c3ffb068532a18	624	FunFam	G3DSA:3.30.710.10:FF:000001	Kelch-like family member 20	52	180	1.8E-49	T	23-09-2024	-	-
evm.model.scaffold_8.311	f600d722af25f89968c3ffb068532a18	624	Pfam	PF07707	BTB And C-terminal Kelch	184	286	1.9E-33	T	23-09-2024	IPR011705	BTB/Kelch-associated
evm.model.scaffold_8.311	f600d722af25f89968c3ffb068532a18	624	CDD	cd18235	BTB_POZ_KLHL2-like	61	181	2.40509E-75	T	23-09-2024	-	-
evm.model.scaffold_8.311	f600d722af25f89968c3ffb068532a18	624	ProSiteProfiles	PS50097	BTB domain profile.	82	149	20.850502	T	23-09-2024	IPR000210	BTB/POZ domain
evm.model.scaffold_8.311	f600d722af25f89968c3ffb068532a18	624	Gene3D	G3DSA:2.120.10.80	-	319	619	1.3E-104	T	23-09-2024	IPR015915	Kelch-type beta propeller
evm.model.scaffold_8.311	f600d722af25f89968c3ffb068532a18	624	SMART	SM00225	BTB_4	82	179	1.5E-33	T	23-09-2024	IPR000210	BTB/POZ domain
evm.model.scaffold_8.311	f600d722af25f89968c3ffb068532a18	624	MobiDBLite	mobidb-lite	consensus disorder prediction	1	62	-	T	23-09-2024	-	-
evm.model.scaffold_8.311	f600d722af25f89968c3ffb068532a18	624	FunFam	G3DSA:1.25.40.420:FF:000001	Kelch-like family member 12	181	302	2.1E-45	T	23-09-2024	-	-
evm.model.scaffold_8.311	f600d722af25f89968c3ffb068532a18	624	SMART	SM00612	kelc_smart	523	569	3.9E-14	T	23-09-2024	IPR006652	Kelch repeat type 1
evm.model.scaffold_8.311	f600d722af25f89968c3ffb068532a18	624	SMART	SM00612	kelc_smart	570	617	4.4E-15	T	23-09-2024	IPR006652	Kelch repeat type 1
evm.model.scaffold_8.311	f600d722af25f89968c3ffb068532a18	624	SMART	SM00612	kelc_smart	427	473	1.9E-17	T	23-09-2024	IPR006652	Kelch repeat type 1
evm.model.scaffold_8.311	f600d722af25f89968c3ffb068532a18	624	SMART	SM00612	kelc_smart	334	379	7.6E-11	T	23-09-2024	IPR006652	Kelch repeat type 1
evm.model.scaffold_8.311	f600d722af25f89968c3ffb068532a18	624	SMART	SM00612	kelc_smart	380	426	5.4E-15	T	23-09-2024	IPR006652	Kelch repeat type 1
evm.model.scaffold_8.311	f600d722af25f89968c3ffb068532a18	624	SMART	SM00612	kelc_smart	474	522	1.7E-19	T	23-09-2024	IPR006652	Kelch repeat type 1
evm.model.scaffold_8.311	f600d722af25f89968c3ffb068532a18	624	Pfam	PF01344	Kelch motif	462	509	5.9E-16	T	23-09-2024	IPR006652	Kelch repeat type 1
evm.model.scaffold_8.311	f600d722af25f89968c3ffb068532a18	624	Pfam	PF01344	Kelch motif	368	412	7.5E-13	T	23-09-2024	IPR006652	Kelch repeat type 1
evm.model.scaffold_8.311	f600d722af25f89968c3ffb068532a18	624	Pfam	PF01344	Kelch motif	559	602	6.1E-15	T	23-09-2024	IPR006652	Kelch repeat type 1
evm.model.scaffold_8.311	f600d722af25f89968c3ffb068532a18	624	Pfam	PF01344	Kelch motif	335	366	3.9E-6	T	23-09-2024	IPR006652	Kelch repeat type 1
evm.model.scaffold_8.311	f600d722af25f89968c3ffb068532a18	624	Pfam	PF01344	Kelch motif	511	555	2.4E-14	T	23-09-2024	IPR006652	Kelch repeat type 1
evm.model.scaffold_8.311	f600d722af25f89968c3ffb068532a18	624	Pfam	PF01344	Kelch motif	415	460	3.0E-16	T	23-09-2024	IPR006652	Kelch repeat type 1
evm.model.scaffold_8.311	f600d722af25f89968c3ffb068532a18	624	PANTHER	PTHR24412	KELCH PROTEIN	62	603	3.1E-182	T	23-09-2024	-	-
evm.model.scaffold_8.311	f600d722af25f89968c3ffb068532a18	624	SMART	SM00875	BACK_2	184	286	1.4E-39	T	23-09-2024	IPR011705	BTB/Kelch-associated
evm.model.scaffold_12.461	458d56638efc75858aa25597971a2a61	208	Coils	Coil	Coil	153	205	-	T	23-09-2024	-	-
evm.model.scaffold_12.461	458d56638efc75858aa25597971a2a61	208	MobiDBLite	mobidb-lite	consensus disorder prediction	128	208	-	T	23-09-2024	-	-
evm.model.scaffold_12.461	458d56638efc75858aa25597971a2a61	208	PANTHER	PTHR31684	COILED-COIL DOMAIN-CONTAINING PROTEIN 43	4	208	1.5E-51	T	23-09-2024	IPR037666	Coiled-coil domain-containing protein 43
evm.model.scaffold_12.461	458d56638efc75858aa25597971a2a61	208	MobiDBLite	mobidb-lite	consensus disorder prediction	161	200	-	T	23-09-2024	-	-
evm.model.scaffold_1.1122	3256e6d417598b493876f9d2a0eedd16	1545	MobiDBLite	mobidb-lite	consensus disorder prediction	1093	1123	-	T	23-09-2024	-	-
evm.model.scaffold_1.1122	3256e6d417598b493876f9d2a0eedd16	1545	PANTHER	PTHR22914	CHITIN SYNTHASE	123	1450	1.1E-207	T	23-09-2024	IPR004835	Chitin synthase
evm.model.scaffold_1.1122	3256e6d417598b493876f9d2a0eedd16	1545	MobiDBLite	mobidb-lite	consensus disorder prediction	1522	1538	-	T	23-09-2024	-	-
evm.model.scaffold_1.1122	3256e6d417598b493876f9d2a0eedd16	1545	Pfam	PF03142	Chitin synthase	725	960	1.5E-23	T	23-09-2024	-	-
evm.model.scaffold_1.1122	3256e6d417598b493876f9d2a0eedd16	1545	MobiDBLite	mobidb-lite	consensus disorder prediction	1108	1123	-	T	23-09-2024	-	-
evm.model.scaffold_1.1122	3256e6d417598b493876f9d2a0eedd16	1545	MobiDBLite	mobidb-lite	consensus disorder prediction	1517	1545	-	T	23-09-2024	-	-
evm.model.scaffold_1.1122	3256e6d417598b493876f9d2a0eedd16	1545	SUPERFAMILY	SSF53448	Nucleotide-diphospho-sugar transferases	757	951	2.72E-16	T	23-09-2024	IPR029044	Nucleotide-diphospho-sugar transferases
evm.model.scaffold_1.1122	3256e6d417598b493876f9d2a0eedd16	1545	FunFam	G3DSA:3.90.550.10:FF:000139	Chitin synthase 8	748	897	9.7E-76	T	23-09-2024	-	-
evm.model.scaffold_1.1122	3256e6d417598b493876f9d2a0eedd16	1545	Gene3D	G3DSA:3.90.550.10	Spore Coat Polysaccharide Biosynthesis Protein SpsA; Chain A	752	900	8.0E-6	T	23-09-2024	IPR029044	Nucleotide-diphospho-sugar transferases
evm.model.scaffold_1.1122	3256e6d417598b493876f9d2a0eedd16	1545	Coils	Coil	Coil	1424	1444	-	T	23-09-2024	-	-
evm.model.scaffold_11.592	4257a9f0715e57650f74d5bb4a7e8417	228	PANTHER	PTHR11579	PROTEIN-L-ISOASPARTATE O-METHYLTRANSFERASE	7	225	2.0E-87	T	23-09-2024	IPR000682	Protein-L-isoaspartate(D-aspartate) O-methyltransferase
evm.model.scaffold_11.592	4257a9f0715e57650f74d5bb4a7e8417	228	CDD	cd02440	AdoMet_MTases	84	186	5.3457E-7	T	23-09-2024	-	-
evm.model.scaffold_11.592	4257a9f0715e57650f74d5bb4a7e8417	228	Gene3D	G3DSA:3.40.50.150	Vaccinia Virus protein VP39	6	228	7.5E-84	T	23-09-2024	IPR029063	S-adenosyl-L-methionine-dependent methyltransferase superfamily
evm.model.scaffold_11.592	4257a9f0715e57650f74d5bb4a7e8417	228	ProSitePatterns	PS01279	Protein-L-isoaspartate(D-aspartate) O-methyltransferase signature.	144	159	-	T	23-09-2024	IPR000682	Protein-L-isoaspartate(D-aspartate) O-methyltransferase
evm.model.scaffold_11.592	4257a9f0715e57650f74d5bb4a7e8417	228	TIGRFAM	TIGR00080	pimt: protein-L-isoaspartate O-methyltransferase	9	225	1.2E-72	T	23-09-2024	IPR000682	Protein-L-isoaspartate(D-aspartate) O-methyltransferase
evm.model.scaffold_11.592	4257a9f0715e57650f74d5bb4a7e8417	228	FunFam	G3DSA:3.40.50.150:FF:000027	Protein-L-isoaspartate O-methyltransferase	5	228	3.7E-102	T	23-09-2024	-	-
evm.model.scaffold_11.592	4257a9f0715e57650f74d5bb4a7e8417	228	SUPERFAMILY	SSF53335	S-adenosyl-L-methionine-dependent methyltransferases	1	217	8.99E-42	T	23-09-2024	IPR029063	S-adenosyl-L-methionine-dependent methyltransferase superfamily
evm.model.scaffold_11.592	4257a9f0715e57650f74d5bb4a7e8417	228	Pfam	PF01135	Protein-L-isoaspartate(D-aspartate) O-methyltransferase (PCMT)	11	223	2.6E-81	T	23-09-2024	-	-
evm.model.scaffold_13.644	26054c2d5b356f119646c1aa30445753	502	MobiDBLite	mobidb-lite	consensus disorder prediction	481	502	-	T	23-09-2024	-	-
evm.model.scaffold_13.644	26054c2d5b356f119646c1aa30445753	502	Pfam	PF07690	Major Facilitator Superfamily	37	434	5.4E-60	T	23-09-2024	IPR011701	Major facilitator superfamily
evm.model.scaffold_13.644	26054c2d5b356f119646c1aa30445753	502	ProSiteProfiles	PS50850	Major facilitator superfamily (MFS) profile.	10	476	22.181684	T	23-09-2024	IPR020846	Major facilitator superfamily domain
evm.model.scaffold_13.644	26054c2d5b356f119646c1aa30445753	502	Gene3D	G3DSA:1.20.1250.20	MFS general substrate transporter like domains	83	471	1.5E-54	T	23-09-2024	IPR036259	MFS transporter superfamily
evm.model.scaffold_13.644	26054c2d5b356f119646c1aa30445753	502	SUPERFAMILY	SSF103473	MFS general substrate transporter	9	472	3.53E-74	T	23-09-2024	IPR036259	MFS transporter superfamily
evm.model.scaffold_13.644	26054c2d5b356f119646c1aa30445753	502	FunFam	G3DSA:1.20.1250.20:FF:000003	Solute carrier family 17 member 3	277	478	4.6E-71	T	23-09-2024	-	-
evm.model.scaffold_13.644	26054c2d5b356f119646c1aa30445753	502	CDD	cd17318	MFS_SLC17	18	472	5.67763E-152	T	23-09-2024	-	-
evm.model.scaffold_13.644	26054c2d5b356f119646c1aa30445753	502	PANTHER	PTHR11662	SOLUTE CARRIER FAMILY 17	7	481	5.7E-134	T	23-09-2024	-	-
evm.model.scaffold_12.187	5214e40604e1746e3a41479f6bf74e31	740	Coils	Coil	Coil	358	378	-	T	23-09-2024	-	-
evm.model.scaffold_12.187	5214e40604e1746e3a41479f6bf74e31	740	Coils	Coil	Coil	659	679	-	T	23-09-2024	-	-
evm.model.scaffold_12.187	5214e40604e1746e3a41479f6bf74e31	740	SMART	SM00487	ultradead3	146	410	4.4E-36	T	23-09-2024	IPR014001	Helicase superfamily 1/2, ATP-binding domain
evm.model.scaffold_12.187	5214e40604e1746e3a41479f6bf74e31	740	ProSiteProfiles	PS51192	Superfamilies 1 and 2 helicase ATP-binding type-1 domain profile.	159	405	23.360529	T	23-09-2024	IPR014001	Helicase superfamily 1/2, ATP-binding domain
evm.model.scaffold_12.187	5214e40604e1746e3a41479f6bf74e31	740	ProSiteProfiles	PS51194	Superfamilies 1 and 2 helicase C-terminal domain profile.	457	605	19.222878	T	23-09-2024	IPR001650	Helicase, C-terminal
evm.model.scaffold_12.187	5214e40604e1746e3a41479f6bf74e31	740	SUPERFAMILY	SSF52540	P-loop containing nucleoside triphosphate hydrolases	263	580	4.29E-61	T	23-09-2024	IPR027417	P-loop containing nucleoside triphosphate hydrolase
evm.model.scaffold_12.187	5214e40604e1746e3a41479f6bf74e31	740	CDD	cd18787	SF2_C_DEAD	450	572	4.19252E-46	T	23-09-2024	-	-
evm.model.scaffold_12.187	5214e40604e1746e3a41479f6bf74e31	740	SMART	SM00490	helicmild6	483	564	2.2E-29	T	23-09-2024	IPR001650	Helicase, C-terminal
evm.model.scaffold_12.187	5214e40604e1746e3a41479f6bf74e31	740	CDD	cd17946	DEADc_DDX24	138	434	9.79307E-113	T	23-09-2024	-	-
evm.model.scaffold_12.187	5214e40604e1746e3a41479f6bf74e31	740	Pfam	PF00270	DEAD/DEAH box helicase	151	388	4.9E-41	T	23-09-2024	IPR011545	DEAD/DEAH box helicase domain
evm.model.scaffold_12.187	5214e40604e1746e3a41479f6bf74e31	740	Gene3D	G3DSA:3.40.50.300	-	447	677	2.7E-44	T	23-09-2024	IPR027417	P-loop containing nucleoside triphosphate hydrolase
evm.model.scaffold_12.187	5214e40604e1746e3a41479f6bf74e31	740	ProSiteProfiles	PS51195	DEAD-box RNA helicase Q motif profile.	127	155	9.193739	T	23-09-2024	IPR014014	RNA helicase, DEAD-box type, Q motif
evm.model.scaffold_12.187	5214e40604e1746e3a41479f6bf74e31	740	Pfam	PF00271	Helicase conserved C-terminal domain	459	563	2.8E-28	T	23-09-2024	IPR001650	Helicase, C-terminal
evm.model.scaffold_12.187	5214e40604e1746e3a41479f6bf74e31	740	PANTHER	PTHR24031	RNA HELICASE	85	647	7.4E-98	T	23-09-2024	-	-
evm.model.scaffold_12.187	5214e40604e1746e3a41479f6bf74e31	740	SUPERFAMILY	SSF52540	P-loop containing nucleoside triphosphate hydrolases	76	192	4.96E-13	T	23-09-2024	IPR027417	P-loop containing nucleoside triphosphate hydrolase
evm.model.scaffold_12.187	5214e40604e1746e3a41479f6bf74e31	740	Gene3D	G3DSA:3.40.50.300	-	56	405	7.2E-64	T	23-09-2024	IPR027417	P-loop containing nucleoside triphosphate hydrolase
evm.model.scaffold_10.128	8b7b44d5e2a05abb9186baaab579d6c0	271	CDD	cd08888	SRPBCC_PITPNA-B_like	2	260	1.14846E-174	T	23-09-2024	-	-
evm.model.scaffold_10.128	8b7b44d5e2a05abb9186baaab579d6c0	271	Coils	Coil	Coil	241	261	-	T	23-09-2024	-	-
evm.model.scaffold_10.128	8b7b44d5e2a05abb9186baaab579d6c0	271	Pfam	PF02121	Phosphatidylinositol transfer protein	1	253	3.5E-118	T	23-09-2024	IPR001666	Phosphatidylinositol transfer protein
evm.model.scaffold_10.128	8b7b44d5e2a05abb9186baaab579d6c0	271	PANTHER	PTHR10658	PHOSPHATIDYLINOSITOL TRANSFER PROTEIN	1	270	2.5E-133	T	23-09-2024	IPR001666	Phosphatidylinositol transfer protein
evm.model.scaffold_10.128	8b7b44d5e2a05abb9186baaab579d6c0	271	FunFam	G3DSA:3.30.530.20:FF:000025	Phosphatidylinositol transfer protein beta	1	271	1.8E-152	T	23-09-2024	-	-
evm.model.scaffold_10.128	8b7b44d5e2a05abb9186baaab579d6c0	271	PRINTS	PR00391	Phosphatidylinositol transfer protein signature	201	216	7.9E-31	T	23-09-2024	IPR001666	Phosphatidylinositol transfer protein
evm.model.scaffold_10.128	8b7b44d5e2a05abb9186baaab579d6c0	271	PRINTS	PR00391	Phosphatidylinositol transfer protein signature	16	35	7.9E-31	T	23-09-2024	IPR001666	Phosphatidylinositol transfer protein
evm.model.scaffold_10.128	8b7b44d5e2a05abb9186baaab579d6c0	271	PRINTS	PR00391	Phosphatidylinositol transfer protein signature	221	240	7.9E-31	T	23-09-2024	IPR001666	Phosphatidylinositol transfer protein
evm.model.scaffold_10.128	8b7b44d5e2a05abb9186baaab579d6c0	271	PRINTS	PR00391	Phosphatidylinositol transfer protein signature	89	109	7.9E-31	T	23-09-2024	IPR001666	Phosphatidylinositol transfer protein
evm.model.scaffold_10.128	8b7b44d5e2a05abb9186baaab579d6c0	271	Gene3D	G3DSA:3.30.530.20	-	1	271	6.6E-125	T	23-09-2024	IPR023393	START-like domain superfamily
evm.model.scaffold_10.128	8b7b44d5e2a05abb9186baaab579d6c0	271	SUPERFAMILY	SSF55961	Bet v1-like	1	268	6.32E-115	T	23-09-2024	-	-
evm.model.scaffold_5.270	b79ec345ac6705cc04688bd3e55335d7	517	SUPERFAMILY	SSF75304	Amidase signature (AS) enzymes	2	506	1.57E-132	T	23-09-2024	IPR036928	Amidase signature (AS) superfamily
evm.model.scaffold_5.270	b79ec345ac6705cc04688bd3e55335d7	517	PANTHER	PTHR11895	TRANSAMIDASE	6	508	3.0E-136	T	23-09-2024	IPR000120	Amidase
evm.model.scaffold_5.270	b79ec345ac6705cc04688bd3e55335d7	517	Hamap	MF_00120	Glutamyl-tRNA(Gln) amidotransferase subunit A [gatA].	12	505	78.722305	T	23-09-2024	IPR004412	Glutamyl-tRNA(Gln) amidotransferase A subunit
evm.model.scaffold_5.270	b79ec345ac6705cc04688bd3e55335d7	517	Gene3D	G3DSA:3.90.1300.10	Amidase signature (AS) domain	4	508	3.2E-152	T	23-09-2024	IPR036928	Amidase signature (AS) superfamily
evm.model.scaffold_5.270	b79ec345ac6705cc04688bd3e55335d7	517	Pfam	PF01425	Amidase	173	494	9.6E-90	T	23-09-2024	IPR023631	Amidase signature domain
evm.model.scaffold_5.270	b79ec345ac6705cc04688bd3e55335d7	517	Pfam	PF01425	Amidase	33	147	2.5E-30	T	23-09-2024	IPR023631	Amidase signature domain
evm.model.scaffold_7.343	7c118dd64d06a6c7a9413ae80aca1b50	955	MobiDBLite	mobidb-lite	consensus disorder prediction	216	252	-	T	23-09-2024	-	-
evm.model.scaffold_7.343	7c118dd64d06a6c7a9413ae80aca1b50	955	Pfam	PF00536	SAM domain (Sterile alpha motif)	874	937	3.9E-14	T	23-09-2024	IPR001660	Sterile alpha motif domain
evm.model.scaffold_7.343	7c118dd64d06a6c7a9413ae80aca1b50	955	PANTHER	PTHR12247	POLYCOMB GROUP PROTEIN	522	940	3.3E-154	T	23-09-2024	-	-
evm.model.scaffold_7.343	7c118dd64d06a6c7a9413ae80aca1b50	955	CDD	cd20100	MBT_dSfmbt-like_rpt4	647	717	3.46095E-46	T	23-09-2024	-	-
evm.model.scaffold_7.343	7c118dd64d06a6c7a9413ae80aca1b50	955	MobiDBLite	mobidb-lite	consensus disorder prediction	216	241	-	T	23-09-2024	-	-
evm.model.scaffold_7.343	7c118dd64d06a6c7a9413ae80aca1b50	955	MobiDBLite	mobidb-lite	consensus disorder prediction	809	840	-	T	23-09-2024	-	-
evm.model.scaffold_7.343	7c118dd64d06a6c7a9413ae80aca1b50	955	Gene3D	G3DSA:2.30.30.140	-	277	430	1.9E-50	T	23-09-2024	-	-
evm.model.scaffold_7.343	7c118dd64d06a6c7a9413ae80aca1b50	955	MobiDBLite	mobidb-lite	consensus disorder prediction	719	840	-	T	23-09-2024	-	-
evm.model.scaffold_7.343	7c118dd64d06a6c7a9413ae80aca1b50	955	Gene3D	G3DSA:2.30.30.140	-	535	643	1.3E-38	T	23-09-2024	-	-
evm.model.scaffold_7.343	7c118dd64d06a6c7a9413ae80aca1b50	955	SMART	SM00454	SAM_4	873	939	4.2E-6	T	23-09-2024	IPR001660	Sterile alpha motif domain
evm.model.scaffold_7.343	7c118dd64d06a6c7a9413ae80aca1b50	955	Gene3D	G3DSA:2.30.30.140	-	644	744	8.0E-30	T	23-09-2024	-	-
evm.model.scaffold_7.343	7c118dd64d06a6c7a9413ae80aca1b50	955	CDD	cd20119	MBT_dSfmbt_rpt1	315	420	1.65023E-61	T	23-09-2024	-	-
evm.model.scaffold_7.343	7c118dd64d06a6c7a9413ae80aca1b50	955	ProSiteProfiles	PS51079	MBT repeat profile.	287	395	31.844864	T	23-09-2024	IPR004092	Mbt repeat
evm.model.scaffold_7.343	7c118dd64d06a6c7a9413ae80aca1b50	955	Pfam	PF02820	mbt repeat	322	397	1.9E-16	T	23-09-2024	IPR004092	Mbt repeat
evm.model.scaffold_7.343	7c118dd64d06a6c7a9413ae80aca1b50	955	Pfam	PF02820	mbt repeat	653	718	9.4E-26	T	23-09-2024	IPR004092	Mbt repeat
evm.model.scaffold_7.343	7c118dd64d06a6c7a9413ae80aca1b50	955	Pfam	PF02820	mbt repeat	544	616	7.2E-23	T	23-09-2024	IPR004092	Mbt repeat
evm.model.scaffold_7.343	7c118dd64d06a6c7a9413ae80aca1b50	955	Pfam	PF02820	mbt repeat	440	507	3.3E-21	T	23-09-2024	IPR004092	Mbt repeat
evm.model.scaffold_7.343	7c118dd64d06a6c7a9413ae80aca1b50	955	Gene3D	G3DSA:2.30.30.140	-	431	532	9.5E-26	T	23-09-2024	-	-
evm.model.scaffold_7.343	7c118dd64d06a6c7a9413ae80aca1b50	955	CDD	cd09580	SAM_Scm-like-4MBT	873	939	6.06937E-37	T	23-09-2024	IPR037605	Sfmbt, SAM domain
evm.model.scaffold_7.343	7c118dd64d06a6c7a9413ae80aca1b50	955	ProSiteProfiles	PS51079	MBT repeat profile.	403	504	28.301474	T	23-09-2024	IPR004092	Mbt repeat
evm.model.scaffold_7.343	7c118dd64d06a6c7a9413ae80aca1b50	955	SMART	SM00561	l3mbt_4	403	504	4.3E-35	T	23-09-2024	IPR004092	Mbt repeat
evm.model.scaffold_7.343	7c118dd64d06a6c7a9413ae80aca1b50	955	SMART	SM00561	l3mbt_4	505	613	1.4E-27	T	23-09-2024	IPR004092	Mbt repeat
evm.model.scaffold_7.343	7c118dd64d06a6c7a9413ae80aca1b50	955	SMART	SM00561	l3mbt_4	287	395	7.6E-34	T	23-09-2024	IPR004092	Mbt repeat
evm.model.scaffold_7.343	7c118dd64d06a6c7a9413ae80aca1b50	955	SMART	SM00561	l3mbt_4	621	717	8.2E-48	T	23-09-2024	IPR004092	Mbt repeat
evm.model.scaffold_7.343	7c118dd64d06a6c7a9413ae80aca1b50	955	MobiDBLite	mobidb-lite	consensus disorder prediction	732	747	-	T	23-09-2024	-	-
evm.model.scaffold_7.343	7c118dd64d06a6c7a9413ae80aca1b50	955	SUPERFAMILY	SSF63748	Tudor/PWWP/MBT	310	423	1.09E-30	T	23-09-2024	-	-
evm.model.scaffold_7.343	7c118dd64d06a6c7a9413ae80aca1b50	955	ProSiteProfiles	PS51079	MBT repeat profile.	621	717	34.051121	T	23-09-2024	IPR004092	Mbt repeat
evm.model.scaffold_7.343	7c118dd64d06a6c7a9413ae80aca1b50	955	SUPERFAMILY	SSF47769	SAM/Pointed domain	872	941	4.19E-15	T	23-09-2024	IPR013761	Sterile alpha motif/pointed domain superfamily
evm.model.scaffold_7.343	7c118dd64d06a6c7a9413ae80aca1b50	955	ProSiteProfiles	PS51079	MBT repeat profile.	506	613	23.337387	T	23-09-2024	IPR004092	Mbt repeat
evm.model.scaffold_7.343	7c118dd64d06a6c7a9413ae80aca1b50	955	MobiDBLite	mobidb-lite	consensus disorder prediction	759	794	-	T	23-09-2024	-	-
evm.model.scaffold_7.343	7c118dd64d06a6c7a9413ae80aca1b50	955	Gene3D	G3DSA:3.30.60.160	-	178	217	2.2E-16	T	23-09-2024	IPR038603	FCS-type zinc finger superfamily
evm.model.scaffold_7.343	7c118dd64d06a6c7a9413ae80aca1b50	955	Gene3D	G3DSA:1.10.150.50	-	871	950	6.9E-23	T	23-09-2024	IPR013761	Sterile alpha motif/pointed domain superfamily
evm.model.scaffold_7.343	7c118dd64d06a6c7a9413ae80aca1b50	955	SUPERFAMILY	SSF63748	Tudor/PWWP/MBT	532	660	1.43E-33	T	23-09-2024	-	-
evm.model.scaffold_7.343	7c118dd64d06a6c7a9413ae80aca1b50	955	ProSiteProfiles	PS50105	SAM domain profile.	876	939	9.984856	T	23-09-2024	IPR001660	Sterile alpha motif domain
evm.model.scaffold_7.343	7c118dd64d06a6c7a9413ae80aca1b50	955	SUPERFAMILY	SSF63748	Tudor/PWWP/MBT	404	505	1.32E-26	T	23-09-2024	-	-
evm.model.scaffold_7.343	7c118dd64d06a6c7a9413ae80aca1b50	955	ProSiteProfiles	PS51024	Zinc finger FCS-type profile.	176	211	12.365606	T	23-09-2024	IPR012313	Zinc finger, FCS-type
evm.model.scaffold_7.343	7c118dd64d06a6c7a9413ae80aca1b50	955	SUPERFAMILY	SSF63748	Tudor/PWWP/MBT	620	718	1.13E-35	T	23-09-2024	-	-
evm.model.scaffold_1.256	17b583f054b4373cbf9ab7114116ecae	172	MobiDBLite	mobidb-lite	consensus disorder prediction	1	50	-	T	23-09-2024	-	-
evm.model.scaffold_1.256	17b583f054b4373cbf9ab7114116ecae	172	MobiDBLite	mobidb-lite	consensus disorder prediction	23	45	-	T	23-09-2024	-	-
evm.model.scaffold_9.214	78fca69db0427a939fdc391aa2eef978	260	ProSitePatterns	PS00854	Proteasome beta-type subunits signature.	54	101	-	T	23-09-2024	IPR016050	Proteasome beta-type subunit, conserved site
evm.model.scaffold_9.214	78fca69db0427a939fdc391aa2eef978	260	CDD	cd03760	proteasome_beta_type_4	49	245	3.99833E-113	T	23-09-2024	IPR016295	Proteasome subunit beta 4
evm.model.scaffold_9.214	78fca69db0427a939fdc391aa2eef978	260	SUPERFAMILY	SSF56235	N-terminal nucleophile aminohydrolases (Ntn hydrolases)	45	253	4.07E-58	T	23-09-2024	IPR029055	Nucleophile aminohydrolases, N-terminal
evm.model.scaffold_9.214	78fca69db0427a939fdc391aa2eef978	260	Gene3D	G3DSA:3.60.20.10	Glutamine Phosphoribosylpyrophosphate, subunit 1, domain 1	47	257	5.0E-64	T	23-09-2024	IPR029055	Nucleophile aminohydrolases, N-terminal
evm.model.scaffold_9.214	78fca69db0427a939fdc391aa2eef978	260	Pfam	PF00227	Proteasome subunit	48	233	2.7E-35	T	23-09-2024	IPR001353	Proteasome, subunit alpha/beta
evm.model.scaffold_9.214	78fca69db0427a939fdc391aa2eef978	260	PANTHER	PTHR32194	METALLOPROTEASE TLDD	43	238	6.1E-30	T	23-09-2024	IPR023333	Proteasome B-type subunit
evm.model.scaffold_9.214	78fca69db0427a939fdc391aa2eef978	260	ProSiteProfiles	PS51476	Proteasome beta-type subunit profile.	50	234	36.940586	T	23-09-2024	IPR023333	Proteasome B-type subunit
evm.model.scaffold_1.105	63ed86dcbf4689d0a1d46faf4da6ea54	85	Coils	Coil	Coil	38	58	-	T	23-09-2024	-	-
evm.model.scaffold_1.105	63ed86dcbf4689d0a1d46faf4da6ea54	85	MobiDBLite	mobidb-lite	consensus disorder prediction	1	34	-	T	23-09-2024	-	-
evm.model.scaffold_13.790	3368a021a447caf3df90a17337f93f7e	321	SMART	SM00692	dm3	33	94	2.6E-9	T	23-09-2024	IPR006612	THAP-type zinc finger
evm.model.scaffold_13.790	3368a021a447caf3df90a17337f93f7e	321	Pfam	PF05485	THAP domain	4	90	1.4E-17	T	23-09-2024	IPR006612	THAP-type zinc finger
evm.model.scaffold_13.790	3368a021a447caf3df90a17337f93f7e	321	ProSiteProfiles	PS50950	Zinc finger THAP-type profile	1	92	19.424843	T	23-09-2024	IPR006612	THAP-type zinc finger
evm.model.scaffold_13.790	3368a021a447caf3df90a17337f93f7e	321	Coils	Coil	Coil	198	218	-	T	23-09-2024	-	-
evm.model.scaffold_13.790	3368a021a447caf3df90a17337f93f7e	321	SUPERFAMILY	SSF57716	Glucocorticoid receptor-like (DNA-binding domain)	1	90	4.99E-17	T	23-09-2024	-	-
evm.model.scaffold_13.790	3368a021a447caf3df90a17337f93f7e	321	Gene3D	G3DSA:6.20.210.20	THAP domain	1	84	1.3E-10	T	23-09-2024	IPR038441	THAP-type zinc finger superfamily
evm.model.scaffold_13.790	3368a021a447caf3df90a17337f93f7e	321	SMART	SM00980	THAP_2	2	93	2.7E-13	T	23-09-2024	IPR006612	THAP-type zinc finger
evm.model.scaffold_13.790	3368a021a447caf3df90a17337f93f7e	321	PANTHER	PTHR46600	THAP DOMAIN-CONTAINING	3	240	3.5E-16	T	23-09-2024	IPR026516	THAP domain-containing protein 1/10
evm.model.scaffold_12.953	84f0c101cd86d34746deefdf57a9e1a7	596	Gene3D	G3DSA:1.25.10.10	-	93	495	1.9E-213	T	23-09-2024	IPR011989	Armadillo-like helical
evm.model.scaffold_12.953	84f0c101cd86d34746deefdf57a9e1a7	596	Pfam	PF01603	Protein phosphatase 2A regulatory B subunit (B56 family)	86	496	4.8E-186	T	23-09-2024	IPR002554	Protein phosphatase 2A, regulatory B subunit, B56
evm.model.scaffold_12.953	84f0c101cd86d34746deefdf57a9e1a7	596	MobiDBLite	mobidb-lite	consensus disorder prediction	60	74	-	T	23-09-2024	-	-
evm.model.scaffold_12.953	84f0c101cd86d34746deefdf57a9e1a7	596	MobiDBLite	mobidb-lite	consensus disorder prediction	1	30	-	T	23-09-2024	-	-
evm.model.scaffold_12.953	84f0c101cd86d34746deefdf57a9e1a7	596	SUPERFAMILY	SSF48371	ARM repeat	98	478	5.35E-168	T	23-09-2024	IPR016024	Armadillo-type fold
evm.model.scaffold_12.953	84f0c101cd86d34746deefdf57a9e1a7	596	PANTHER	PTHR10257	SERINE/THREONINE PROTEIN PHOSPHATASE 2A PP2A REGULATORY SUBUNIT B	33	506	3.0E-229	T	23-09-2024	IPR002554	Protein phosphatase 2A, regulatory B subunit, B56
evm.model.scaffold_12.953	84f0c101cd86d34746deefdf57a9e1a7	596	FunFam	G3DSA:1.25.10.10:FF:000003	Serine/threonine-protein phosphatase 2A 56 kDa regulatory subunit	93	495	6.4E-251	T	23-09-2024	-	-
evm.model.scaffold_12.953	84f0c101cd86d34746deefdf57a9e1a7	596	MobiDBLite	mobidb-lite	consensus disorder prediction	1	80	-	T	23-09-2024	-	-
evm.model.scaffold_7.57	713866931aa2f9a693ccc28eacf86633	529	MobiDBLite	mobidb-lite	consensus disorder prediction	257	308	-	T	23-09-2024	-	-
evm.model.scaffold_7.57	713866931aa2f9a693ccc28eacf86633	529	Gene3D	G3DSA:1.10.260.100	-	167	227	1.2E-13	T	23-09-2024	-	-
evm.model.scaffold_7.57	713866931aa2f9a693ccc28eacf86633	529	FunFam	G3DSA:1.10.260.100:FF:000001	Ubiquilin 1	169	227	6.5E-32	T	23-09-2024	-	-
evm.model.scaffold_7.57	713866931aa2f9a693ccc28eacf86633	529	FunFam	G3DSA:3.10.20.90:FF:000095	Ubiquilin 4	1	87	4.4E-35	T	23-09-2024	-	-
evm.model.scaffold_7.57	713866931aa2f9a693ccc28eacf86633	529	Gene3D	G3DSA:3.10.20.90	-	1	88	1.5E-24	T	23-09-2024	-	-
evm.model.scaffold_7.57	713866931aa2f9a693ccc28eacf86633	529	SMART	SM00727	CBM	172	211	1.5E-8	T	23-09-2024	IPR006636	Heat shock chaperonin-binding
evm.model.scaffold_7.57	713866931aa2f9a693ccc28eacf86633	529	SMART	SM00727	CBM	372	404	2.2	T	23-09-2024	IPR006636	Heat shock chaperonin-binding
evm.model.scaffold_7.57	713866931aa2f9a693ccc28eacf86633	529	SMART	SM00727	CBM	321	368	0.0068	T	23-09-2024	IPR006636	Heat shock chaperonin-binding
evm.model.scaffold_7.57	713866931aa2f9a693ccc28eacf86633	529	SMART	SM00727	CBM	130	159	53.0	T	23-09-2024	IPR006636	Heat shock chaperonin-binding
evm.model.scaffold_7.57	713866931aa2f9a693ccc28eacf86633	529	ProSiteProfiles	PS50030	Ubiquitin-associated domain (UBA) profile.	479	523	13.366195	T	23-09-2024	IPR015940	Ubiquitin-associated domain
evm.model.scaffold_7.57	713866931aa2f9a693ccc28eacf86633	529	Pfam	PF00627	UBA/TS-N domain	484	520	1.1E-7	T	23-09-2024	IPR015940	Ubiquitin-associated domain
evm.model.scaffold_7.57	713866931aa2f9a693ccc28eacf86633	529	Pfam	PF00240	Ubiquitin family	13	82	2.4E-19	T	23-09-2024	IPR000626	Ubiquitin-like domain
evm.model.scaffold_7.57	713866931aa2f9a693ccc28eacf86633	529	CDD	cd14399	UBA_PLICs	483	521	6.31519E-18	T	23-09-2024	-	-
evm.model.scaffold_7.57	713866931aa2f9a693ccc28eacf86633	529	Gene3D	G3DSA:1.10.8.10	-	472	528	2.0E-23	T	23-09-2024	-	-
evm.model.scaffold_7.57	713866931aa2f9a693ccc28eacf86633	529	SUPERFAMILY	SSF46934	UBA-like	476	521	9.24E-14	T	23-09-2024	IPR009060	UBA-like superfamily
evm.model.scaffold_7.57	713866931aa2f9a693ccc28eacf86633	529	FunFam	G3DSA:1.10.8.10:FF:000077	Ubiquilin like	472	526	2.9E-27	T	23-09-2024	-	-
evm.model.scaffold_7.57	713866931aa2f9a693ccc28eacf86633	529	PANTHER	PTHR10677	UBIQUILIN	9	521	3.4E-145	T	23-09-2024	IPR015496	Ubiquilin
evm.model.scaffold_7.57	713866931aa2f9a693ccc28eacf86633	529	SMART	SM00213	ubq_7	11	81	5.2E-16	T	23-09-2024	IPR000626	Ubiquitin-like domain
evm.model.scaffold_7.57	713866931aa2f9a693ccc28eacf86633	529	CDD	cd01808	Ubl_PLICs	9	81	9.24424E-42	T	23-09-2024	-	-
evm.model.scaffold_7.57	713866931aa2f9a693ccc28eacf86633	529	SMART	SM00165	uba_6	484	522	5.4E-7	T	23-09-2024	IPR015940	Ubiquitin-associated domain
evm.model.scaffold_7.57	713866931aa2f9a693ccc28eacf86633	529	MobiDBLite	mobidb-lite	consensus disorder prediction	418	449	-	T	23-09-2024	-	-
evm.model.scaffold_7.57	713866931aa2f9a693ccc28eacf86633	529	MobiDBLite	mobidb-lite	consensus disorder prediction	431	449	-	T	23-09-2024	-	-
evm.model.scaffold_7.57	713866931aa2f9a693ccc28eacf86633	529	ProSiteProfiles	PS50053	Ubiquitin domain profile.	11	85	17.452192	T	23-09-2024	IPR000626	Ubiquitin-like domain
evm.model.scaffold_7.57	713866931aa2f9a693ccc28eacf86633	529	SUPERFAMILY	SSF54236	Ubiquitin-like	7	90	5.3E-22	T	23-09-2024	IPR029071	Ubiquitin-like domain superfamily
evm.model.scaffold_8.131	ec0004d53b48ecfbea76e8c7b3f52538	1174	Gene3D	G3DSA:1.25.10.10	-	350	548	1.8E-5	T	23-09-2024	IPR011989	Armadillo-like helical
evm.model.scaffold_8.131	ec0004d53b48ecfbea76e8c7b3f52538	1174	Coils	Coil	Coil	1138	1158	-	T	23-09-2024	-	-
evm.model.scaffold_8.131	ec0004d53b48ecfbea76e8c7b3f52538	1174	SUPERFAMILY	SSF48371	ARM repeat	351	664	7.94E-5	T	23-09-2024	IPR016024	Armadillo-type fold
evm.model.scaffold_8.131	ec0004d53b48ecfbea76e8c7b3f52538	1174	PANTHER	PTHR21483	RNA POLYMERASE II-ASSOCIATED PROTEIN 1	8	687	1.5E-155	T	23-09-2024	IPR039913	RNA polymerase II-associated protein RPAP1/Rba50
evm.model.scaffold_8.131	ec0004d53b48ecfbea76e8c7b3f52538	1174	Coils	Coil	Coil	190	221	-	T	23-09-2024	-	-
evm.model.scaffold_8.131	ec0004d53b48ecfbea76e8c7b3f52538	1174	Pfam	PF08620	RPAP1-like, C-terminal	315	379	4.1E-24	T	23-09-2024	IPR013929	RNA polymerase II-associated protein 1, C-terminal
evm.model.scaffold_8.131	ec0004d53b48ecfbea76e8c7b3f52538	1174	Pfam	PF08621	RPAP1-like, N-terminal	187	228	1.9E-13	T	23-09-2024	IPR013930	RNA polymerase II-associated protein 1, N-terminal
evm.model.scaffold_3.954	787b45d46222f4d01ddc12353826f0fc	801	PANTHER	PTHR22829	DEP DOMAIN PROTEIN	14	799	6.0E-133	T	23-09-2024	-	-
evm.model.scaffold_3.954	787b45d46222f4d01ddc12353826f0fc	801	SUPERFAMILY	SSF103473	MFS general substrate transporter	339	676	9.42E-6	T	23-09-2024	IPR036259	MFS transporter superfamily
evm.model.scaffold_3.954	787b45d46222f4d01ddc12353826f0fc	801	SMART	SM00049	DEP_3	728	801	1.6E-16	T	23-09-2024	IPR000591	DEP domain
evm.model.scaffold_3.954	787b45d46222f4d01ddc12353826f0fc	801	Pfam	PF00610	Domain found in Dishevelled, Egl-10, and Pleckstrin (DEP)	736	799	2.2E-13	T	23-09-2024	IPR000591	DEP domain
evm.model.scaffold_3.954	787b45d46222f4d01ddc12353826f0fc	801	SUPERFAMILY	SSF46785	Winged helix DNA-binding domain	718	799	5.99E-20	T	23-09-2024	IPR036390	Winged helix DNA-binding domain superfamily
evm.model.scaffold_3.954	787b45d46222f4d01ddc12353826f0fc	801	Pfam	PF03547	Membrane transport protein	184	340	2.5E-6	T	23-09-2024	IPR004776	Membrane transport protein
evm.model.scaffold_3.954	787b45d46222f4d01ddc12353826f0fc	801	Pfam	PF03547	Membrane transport protein	30	147	2.5E-14	T	23-09-2024	IPR004776	Membrane transport protein
evm.model.scaffold_3.954	787b45d46222f4d01ddc12353826f0fc	801	Gene3D	G3DSA:1.10.10.10	-	719	801	7.1E-18	T	23-09-2024	IPR036388	Winged helix-like DNA-binding domain superfamily
evm.model.scaffold_3.954	787b45d46222f4d01ddc12353826f0fc	801	Gene3D	G3DSA:1.20.1070.10	-	349	710	1.9E-8	T	23-09-2024	-	-
evm.model.scaffold_3.954	787b45d46222f4d01ddc12353826f0fc	801	CDD	cd04443	DEP_GPR155	717	799	1.09685E-38	T	23-09-2024	IPR037368	Integral membrane protein GPR155, DEP domain
evm.model.scaffold_3.954	787b45d46222f4d01ddc12353826f0fc	801	ProSiteProfiles	PS50186	DEP domain profile.	726	801	13.654143	T	23-09-2024	IPR000591	DEP domain
evm.model.scaffold_14.114	031f26d489774739dadfd9c08d25e3c9	338	Coils	Coil	Coil	88	115	-	T	23-09-2024	-	-
evm.model.scaffold_14.114	031f26d489774739dadfd9c08d25e3c9	338	MobiDBLite	mobidb-lite	consensus disorder prediction	211	228	-	T	23-09-2024	-	-
evm.model.scaffold_14.114	031f26d489774739dadfd9c08d25e3c9	338	MobiDBLite	mobidb-lite	consensus disorder prediction	270	286	-	T	23-09-2024	-	-
evm.model.scaffold_14.114	031f26d489774739dadfd9c08d25e3c9	338	Pfam	PF15295	Coiled-coil domain-containing protein 50 N-terminus	10	114	1.2E-23	T	23-09-2024	IPR029311	Coiled-coil domain-containing protein 50, N-terminal
evm.model.scaffold_14.114	031f26d489774739dadfd9c08d25e3c9	338	Coils	Coil	Coil	120	140	-	T	23-09-2024	-	-
evm.model.scaffold_14.114	031f26d489774739dadfd9c08d25e3c9	338	MobiDBLite	mobidb-lite	consensus disorder prediction	319	338	-	T	23-09-2024	-	-
evm.model.scaffold_14.114	031f26d489774739dadfd9c08d25e3c9	338	Coils	Coil	Coil	166	202	-	T	23-09-2024	-	-
evm.model.scaffold_14.114	031f26d489774739dadfd9c08d25e3c9	338	MobiDBLite	mobidb-lite	consensus disorder prediction	207	243	-	T	23-09-2024	-	-
evm.model.scaffold_14.114	031f26d489774739dadfd9c08d25e3c9	338	PANTHER	PTHR22115	C3ORF6 PROTEIN-RELATED	9	109	6.0E-49	T	23-09-2024	IPR039303	Coiled-coil domain-containing protein 50
evm.model.scaffold_14.114	031f26d489774739dadfd9c08d25e3c9	338	MobiDBLite	mobidb-lite	consensus disorder prediction	270	338	-	T	23-09-2024	-	-
evm.model.scaffold_6.630	9074a789ff0bcf313f6874834d0c2763	1498	Gene3D	G3DSA:3.30.1490.30	-	568	611	3.2E-121	T	23-09-2024	-	-
evm.model.scaffold_6.630	9074a789ff0bcf313f6874834d0c2763	1498	FunFam	G3DSA:3.30.1490.30:FF:000001	DNA topoisomerase 2	568	611	2.7E-17	T	23-09-2024	-	-
evm.model.scaffold_6.630	9074a789ff0bcf313f6874834d0c2763	1498	Gene3D	G3DSA:3.30.565.10	-	28	270	1.7E-101	T	23-09-2024	IPR036890	Histidine kinase/HSP90-like ATPase superfamily
evm.model.scaffold_6.630	9074a789ff0bcf313f6874834d0c2763	1498	MobiDBLite	mobidb-lite	consensus disorder prediction	1337	1363	-	T	23-09-2024	-	-
evm.model.scaffold_6.630	9074a789ff0bcf313f6874834d0c2763	1498	FunFam	G3DSA:3.30.230.10:FF:000008	DNA topoisomerase 2	280	403	9.2E-55	T	23-09-2024	-	-
evm.model.scaffold_6.630	9074a789ff0bcf313f6874834d0c2763	1498	SUPERFAMILY	SSF55874	ATPase domain of HSP90 chaperone/DNA topoisomerase II/histidine kinase	23	256	3.54E-65	T	23-09-2024	IPR036890	Histidine kinase/HSP90-like ATPase superfamily
evm.model.scaffold_6.630	9074a789ff0bcf313f6874834d0c2763	1498	MobiDBLite	mobidb-lite	consensus disorder prediction	1225	1275	-	T	23-09-2024	-	-
evm.model.scaffold_6.630	9074a789ff0bcf313f6874834d0c2763	1498	MobiDBLite	mobidb-lite	consensus disorder prediction	420	439	-	T	23-09-2024	-	-
evm.model.scaffold_6.630	9074a789ff0bcf313f6874834d0c2763	1498	Gene3D	G3DSA:3.40.50.670	-	433	706	3.2E-121	T	23-09-2024	IPR013759	DNA topoisomerase, type IIA, subunit B, C-terminal
evm.model.scaffold_6.630	9074a789ff0bcf313f6874834d0c2763	1498	Gene3D	G3DSA:3.30.1360.40	-	887	990	7.7E-142	T	23-09-2024	-	-
evm.model.scaffold_6.630	9074a789ff0bcf313f6874834d0c2763	1498	FunFam	G3DSA:3.40.50.670:FF:000001	DNA topoisomerase 2	598	706	1.2E-24	T	23-09-2024	-	-
evm.model.scaffold_6.630	9074a789ff0bcf313f6874834d0c2763	1498	PRINTS	PR01158	Topoisomerase II signature	432	442	5.7E-92	T	23-09-2024	IPR001154	DNA topoisomerase II, eukaryotic-type
evm.model.scaffold_6.630	9074a789ff0bcf313f6874834d0c2763	1498	PRINTS	PR01158	Topoisomerase II signature	561	572	5.7E-92	T	23-09-2024	IPR001154	DNA topoisomerase II, eukaryotic-type
evm.model.scaffold_6.630	9074a789ff0bcf313f6874834d0c2763	1498	PRINTS	PR01158	Topoisomerase II signature	608	620	5.7E-92	T	23-09-2024	IPR001154	DNA topoisomerase II, eukaryotic-type
evm.model.scaffold_6.630	9074a789ff0bcf313f6874834d0c2763	1498	PRINTS	PR01158	Topoisomerase II signature	447	454	5.7E-92	T	23-09-2024	IPR001154	DNA topoisomerase II, eukaryotic-type
evm.model.scaffold_6.630	9074a789ff0bcf313f6874834d0c2763	1498	PRINTS	PR01158	Topoisomerase II signature	810	830	5.7E-92	T	23-09-2024	IPR001154	DNA topoisomerase II, eukaryotic-type
evm.model.scaffold_6.630	9074a789ff0bcf313f6874834d0c2763	1498	PRINTS	PR01158	Topoisomerase II signature	495	508	5.7E-92	T	23-09-2024	IPR001154	DNA topoisomerase II, eukaryotic-type
evm.model.scaffold_6.630	9074a789ff0bcf313f6874834d0c2763	1498	PRINTS	PR01158	Topoisomerase II signature	999	1025	5.7E-92	T	23-09-2024	IPR001154	DNA topoisomerase II, eukaryotic-type
evm.model.scaffold_6.630	9074a789ff0bcf313f6874834d0c2763	1498	PRINTS	PR01158	Topoisomerase II signature	733	756	5.7E-92	T	23-09-2024	IPR001154	DNA topoisomerase II, eukaryotic-type
evm.model.scaffold_6.630	9074a789ff0bcf313f6874834d0c2763	1498	PRINTS	PR01158	Topoisomerase II signature	541	556	5.7E-92	T	23-09-2024	IPR001154	DNA topoisomerase II, eukaryotic-type
evm.model.scaffold_6.630	9074a789ff0bcf313f6874834d0c2763	1498	PRINTS	PR01158	Topoisomerase II signature	780	802	5.7E-92	T	23-09-2024	IPR001154	DNA topoisomerase II, eukaryotic-type
evm.model.scaffold_6.630	9074a789ff0bcf313f6874834d0c2763	1498	PRINTS	PR01158	Topoisomerase II signature	915	929	5.7E-92	T	23-09-2024	IPR001154	DNA topoisomerase II, eukaryotic-type
evm.model.scaffold_6.630	9074a789ff0bcf313f6874834d0c2763	1498	MobiDBLite	mobidb-lite	consensus disorder prediction	1225	1498	-	T	23-09-2024	-	-
evm.model.scaffold_6.630	9074a789ff0bcf313f6874834d0c2763	1498	Gene3D	G3DSA:3.30.230.10	-	280	403	1.3E-40	T	23-09-2024	IPR014721	Ribosomal protein S5 domain 2-type fold, subgroup
evm.model.scaffold_6.630	9074a789ff0bcf313f6874834d0c2763	1498	MobiDBLite	mobidb-lite	consensus disorder prediction	1413	1427	-	T	23-09-2024	-	-
evm.model.scaffold_6.630	9074a789ff0bcf313f6874834d0c2763	1498	CDD	cd16930	HATPase_TopII-like	69	214	3.63436E-92	T	23-09-2024	-	-
evm.model.scaffold_6.630	9074a789ff0bcf313f6874834d0c2763	1498	Pfam	PF00521	DNA gyrase/topoisomerase IV, subunit A	705	1161	9.8E-126	T	23-09-2024	IPR002205	DNA topoisomerase, type IIA, domain A
evm.model.scaffold_6.630	9074a789ff0bcf313f6874834d0c2763	1498	SMART	SM00433	topII5	72	662	2.9E-299	T	23-09-2024	IPR001241	DNA topoisomerase, type IIA
evm.model.scaffold_6.630	9074a789ff0bcf313f6874834d0c2763	1498	Pfam	PF01751	Toprim domain	449	550	1.4E-8	T	23-09-2024	IPR006171	TOPRIM domain
evm.model.scaffold_6.630	9074a789ff0bcf313f6874834d0c2763	1498	FunFam	G3DSA:3.30.565.10:FF:000004	DNA topoisomerase 2	28	270	5.8E-128	T	23-09-2024	-	-
evm.model.scaffold_6.630	9074a789ff0bcf313f6874834d0c2763	1498	Gene3D	G3DSA:3.90.199.10	Topoisomerase II, domain 5	707	1004	7.7E-142	T	23-09-2024	IPR013758	DNA topoisomerase, type IIA, domain A, alpha-beta
evm.model.scaffold_6.630	9074a789ff0bcf313f6874834d0c2763	1498	CDD	cd00187	TOP4c	703	1160	5.13947E-145	T	23-09-2024	IPR002205	DNA topoisomerase, type IIA, domain A
evm.model.scaffold_6.630	9074a789ff0bcf313f6874834d0c2763	1498	CDD	cd03481	TopoIIA_Trans_ScTopoIIA	257	409	5.07425E-78	T	23-09-2024	-	-
evm.model.scaffold_6.630	9074a789ff0bcf313f6874834d0c2763	1498	SMART	SM00434	topIV4	685	1159	3.1E-196	T	23-09-2024	IPR002205	DNA topoisomerase, type IIA, domain A
evm.model.scaffold_6.630	9074a789ff0bcf313f6874834d0c2763	1498	FunFam	G3DSA:1.10.268.10:FF:000002	DNA topoisomerase 2	1006	1183	6.0E-59	T	23-09-2024	-	-
evm.model.scaffold_6.630	9074a789ff0bcf313f6874834d0c2763	1498	Pfam	PF00204	DNA gyrase B	259	416	4.7E-25	T	23-09-2024	IPR013506	DNA topoisomerase, type IIA, subunit B, domain 2
evm.model.scaffold_6.630	9074a789ff0bcf313f6874834d0c2763	1498	CDD	cd03365	TOPRIM_TopoIIA	447	567	1.11686E-73	T	23-09-2024	IPR034157	DNA topoisomerase 2, TOPRIM domain
evm.model.scaffold_6.630	9074a789ff0bcf313f6874834d0c2763	1498	Coils	Coil	Coil	1128	1151	-	T	23-09-2024	-	-
evm.model.scaffold_6.630	9074a789ff0bcf313f6874834d0c2763	1498	Gene3D	G3DSA:1.10.268.10	Topoisomerase, domain 3	1006	1179	8.0E-46	T	23-09-2024	IPR013757	DNA topoisomerase, type IIA, alpha-helical domain superfamily
evm.model.scaffold_6.630	9074a789ff0bcf313f6874834d0c2763	1498	ProSiteProfiles	PS50880	Toprim domain profile.	447	564	14.689701	T	23-09-2024	IPR006171	TOPRIM domain
evm.model.scaffold_6.630	9074a789ff0bcf313f6874834d0c2763	1498	FunFam	G3DSA:3.30.1360.40:FF:000003	DNA topoisomerase 2	887	990	4.0E-35	T	23-09-2024	-	-
evm.model.scaffold_6.630	9074a789ff0bcf313f6874834d0c2763	1498	PRINTS	PR00418	DNA topoisomerase II family signature	522	538	1.6E-58	T	23-09-2024	-	-
evm.model.scaffold_6.630	9074a789ff0bcf313f6874834d0c2763	1498	PRINTS	PR00418	DNA topoisomerase II family signature	540	557	1.6E-58	T	23-09-2024	-	-
evm.model.scaffold_6.630	9074a789ff0bcf313f6874834d0c2763	1498	PRINTS	PR00418	DNA topoisomerase II family signature	109	122	1.6E-58	T	23-09-2024	-	-
evm.model.scaffold_6.630	9074a789ff0bcf313f6874834d0c2763	1498	PRINTS	PR00418	DNA topoisomerase II family signature	152	166	1.6E-58	T	23-09-2024	-	-
evm.model.scaffold_6.630	9074a789ff0bcf313f6874834d0c2763	1498	PRINTS	PR00418	DNA topoisomerase II family signature	72	87	1.6E-58	T	23-09-2024	-	-
evm.model.scaffold_6.630	9074a789ff0bcf313f6874834d0c2763	1498	PRINTS	PR00418	DNA topoisomerase II family signature	560	572	1.6E-58	T	23-09-2024	-	-
evm.model.scaffold_6.630	9074a789ff0bcf313f6874834d0c2763	1498	PRINTS	PR00418	DNA topoisomerase II family signature	602	618	1.6E-58	T	23-09-2024	-	-
evm.model.scaffold_6.630	9074a789ff0bcf313f6874834d0c2763	1498	PRINTS	PR00418	DNA topoisomerase II family signature	449	463	1.6E-58	T	23-09-2024	-	-
evm.model.scaffold_6.630	9074a789ff0bcf313f6874834d0c2763	1498	PRINTS	PR00418	DNA topoisomerase II family signature	304	317	1.6E-58	T	23-09-2024	-	-
evm.model.scaffold_6.630	9074a789ff0bcf313f6874834d0c2763	1498	Coils	Coil	Coil	1154	1188	-	T	23-09-2024	-	-
evm.model.scaffold_6.630	9074a789ff0bcf313f6874834d0c2763	1498	ProSitePatterns	PS00177	DNA topoisomerase II signature.	451	459	-	T	23-09-2024	IPR018522	DNA topoisomerase, type IIA, conserved site
evm.model.scaffold_6.630	9074a789ff0bcf313f6874834d0c2763	1498	MobiDBLite	mobidb-lite	consensus disorder prediction	1450	1472	-	T	23-09-2024	-	-
evm.model.scaffold_6.630	9074a789ff0bcf313f6874834d0c2763	1498	SUPERFAMILY	SSF56719	Type II DNA topoisomerase	423	1176	1.96E-233	T	23-09-2024	IPR013760	DNA topoisomerase, type IIA-like domain superfamily
evm.model.scaffold_6.630	9074a789ff0bcf313f6874834d0c2763	1498	FunFam	G3DSA:3.90.199.10:FF:000002	DNA topoisomerase 2	707	890	2.2E-93	T	23-09-2024	-	-
evm.model.scaffold_6.630	9074a789ff0bcf313f6874834d0c2763	1498	FunFam	G3DSA:3.40.50.670:FF:000001	DNA topoisomerase 2	433	597	4.5E-73	T	23-09-2024	-	-
evm.model.scaffold_6.630	9074a789ff0bcf313f6874834d0c2763	1498	PANTHER	PTHR10169	DNA TOPOISOMERASE/GYRASE	11	1463	0.0	T	23-09-2024	-	-
evm.model.scaffold_6.630	9074a789ff0bcf313f6874834d0c2763	1498	Pfam	PF02518	Histidine kinase-, DNA gyrase B-, and HSP90-like ATPase	71	216	1.7E-14	T	23-09-2024	IPR003594	Histidine kinase/HSP90-like ATPase
evm.model.scaffold_6.630	9074a789ff0bcf313f6874834d0c2763	1498	Pfam	PF16898	C-terminal associated domain of TOPRIM	565	703	9.0E-45	T	23-09-2024	IPR031660	C-terminal associated domain of TOPRIM
evm.model.scaffold_6.630	9074a789ff0bcf313f6874834d0c2763	1498	SUPERFAMILY	SSF54211	Ribosomal protein S5 domain 2-like	247	408	2.09E-39	T	23-09-2024	IPR020568	Ribosomal protein S5 domain 2-type fold
evm.model.scaffold_4.897	5c59e9248aa149dd1d81a25c48b6c0c0	135	MobiDBLite	mobidb-lite	consensus disorder prediction	1	103	-	T	23-09-2024	-	-
evm.model.scaffold_4.897	5c59e9248aa149dd1d81a25c48b6c0c0	135	PANTHER	PTHR15405	PROLINE-RICH NUCLEAR RECEPTOR COACTIVATOR	20	135	3.9E-19	T	23-09-2024	IPR026780	Proline-rich nuclear receptor coactivator 1/2
evm.model.scaffold_4.897	5c59e9248aa149dd1d81a25c48b6c0c0	135	MobiDBLite	mobidb-lite	consensus disorder prediction	1	88	-	T	23-09-2024	-	-
evm.model.scaffold_4.897	5c59e9248aa149dd1d81a25c48b6c0c0	135	Pfam	PF15365	Proline-rich nuclear receptor coactivator motif	85	104	1.4E-6	T	23-09-2024	-	-
evm.model.scaffold_2.510	293a65c136989e3fde6f03eac2a6c408	740	Gene3D	G3DSA:1.10.510.10	Transferase(Phosphotransferase) domain 1	488	696	1.5E-143	T	23-09-2024	-	-
evm.model.scaffold_2.510	293a65c136989e3fde6f03eac2a6c408	740	Pfam	PF00069	Protein kinase domain	404	651	8.0E-64	T	23-09-2024	IPR000719	Protein kinase domain
evm.model.scaffold_2.510	293a65c136989e3fde6f03eac2a6c408	740	FunFam	G3DSA:1.10.510.10:FF:000126	Protein kinase C epsilon	488	696	2.9E-122	T	23-09-2024	-	-
evm.model.scaffold_2.510	293a65c136989e3fde6f03eac2a6c408	740	SMART	SM00109	c1_12	189	238	1.3E-14	T	23-09-2024	IPR002219	Protein kinase C-like, phorbol ester/diacylglycerol-binding domain
evm.model.scaffold_2.510	293a65c136989e3fde6f03eac2a6c408	740	SMART	SM00109	c1_12	267	316	3.4E-16	T	23-09-2024	IPR002219	Protein kinase C-like, phorbol ester/diacylglycerol-binding domain
evm.model.scaffold_2.510	293a65c136989e3fde6f03eac2a6c408	740	SMART	SM00239	C2_3c	5	108	2.6E-11	T	23-09-2024	IPR000008	C2 domain
evm.model.scaffold_2.510	293a65c136989e3fde6f03eac2a6c408	740	Gene3D	G3DSA:2.60.40.150	C2 domain	1	128	9.7E-29	T	23-09-2024	IPR035892	C2 domain superfamily
evm.model.scaffold_2.510	293a65c136989e3fde6f03eac2a6c408	740	Pfam	PF00130	Phorbol esters/diacylglycerol binding domain (C1 domain)	189	239	5.7E-17	T	23-09-2024	IPR002219	Protein kinase C-like, phorbol ester/diacylglycerol-binding domain
evm.model.scaffold_2.510	293a65c136989e3fde6f03eac2a6c408	740	Pfam	PF00130	Phorbol esters/diacylglycerol binding domain (C1 domain)	267	318	6.4E-16	T	23-09-2024	IPR002219	Protein kinase C-like, phorbol ester/diacylglycerol-binding domain
evm.model.scaffold_2.510	293a65c136989e3fde6f03eac2a6c408	740	ProSiteProfiles	PS50081	Zinc finger phorbol-ester/DAG-type profile.	188	238	16.080301	T	23-09-2024	IPR002219	Protein kinase C-like, phorbol ester/diacylglycerol-binding domain
evm.model.scaffold_2.510	293a65c136989e3fde6f03eac2a6c408	740	FunFam	G3DSA:3.30.200.20:FF:000080	Protein kinase C	359	523	3.2E-50	T	23-09-2024	-	-
evm.model.scaffold_2.510	293a65c136989e3fde6f03eac2a6c408	740	FunFam	G3DSA:3.30.60.20:FF:000003	Protein kinase C delta	263	328	1.5E-37	T	23-09-2024	-	-
evm.model.scaffold_2.510	293a65c136989e3fde6f03eac2a6c408	740	ProSitePatterns	PS00108	Serine/Threonine protein kinases active-site signature.	524	536	-	T	23-09-2024	IPR008271	Serine/threonine-protein kinase, active site
evm.model.scaffold_2.510	293a65c136989e3fde6f03eac2a6c408	740	ProSitePatterns	PS00479	Zinc finger phorbol-ester/DAG-type signature.	267	316	-	T	23-09-2024	IPR002219	Protein kinase C-like, phorbol ester/diacylglycerol-binding domain
evm.model.scaffold_2.510	293a65c136989e3fde6f03eac2a6c408	740	PRINTS	PR00008	Diacylglycerol/phorbol-ester binding signature	305	317	1.5E-13	T	23-09-2024	IPR020454	Diacylglycerol/phorbol-ester binding
evm.model.scaffold_2.510	293a65c136989e3fde6f03eac2a6c408	740	PRINTS	PR00008	Diacylglycerol/phorbol-ester binding signature	202	211	1.5E-13	T	23-09-2024	IPR020454	Diacylglycerol/phorbol-ester binding
evm.model.scaffold_2.510	293a65c136989e3fde6f03eac2a6c408	740	PRINTS	PR00008	Diacylglycerol/phorbol-ester binding signature	186	200	1.5E-13	T	23-09-2024	IPR020454	Diacylglycerol/phorbol-ester binding
evm.model.scaffold_2.510	293a65c136989e3fde6f03eac2a6c408	740	PRINTS	PR00008	Diacylglycerol/phorbol-ester binding signature	215	226	1.5E-13	T	23-09-2024	IPR020454	Diacylglycerol/phorbol-ester binding
evm.model.scaffold_2.510	293a65c136989e3fde6f03eac2a6c408	740	CDD	cd04014	C2_PKC_epsilon	1	129	1.08548E-69	T	23-09-2024	-	-
evm.model.scaffold_2.510	293a65c136989e3fde6f03eac2a6c408	740	SMART	SM00220	serkin_6	403	665	3.7E-101	T	23-09-2024	IPR000719	Protein kinase domain
evm.model.scaffold_2.510	293a65c136989e3fde6f03eac2a6c408	740	CDD	cd20838	C1_nPKC_epsilon-like_rpt2	265	319	1.6414E-38	T	23-09-2024	-	-
evm.model.scaffold_2.510	293a65c136989e3fde6f03eac2a6c408	740	MobiDBLite	mobidb-lite	consensus disorder prediction	131	159	-	T	23-09-2024	-	-
evm.model.scaffold_2.510	293a65c136989e3fde6f03eac2a6c408	740	Pfam	PF00168	C2 domain	4	106	6.6E-14	T	23-09-2024	IPR000008	C2 domain
evm.model.scaffold_2.510	293a65c136989e3fde6f03eac2a6c408	740	ProSitePatterns	PS00107	Protein kinases ATP-binding region signature.	409	433	-	T	23-09-2024	IPR017441	Protein kinase, ATP binding site
evm.model.scaffold_2.510	293a65c136989e3fde6f03eac2a6c408	740	ProSiteProfiles	PS50004	C2 domain profile.	1	111	15.71246	T	23-09-2024	IPR000008	C2 domain
evm.model.scaffold_2.510	293a65c136989e3fde6f03eac2a6c408	740	SUPERFAMILY	SSF57889	Cysteine-rich domain	175	239	1.06E-19	T	23-09-2024	IPR046349	C1-like domain superfamily
evm.model.scaffold_2.510	293a65c136989e3fde6f03eac2a6c408	740	SUPERFAMILY	SSF57889	Cysteine-rich domain	258	320	9.87E-22	T	23-09-2024	IPR046349	C1-like domain superfamily
evm.model.scaffold_2.510	293a65c136989e3fde6f03eac2a6c408	740	Gene3D	G3DSA:3.30.60.20	-	263	329	3.5E-23	T	23-09-2024	-	-
evm.model.scaffold_2.510	293a65c136989e3fde6f03eac2a6c408	740	Gene3D	G3DSA:3.30.200.20	Phosphorylase Kinase; domain 1	400	723	1.5E-143	T	23-09-2024	-	-
evm.model.scaffold_2.510	293a65c136989e3fde6f03eac2a6c408	740	ProSiteProfiles	PS50081	Zinc finger phorbol-ester/DAG-type profile.	266	316	16.0609	T	23-09-2024	IPR002219	Protein kinase C-like, phorbol ester/diacylglycerol-binding domain
evm.model.scaffold_2.510	293a65c136989e3fde6f03eac2a6c408	740	ProSiteProfiles	PS51285	AGC-kinase C-terminal domain profile.	666	737	16.821812	T	23-09-2024	IPR000961	AGC-kinase, C-terminal
evm.model.scaffold_2.510	293a65c136989e3fde6f03eac2a6c408	740	SUPERFAMILY	SSF56112	Protein kinase-like (PK-like)	388	711	1.05E-89	T	23-09-2024	IPR011009	Protein kinase-like domain superfamily
evm.model.scaffold_2.510	293a65c136989e3fde6f03eac2a6c408	740	CDD	cd20835	C1_nPKC_epsilon-like_rpt1	183	242	1.12895E-44	T	23-09-2024	-	-
evm.model.scaffold_2.510	293a65c136989e3fde6f03eac2a6c408	740	Gene3D	G3DSA:3.30.60.20	-	175	254	1.6E-24	T	23-09-2024	-	-
evm.model.scaffold_2.510	293a65c136989e3fde6f03eac2a6c408	740	SUPERFAMILY	SSF49562	C2 domain (Calcium/lipid-binding domain, CaLB)	2	125	2.53E-24	T	23-09-2024	IPR035892	C2 domain superfamily
evm.model.scaffold_2.510	293a65c136989e3fde6f03eac2a6c408	740	FunFam	G3DSA:3.30.60.20:FF:000063	Protein kinase C	175	256	4.5E-46	T	23-09-2024	-	-
evm.model.scaffold_2.510	293a65c136989e3fde6f03eac2a6c408	740	PANTHER	PTHR24351	RIBOSOMAL PROTEIN S6 KINASE	348	730	3.9E-138	T	23-09-2024	-	-
evm.model.scaffold_2.510	293a65c136989e3fde6f03eac2a6c408	740	Pfam	PF00433	Protein kinase C terminal domain	686	727	1.8E-8	T	23-09-2024	IPR017892	Protein kinase, C-terminal
evm.model.scaffold_2.510	293a65c136989e3fde6f03eac2a6c408	740	ProSiteProfiles	PS50011	Protein kinase domain profile.	403	665	48.17363	T	23-09-2024	IPR000719	Protein kinase domain
evm.model.scaffold_2.510	293a65c136989e3fde6f03eac2a6c408	740	SMART	SM00133	pkinase_C_6	666	729	2.2E-19	T	23-09-2024	IPR000961	AGC-kinase, C-terminal
evm.model.scaffold_2.510	293a65c136989e3fde6f03eac2a6c408	740	MobiDBLite	mobidb-lite	consensus disorder prediction	131	177	-	T	23-09-2024	-	-
evm.model.scaffold_7.961	3535bc74cee6e782cffdfb7a8dc5d141	502	SUPERFAMILY	SSF56349	DNA breaking-rejoining enzymes	165	356	1.88E-5	T	23-09-2024	IPR011010	DNA breaking-rejoining enzyme, catalytic core
evm.model.scaffold_7.961	3535bc74cee6e782cffdfb7a8dc5d141	502	Gene3D	G3DSA:1.10.443.10	Intergrase catalytic core	156	360	2.7E-7	T	23-09-2024	IPR013762	Integrase-like, catalytic domain superfamily
evm.model.scaffold_7.961	3535bc74cee6e782cffdfb7a8dc5d141	502	PANTHER	PTHR33480	SET DOMAIN-CONTAINING PROTEIN-RELATED	11	488	5.2E-78	T	23-09-2024	-	-
evm.model.scaffold_4.336	67bfeb6e65d39fbc3875e644081e02c5	116	ProSiteProfiles	PS51257	Prokaryotic membrane lipoprotein lipid attachment site profile.	1	21	6.0	T	23-09-2024	-	-
evm.model.scaffold_1.324	4d6a1989f294840afc24a2a93502bde1	242	MobiDBLite	mobidb-lite	consensus disorder prediction	35	56	-	T	23-09-2024	-	-
evm.model.scaffold_1.324	4d6a1989f294840afc24a2a93502bde1	242	MobiDBLite	mobidb-lite	consensus disorder prediction	42	56	-	T	23-09-2024	-	-
evm.model.scaffold_11.541	2d6306599f4b4c773b6d607b51a06bc8	337	Gene3D	G3DSA:4.10.1130.20	-	139	212	1.2E-26	T	23-09-2024	-	-
evm.model.scaffold_11.541	2d6306599f4b4c773b6d607b51a06bc8	337	Gene3D	G3DSA:4.10.1130.20	-	1	73	9.0E-30	T	23-09-2024	-	-
evm.model.scaffold_11.541	2d6306599f4b4c773b6d607b51a06bc8	337	ProSiteProfiles	PS51401	CHORD domain profile.	10	69	30.090767	T	23-09-2024	IPR007051	CHORD domain
evm.model.scaffold_11.541	2d6306599f4b4c773b6d607b51a06bc8	337	Gene3D	G3DSA:2.60.40.790	-	213	321	4.2E-22	T	23-09-2024	IPR008978	HSP20-like chaperone
evm.model.scaffold_11.541	2d6306599f4b4c773b6d607b51a06bc8	337	CDD	cd06488	p23_melusin_like	221	308	9.51416E-48	T	23-09-2024	-	-
evm.model.scaffold_11.541	2d6306599f4b4c773b6d607b51a06bc8	337	PANTHER	PTHR46983	CYSTEINE AND HISTIDINE-RICH DOMAIN-CONTAINING PROTEIN 1	8	314	1.8E-106	T	23-09-2024	-	-
evm.model.scaffold_11.541	2d6306599f4b4c773b6d607b51a06bc8	337	ProSiteProfiles	PS51401	CHORD domain profile.	149	208	29.121758	T	23-09-2024	IPR007051	CHORD domain
evm.model.scaffold_11.541	2d6306599f4b4c773b6d607b51a06bc8	337	ProSiteProfiles	PS51203	CS domain profile.	218	308	15.943828	T	23-09-2024	IPR007052	CS domain
evm.model.scaffold_11.541	2d6306599f4b4c773b6d607b51a06bc8	337	SUPERFAMILY	SSF49764	HSP20-like chaperones	203	313	3.49E-30	T	23-09-2024	IPR008978	HSP20-like chaperone
evm.model.scaffold_11.541	2d6306599f4b4c773b6d607b51a06bc8	337	Pfam	PF04968	CHORD	9	69	6.4E-26	T	23-09-2024	IPR007051	CHORD domain
evm.model.scaffold_11.541	2d6306599f4b4c773b6d607b51a06bc8	337	Pfam	PF04968	CHORD	148	208	4.4E-25	T	23-09-2024	IPR007051	CHORD domain
evm.model.scaffold_11.541	2d6306599f4b4c773b6d607b51a06bc8	337	Pfam	PF04969	CS domain	221	298	2.4E-12	T	23-09-2024	IPR007052	CS domain
evm.model.scaffold_12.26	79253dfd208955b64b28b96a730b4114	74	ProSiteProfiles	PS50297	Ankyrin repeat region circular profile.	18	46	12.567148	T	23-09-2024	-	-
evm.model.scaffold_12.26	79253dfd208955b64b28b96a730b4114	74	Pfam	PF12796	Ankyrin repeats (3 copies)	2	72	4.5E-14	T	23-09-2024	IPR002110	Ankyrin repeat
evm.model.scaffold_12.26	79253dfd208955b64b28b96a730b4114	74	SUPERFAMILY	SSF48403	Ankyrin repeat	2	72	9.33E-23	T	23-09-2024	IPR036770	Ankyrin repeat-containing domain superfamily
evm.model.scaffold_12.26	79253dfd208955b64b28b96a730b4114	74	ProSiteProfiles	PS50297	Ankyrin repeat region circular profile.	51	74	10.869141	T	23-09-2024	-	-
evm.model.scaffold_12.26	79253dfd208955b64b28b96a730b4114	74	ProSiteProfiles	PS50088	Ankyrin repeat profile.	18	50	13.19691	T	23-09-2024	IPR002110	Ankyrin repeat
evm.model.scaffold_12.26	79253dfd208955b64b28b96a730b4114	74	ProSiteProfiles	PS50088	Ankyrin repeat profile.	51	74	10.89985	T	23-09-2024	IPR002110	Ankyrin repeat
evm.model.scaffold_12.26	79253dfd208955b64b28b96a730b4114	74	PANTHER	PTHR24198	ANKYRIN REPEAT AND PROTEIN KINASE DOMAIN-CONTAINING PROTEIN	1	73	5.5E-18	T	23-09-2024	-	-
evm.model.scaffold_12.26	79253dfd208955b64b28b96a730b4114	74	SMART	SM00248	ANK_2a	18	47	1.0E-6	T	23-09-2024	IPR002110	Ankyrin repeat
evm.model.scaffold_12.26	79253dfd208955b64b28b96a730b4114	74	Gene3D	G3DSA:1.25.40.20	-	1	74	2.5E-25	T	23-09-2024	IPR036770	Ankyrin repeat-containing domain superfamily
evm.model.scaffold_12.23	79253dfd208955b64b28b96a730b4114	74	ProSiteProfiles	PS50297	Ankyrin repeat region circular profile.	18	46	12.567148	T	23-09-2024	-	-
evm.model.scaffold_12.23	79253dfd208955b64b28b96a730b4114	74	Pfam	PF12796	Ankyrin repeats (3 copies)	2	72	4.5E-14	T	23-09-2024	IPR002110	Ankyrin repeat
evm.model.scaffold_12.23	79253dfd208955b64b28b96a730b4114	74	SUPERFAMILY	SSF48403	Ankyrin repeat	2	72	9.33E-23	T	23-09-2024	IPR036770	Ankyrin repeat-containing domain superfamily
evm.model.scaffold_12.23	79253dfd208955b64b28b96a730b4114	74	ProSiteProfiles	PS50297	Ankyrin repeat region circular profile.	51	74	10.869141	T	23-09-2024	-	-
evm.model.scaffold_12.23	79253dfd208955b64b28b96a730b4114	74	ProSiteProfiles	PS50088	Ankyrin repeat profile.	18	50	13.19691	T	23-09-2024	IPR002110	Ankyrin repeat
evm.model.scaffold_12.23	79253dfd208955b64b28b96a730b4114	74	ProSiteProfiles	PS50088	Ankyrin repeat profile.	51	74	10.89985	T	23-09-2024	IPR002110	Ankyrin repeat
evm.model.scaffold_12.23	79253dfd208955b64b28b96a730b4114	74	PANTHER	PTHR24198	ANKYRIN REPEAT AND PROTEIN KINASE DOMAIN-CONTAINING PROTEIN	1	73	5.5E-18	T	23-09-2024	-	-
evm.model.scaffold_12.23	79253dfd208955b64b28b96a730b4114	74	SMART	SM00248	ANK_2a	18	47	1.0E-6	T	23-09-2024	IPR002110	Ankyrin repeat
evm.model.scaffold_12.23	79253dfd208955b64b28b96a730b4114	74	Gene3D	G3DSA:1.25.40.20	-	1	74	2.5E-25	T	23-09-2024	IPR036770	Ankyrin repeat-containing domain superfamily
evm.model.scaffold_13.734	acdd383420c017ca1caaad78e389eaa0	175	ProSitePatterns	PS00233	Chitin-binding type R&R domain signature.	77	103	-	T	23-09-2024	IPR031311	Chitin-binding type R&R consensus
evm.model.scaffold_13.734	acdd383420c017ca1caaad78e389eaa0	175	ProSiteProfiles	PS51155	Chitin-binding type R&R domain profile.	46	125	16.517857	T	23-09-2024	IPR000618	Insect cuticle protein
evm.model.scaffold_13.734	acdd383420c017ca1caaad78e389eaa0	175	Pfam	PF00379	Insect cuticle protein	49	101	9.7E-13	T	23-09-2024	IPR000618	Insect cuticle protein
evm.model.scaffold_13.734	acdd383420c017ca1caaad78e389eaa0	175	PRINTS	PR00947	Insect cuticle protein signature	75	86	1.7E-8	T	23-09-2024	IPR000618	Insect cuticle protein
evm.model.scaffold_13.734	acdd383420c017ca1caaad78e389eaa0	175	PRINTS	PR00947	Insect cuticle protein signature	47	58	1.7E-8	T	23-09-2024	IPR000618	Insect cuticle protein
evm.model.scaffold_13.734	acdd383420c017ca1caaad78e389eaa0	175	PRINTS	PR00947	Insect cuticle protein signature	86	97	1.7E-8	T	23-09-2024	IPR000618	Insect cuticle protein
evm.model.scaffold_13.734	acdd383420c017ca1caaad78e389eaa0	175	PANTHER	PTHR12236	STRUCTURAL CONTITUENT OF CUTICLE	42	135	8.5E-28	T	23-09-2024	-	-
evm.model.scaffold_1.746	b8d1e2d703b8220a566d00b329c1926b	951	Pfam	PF01268	Formate--tetrahydrofolate ligase	334	951	6.5E-248	T	23-09-2024	IPR000559	Formate-tetrahydrofolate ligase, FTHFS
evm.model.scaffold_1.746	b8d1e2d703b8220a566d00b329c1926b	951	PRINTS	PR00085	Tetrahydrofolate dehydrogenase/cyclohydrolase family signature	53	75	2.1E-76	T	23-09-2024	IPR000672	Tetrahydrofolate dehydrogenase/cyclohydrolase
evm.model.scaffold_1.746	b8d1e2d703b8220a566d00b329c1926b	951	PRINTS	PR00085	Tetrahydrofolate dehydrogenase/cyclohydrolase family signature	284	302	2.1E-76	T	23-09-2024	IPR000672	Tetrahydrofolate dehydrogenase/cyclohydrolase
evm.model.scaffold_1.746	b8d1e2d703b8220a566d00b329c1926b	951	PRINTS	PR00085	Tetrahydrofolate dehydrogenase/cyclohydrolase family signature	177	197	2.1E-76	T	23-09-2024	IPR000672	Tetrahydrofolate dehydrogenase/cyclohydrolase
evm.model.scaffold_1.746	b8d1e2d703b8220a566d00b329c1926b	951	PRINTS	PR00085	Tetrahydrofolate dehydrogenase/cyclohydrolase family signature	226	255	2.1E-76	T	23-09-2024	IPR000672	Tetrahydrofolate dehydrogenase/cyclohydrolase
evm.model.scaffold_1.746	b8d1e2d703b8220a566d00b329c1926b	951	PRINTS	PR00085	Tetrahydrofolate dehydrogenase/cyclohydrolase family signature	267	283	2.1E-76	T	23-09-2024	IPR000672	Tetrahydrofolate dehydrogenase/cyclohydrolase
evm.model.scaffold_1.746	b8d1e2d703b8220a566d00b329c1926b	951	PRINTS	PR00085	Tetrahydrofolate dehydrogenase/cyclohydrolase family signature	94	121	2.1E-76	T	23-09-2024	IPR000672	Tetrahydrofolate dehydrogenase/cyclohydrolase
evm.model.scaffold_1.746	b8d1e2d703b8220a566d00b329c1926b	951	PRINTS	PR00085	Tetrahydrofolate dehydrogenase/cyclohydrolase family signature	131	152	2.1E-76	T	23-09-2024	IPR000672	Tetrahydrofolate dehydrogenase/cyclohydrolase
evm.model.scaffold_1.746	b8d1e2d703b8220a566d00b329c1926b	951	PANTHER	PTHR48099	C-1-TETRAHYDROFOLATE SYNTHASE, CYTOPLASMIC-RELATED	22	308	1.9E-116	T	23-09-2024	-	-
evm.model.scaffold_1.746	b8d1e2d703b8220a566d00b329c1926b	951	ProSitePatterns	PS00766	Tetrahydrofolate dehydrogenase/cyclohydrolase signature 1.	95	120	-	T	23-09-2024	IPR020867	Tetrahydrofolate dehydrogenase/cyclohydrolase, conserved site
evm.model.scaffold_1.746	b8d1e2d703b8220a566d00b329c1926b	951	FunFam	G3DSA:3.40.50.300:FF:000245	C-1-tetrahydrofolate synthase, cytoplasmic	333	491	5.1E-80	T	23-09-2024	-	-
evm.model.scaffold_1.746	b8d1e2d703b8220a566d00b329c1926b	951	FunFam	G3DSA:1.10.8.770:FF:000001	Methylenetetrahydrofolate dehydrogenase (NADP+ dependent) 1 like	483	547	1.6E-33	T	23-09-2024	-	-
evm.model.scaffold_1.746	b8d1e2d703b8220a566d00b329c1926b	951	ProSitePatterns	PS00767	Tetrahydrofolate dehydrogenase/cyclohydrolase signature 2.	288	296	-	T	23-09-2024	IPR020867	Tetrahydrofolate dehydrogenase/cyclohydrolase, conserved site
evm.model.scaffold_1.746	b8d1e2d703b8220a566d00b329c1926b	951	Gene3D	G3DSA:3.40.50.10860	Leucine Dehydrogenase, chain A, domain 1	26	304	2.3E-102	T	23-09-2024	-	-
evm.model.scaffold_1.746	b8d1e2d703b8220a566d00b329c1926b	951	ProSitePatterns	PS00722	Formate--tetrahydrofolate ligase signature 2.	714	725	-	T	23-09-2024	IPR020628	Formate-tetrahydrofolate ligase, FTHFS, conserved site
evm.model.scaffold_1.746	b8d1e2d703b8220a566d00b329c1926b	951	Gene3D	G3DSA:3.10.410.10	Formyltetrahydrofolate synthetase, domain 3	837	926	4.6E-31	T	23-09-2024	-	-
evm.model.scaffold_1.746	b8d1e2d703b8220a566d00b329c1926b	951	SUPERFAMILY	SSF52540	P-loop containing nucleoside triphosphate hydrolases	335	943	6.37E-219	T	23-09-2024	IPR027417	P-loop containing nucleoside triphosphate hydrolase
evm.model.scaffold_1.746	b8d1e2d703b8220a566d00b329c1926b	951	Hamap	MF_01576	Bifunctional protein FolD [folD].	21	311	34.366295	T	23-09-2024	IPR000672	Tetrahydrofolate dehydrogenase/cyclohydrolase
evm.model.scaffold_1.746	b8d1e2d703b8220a566d00b329c1926b	951	FunFam	G3DSA:3.40.50.300:FF:001522	Probable MIS1-C1-tetrahydrofolate synthase, mitochondrial	607	836	4.3E-118	T	23-09-2024	-	-
evm.model.scaffold_1.746	b8d1e2d703b8220a566d00b329c1926b	951	ProSitePatterns	PS00721	Formate--tetrahydrofolate ligase signature 1.	435	445	-	T	23-09-2024	IPR020628	Formate-tetrahydrofolate ligase, FTHFS, conserved site
evm.model.scaffold_1.746	b8d1e2d703b8220a566d00b329c1926b	951	Gene3D	G3DSA:1.10.8.770	-	482	547	2.3E-33	T	23-09-2024	-	-
evm.model.scaffold_1.746	b8d1e2d703b8220a566d00b329c1926b	951	FunFam	G3DSA:3.10.410.10:FF:000001	Putative formate--tetrahydrofolate ligase	837	926	1.8E-33	T	23-09-2024	-	-
evm.model.scaffold_1.746	b8d1e2d703b8220a566d00b329c1926b	951	FunFam	G3DSA:3.40.50.10860:FF:000005	C-1-tetrahydrofolate synthase, cytoplasmic, putative	26	168	1.6E-44	T	23-09-2024	-	-
evm.model.scaffold_1.746	b8d1e2d703b8220a566d00b329c1926b	951	Hamap	MF_01543	Formate--tetrahydrofolate ligase [fhs].	332	951	40.588776	T	23-09-2024	IPR000559	Formate-tetrahydrofolate ligase, FTHFS
evm.model.scaffold_1.746	b8d1e2d703b8220a566d00b329c1926b	951	Pfam	PF00763	Tetrahydrofolate dehydrogenase/cyclohydrolase, catalytic domain	24	142	4.7E-32	T	23-09-2024	IPR020630	Tetrahydrofolate dehydrogenase/cyclohydrolase, catalytic domain
evm.model.scaffold_1.746	b8d1e2d703b8220a566d00b329c1926b	951	CDD	cd00477	FTHFS	347	950	0.0	T	23-09-2024	IPR000559	Formate-tetrahydrofolate ligase, FTHFS
evm.model.scaffold_1.746	b8d1e2d703b8220a566d00b329c1926b	951	FunFam	G3DSA:3.40.50.720:FF:000006	Bifunctional protein FolD	160	287	2.6E-58	T	23-09-2024	-	-
evm.model.scaffold_1.746	b8d1e2d703b8220a566d00b329c1926b	951	Gene3D	G3DSA:3.40.50.300	-	612	836	5.2E-87	T	23-09-2024	IPR027417	P-loop containing nucleoside triphosphate hydrolase
evm.model.scaffold_1.746	b8d1e2d703b8220a566d00b329c1926b	951	Gene3D	G3DSA:3.40.50.300	-	331	481	2.9E-56	T	23-09-2024	IPR027417	P-loop containing nucleoside triphosphate hydrolase
evm.model.scaffold_1.746	b8d1e2d703b8220a566d00b329c1926b	951	Gene3D	G3DSA:3.40.50.720	-	24	287	2.3E-102	T	23-09-2024	-	-
evm.model.scaffold_1.746	b8d1e2d703b8220a566d00b329c1926b	951	SUPERFAMILY	SSF53223	Aminoacid dehydrogenase-like, N-terminal domain	22	143	1.82E-34	T	23-09-2024	IPR046346	Aminoacid dehydrogenase-like, N-terminal domain superfamily
evm.model.scaffold_1.746	b8d1e2d703b8220a566d00b329c1926b	951	Pfam	PF02882	Tetrahydrofolate dehydrogenase/cyclohydrolase, NAD(P)-binding domain	146	310	1.5E-66	T	23-09-2024	IPR020631	Tetrahydrofolate dehydrogenase/cyclohydrolase, NAD(P)-binding domain
evm.model.scaffold_1.746	b8d1e2d703b8220a566d00b329c1926b	951	SUPERFAMILY	SSF51735	NAD(P)-binding Rossmann-fold domains	145	308	4.1E-52	T	23-09-2024	IPR036291	NAD(P)-binding domain superfamily
evm.model.scaffold_1.746	b8d1e2d703b8220a566d00b329c1926b	951	CDD	cd01080	NAD_bind_m-THF_DH_Cyclohyd	137	308	1.5828E-91	T	23-09-2024	IPR020631	Tetrahydrofolate dehydrogenase/cyclohydrolase, NAD(P)-binding domain
evm.model.scaffold_13.311	bc32e9d8fee8a398406d9bf47e03b85a	1066	Pfam	PF00632	HECT-domain (ubiquitin-transferase)	738	1066	2.6E-87	T	23-09-2024	IPR000569	HECT domain
evm.model.scaffold_13.311	bc32e9d8fee8a398406d9bf47e03b85a	1066	FunFam	G3DSA:3.30.2410.10:FF:000012	Ubiquitin-protein ligase E3B	926	1066	7.9E-84	T	23-09-2024	-	-
evm.model.scaffold_13.311	bc32e9d8fee8a398406d9bf47e03b85a	1066	ProSiteProfiles	PS50096	IQ motif profile.	29	58	7.0345	T	23-09-2024	IPR000048	IQ motif, EF-hand binding site
evm.model.scaffold_13.311	bc32e9d8fee8a398406d9bf47e03b85a	1066	SMART	SM00119	hect_3	699	1066	4.9E-101	T	23-09-2024	IPR000569	HECT domain
evm.model.scaffold_13.311	bc32e9d8fee8a398406d9bf47e03b85a	1066	SUPERFAMILY	SSF56204	Hect, E3 ligase catalytic domain	676	1059	4.05E-104	T	23-09-2024	IPR035983	HECT, E3 ligase catalytic domain
evm.model.scaffold_13.311	bc32e9d8fee8a398406d9bf47e03b85a	1066	Gene3D	G3DSA:3.30.2410.10	Hect, E3 ligase catalytic domain	928	1066	1.2E-36	T	23-09-2024	-	-
evm.model.scaffold_13.311	bc32e9d8fee8a398406d9bf47e03b85a	1066	Gene3D	G3DSA:3.30.2160.10	Hect, E3 ligase catalytic domain	805	889	8.6E-76	T	23-09-2024	-	-
evm.model.scaffold_13.311	bc32e9d8fee8a398406d9bf47e03b85a	1066	ProSiteProfiles	PS50237	HECT domain profile.	701	1066	75.89727	T	23-09-2024	IPR000569	HECT domain
evm.model.scaffold_13.311	bc32e9d8fee8a398406d9bf47e03b85a	1066	Gene3D	G3DSA:3.90.1750.10	Hect, E3 ligase catalytic domains	682	924	8.6E-76	T	23-09-2024	-	-
evm.model.scaffold_13.311	bc32e9d8fee8a398406d9bf47e03b85a	1066	PANTHER	PTHR45700	UBIQUITIN-PROTEIN LIGASE E3C	6	1066	8.5E-294	T	23-09-2024	IPR044611	Ubiquitin-protein ligase E3A/B/C-like
evm.model.scaffold_13.311	bc32e9d8fee8a398406d9bf47e03b85a	1066	CDD	cd00078	HECTc	682	1064	8.01923E-143	T	23-09-2024	IPR000569	HECT domain
evm.model.scaffold_13.311	bc32e9d8fee8a398406d9bf47e03b85a	1066	FunFam	G3DSA:3.30.2160.10:FF:000002	Putative Ubiquitin-protein ligase E3C	810	889	7.5E-33	T	23-09-2024	-	-
evm.model.scaffold_16.43	d33a71cfc00b385c9635c8346d221360	366	Gene3D	G3DSA:1.10.720.30	SAP domain	25	65	1.1E-10	T	23-09-2024	IPR036361	SAP domain superfamily
evm.model.scaffold_16.43	d33a71cfc00b385c9635c8346d221360	366	Pfam	PF02037	SAP domain	28	62	5.0E-11	T	23-09-2024	IPR003034	SAP domain
evm.model.scaffold_16.43	d33a71cfc00b385c9635c8346d221360	366	SUPERFAMILY	SSF68906	SAP domain	23	60	2.38E-7	T	23-09-2024	IPR036361	SAP domain superfamily
evm.model.scaffold_16.43	d33a71cfc00b385c9635c8346d221360	366	SMART	SM00513	sap_9	28	62	1.2E-7	T	23-09-2024	IPR003034	SAP domain
evm.model.scaffold_16.43	d33a71cfc00b385c9635c8346d221360	366	Coils	Coil	Coil	140	160	-	T	23-09-2024	-	-
evm.model.scaffold_16.43	d33a71cfc00b385c9635c8346d221360	366	ProSiteProfiles	PS50800	SAP motif profile.	28	62	10.30571	T	23-09-2024	IPR003034	SAP domain
evm.model.scaffold_3.423	2dfcf33e294c3afcbc4e76b1015a51bb	241	ProSiteProfiles	PS50240	Serine proteases, trypsin domain profile.	13	241	12.610915	T	23-09-2024	IPR001254	Serine proteases, trypsin domain
evm.model.scaffold_3.423	2dfcf33e294c3afcbc4e76b1015a51bb	241	PANTHER	PTHR24276	POLYSERASE-RELATED	22	236	3.2E-18	T	23-09-2024	-	-
evm.model.scaffold_3.423	2dfcf33e294c3afcbc4e76b1015a51bb	241	SMART	SM00020	trypsin_2	19	236	1.3E-4	T	23-09-2024	IPR001254	Serine proteases, trypsin domain
evm.model.scaffold_3.423	2dfcf33e294c3afcbc4e76b1015a51bb	241	Pfam	PF00089	Trypsin	21	230	3.9E-13	T	23-09-2024	IPR001254	Serine proteases, trypsin domain
evm.model.scaffold_3.423	2dfcf33e294c3afcbc4e76b1015a51bb	241	Gene3D	G3DSA:2.40.10.10	-	151	239	1.4E-5	T	23-09-2024	IPR043504	Peptidase S1, PA clan, chymotrypsin-like fold
evm.model.scaffold_3.423	2dfcf33e294c3afcbc4e76b1015a51bb	241	Gene3D	G3DSA:2.40.10.10	-	16	130	1.9E-12	T	23-09-2024	IPR043504	Peptidase S1, PA clan, chymotrypsin-like fold
evm.model.scaffold_3.423	2dfcf33e294c3afcbc4e76b1015a51bb	241	SUPERFAMILY	SSF50494	Trypsin-like serine proteases	5	234	1.83E-23	T	23-09-2024	IPR009003	Peptidase S1, PA clan
evm.model.scaffold_8.984	31dce9623b2b4ff2c1dffbfe327932ff	137	ProSiteProfiles	PS50994	Integrase catalytic domain profile.	17	137	17.298256	T	23-09-2024	IPR001584	Integrase, catalytic core
evm.model.scaffold_8.984	31dce9623b2b4ff2c1dffbfe327932ff	137	PANTHER	PTHR46585	INTEGRASE CORE DOMAIN CONTAINING PROTEIN	6	120	3.3E-34	T	23-09-2024	-	-
evm.model.scaffold_8.984	31dce9623b2b4ff2c1dffbfe327932ff	137	Pfam	PF00665	Integrase core domain	32	119	8.6E-13	T	23-09-2024	IPR001584	Integrase, catalytic core
evm.model.scaffold_8.984	31dce9623b2b4ff2c1dffbfe327932ff	137	SUPERFAMILY	SSF53098	Ribonuclease H-like	22	124	1.9E-19	T	23-09-2024	IPR012337	Ribonuclease H-like superfamily
evm.model.scaffold_8.984	31dce9623b2b4ff2c1dffbfe327932ff	137	Gene3D	G3DSA:3.30.420.10	-	28	137	2.0E-21	T	23-09-2024	IPR036397	Ribonuclease H superfamily
evm.model.scaffold_13.328	325a8bd88839a19c919cb1ee426787ff	523	PANTHER	PTHR11567	ACID PHOSPHATASE-RELATED	91	480	2.7E-35	T	23-09-2024	-	-
evm.model.scaffold_13.328	325a8bd88839a19c919cb1ee426787ff	523	Gene3D	G3DSA:3.40.50.1240	-	89	521	4.0E-64	T	23-09-2024	IPR029033	Histidine phosphatase superfamily
evm.model.scaffold_13.328	325a8bd88839a19c919cb1ee426787ff	523	Pfam	PF00328	Histidine phosphatase superfamily (branch 2)	99	453	9.1E-19	T	23-09-2024	IPR000560	Histidine phosphatase superfamily, clade-2
evm.model.scaffold_13.328	325a8bd88839a19c919cb1ee426787ff	523	SUPERFAMILY	SSF53254	Phosphoglycerate mutase-like	92	505	1.08E-54	T	23-09-2024	IPR029033	Histidine phosphatase superfamily
evm.model.scaffold_13.328	325a8bd88839a19c919cb1ee426787ff	523	CDD	cd07061	HP_HAP_like	176	453	1.44818E-16	T	23-09-2024	IPR000560	Histidine phosphatase superfamily, clade-2
evm.model.scaffold_1.16	f4addb2f3161c536d4518d335884e194	247	MobiDBLite	mobidb-lite	consensus disorder prediction	213	229	-	T	23-09-2024	-	-
evm.model.scaffold_1.16	f4addb2f3161c536d4518d335884e194	247	MobiDBLite	mobidb-lite	consensus disorder prediction	192	247	-	T	23-09-2024	-	-
evm.model.scaffold_1.16	f4addb2f3161c536d4518d335884e194	247	MobiDBLite	mobidb-lite	consensus disorder prediction	232	247	-	T	23-09-2024	-	-
evm.model.scaffold_12.622	581b566864039f5f76fd6f3e03f1c798	530	Pfam	PF01842	ACT domain	47	94	1.3E-7	T	23-09-2024	IPR002912	ACT domain
evm.model.scaffold_12.622	581b566864039f5f76fd6f3e03f1c798	530	FunFam	G3DSA:1.10.800.10:FF:000004	Tyrosine 3-monooxygenase	35	477	8.5E-174	T	23-09-2024	-	-
evm.model.scaffold_12.622	581b566864039f5f76fd6f3e03f1c798	530	SUPERFAMILY	SSF56534	Aromatic aminoacid monoxygenases, catalytic and oligomerization domains	143	476	1.96E-132	T	23-09-2024	IPR036329	Aromatic amino acid monoxygenase, C-terminal domain superfamily
evm.model.scaffold_12.622	581b566864039f5f76fd6f3e03f1c798	530	TIGRFAM	TIGR01270	Trp_5_monoox: tryptophan 5-monooxygenase	38	476	8.7E-218	T	23-09-2024	IPR005963	Tryptophan 5-monooxygenase
evm.model.scaffold_12.622	581b566864039f5f76fd6f3e03f1c798	530	ProSiteProfiles	PS51671	ACT domain profile.	46	121	11.717258	T	23-09-2024	IPR002912	ACT domain
evm.model.scaffold_12.622	581b566864039f5f76fd6f3e03f1c798	530	SUPERFAMILY	SSF55021	ACT-like	37	150	7.33E-18	T	23-09-2024	IPR045865	ACT-like domain
evm.model.scaffold_12.622	581b566864039f5f76fd6f3e03f1c798	530	PANTHER	PTHR11473	AROMATIC AMINO ACID HYDROXYLASE	39	480	7.8E-195	T	23-09-2024	IPR001273	Aromatic amino acid hydroxylase
evm.model.scaffold_12.622	581b566864039f5f76fd6f3e03f1c798	530	ProSitePatterns	PS00367	Biopterin-dependent aromatic amino acid hydroxylases signature.	306	317	-	T	23-09-2024	IPR018301	Aromatic amino acid hydroxylase, iron/copper binding site
evm.model.scaffold_12.622	581b566864039f5f76fd6f3e03f1c798	530	MobiDBLite	mobidb-lite	consensus disorder prediction	499	530	-	T	23-09-2024	-	-
evm.model.scaffold_12.622	581b566864039f5f76fd6f3e03f1c798	530	ProSiteProfiles	PS51410	Biopterin-dependent aromatic amino acid hydroxylase family profile.	131	477	133.128021	T	23-09-2024	IPR019774	Aromatic amino acid hydroxylase, C-terminal
evm.model.scaffold_12.622	581b566864039f5f76fd6f3e03f1c798	530	PRINTS	PR00372	Biopterin-dependent aromatic amino acid hydroxylase signature	263	285	2.8E-58	T	23-09-2024	IPR019774	Aromatic amino acid hydroxylase, C-terminal
evm.model.scaffold_12.622	581b566864039f5f76fd6f3e03f1c798	530	PRINTS	PR00372	Biopterin-dependent aromatic amino acid hydroxylase signature	367	385	2.8E-58	T	23-09-2024	IPR019774	Aromatic amino acid hydroxylase, C-terminal
evm.model.scaffold_12.622	581b566864039f5f76fd6f3e03f1c798	530	PRINTS	PR00372	Biopterin-dependent aromatic amino acid hydroxylase signature	327	346	2.8E-58	T	23-09-2024	IPR019774	Aromatic amino acid hydroxylase, C-terminal
evm.model.scaffold_12.622	581b566864039f5f76fd6f3e03f1c798	530	PRINTS	PR00372	Biopterin-dependent aromatic amino acid hydroxylase signature	172	191	2.8E-58	T	23-09-2024	IPR019774	Aromatic amino acid hydroxylase, C-terminal
evm.model.scaffold_12.622	581b566864039f5f76fd6f3e03f1c798	530	PRINTS	PR00372	Biopterin-dependent aromatic amino acid hydroxylase signature	398	417	2.8E-58	T	23-09-2024	IPR019774	Aromatic amino acid hydroxylase, C-terminal
evm.model.scaffold_12.622	581b566864039f5f76fd6f3e03f1c798	530	PRINTS	PR00372	Biopterin-dependent aromatic amino acid hydroxylase signature	433	451	2.8E-58	T	23-09-2024	IPR019774	Aromatic amino acid hydroxylase, C-terminal
evm.model.scaffold_12.622	581b566864039f5f76fd6f3e03f1c798	530	CDD	cd04929	ACT_TPH	45	118	1.1613E-36	T	23-09-2024	-	-
evm.model.scaffold_12.622	581b566864039f5f76fd6f3e03f1c798	530	Gene3D	G3DSA:1.10.800.10	Aromatic amino acid hydroxylase	33	477	8.9E-200	T	23-09-2024	IPR036951	Aromatic amino acid hydroxylase superfamily
evm.model.scaffold_12.622	581b566864039f5f76fd6f3e03f1c798	530	Pfam	PF00351	Biopterin-dependent aromatic amino acid hydroxylase	145	474	1.3E-163	T	23-09-2024	IPR019774	Aromatic amino acid hydroxylase, C-terminal
evm.model.scaffold_9.253	7742d02e3570664ed4888ed78561466d	398	Gene3D	G3DSA:3.40.50.11340	-	35	221	1.0E-82	T	23-09-2024	-	-
evm.model.scaffold_9.253	7742d02e3570664ed4888ed78561466d	398	CDD	cd11302	O-FucT-1	40	386	0.0	T	23-09-2024	IPR039922	GDP-fucose protein O-fucosyltransferase 1
evm.model.scaffold_9.253	7742d02e3570664ed4888ed78561466d	398	Pfam	PF10250	GDP-fucose protein O-fucosyltransferase	44	375	5.0E-80	T	23-09-2024	IPR019378	GDP-fucose protein O-fucosyltransferase
evm.model.scaffold_9.253	7742d02e3570664ed4888ed78561466d	398	PANTHER	PTHR21420	GDP-FUCOSE PROTEIN O-FUCOSYLTRANSFERASE 1	15	393	6.5E-154	T	23-09-2024	IPR039922	GDP-fucose protein O-fucosyltransferase 1
evm.model.scaffold_9.253	7742d02e3570664ed4888ed78561466d	398	Gene3D	G3DSA:3.40.50.11350	-	222	387	1.3E-51	T	23-09-2024	-	-
evm.model.scaffold_8.198	27d9acb5729cc825b0606e62dbf2446f	218	SMART	SM00175	rab_sub_5	9	172	4.3E-95	T	23-09-2024	-	-
evm.model.scaffold_8.198	27d9acb5729cc825b0606e62dbf2446f	218	SMART	SM00177	arf_sub_2	1	173	1.1E-4	T	23-09-2024	-	-
evm.model.scaffold_8.198	27d9acb5729cc825b0606e62dbf2446f	218	Gene3D	G3DSA:3.40.50.300	-	1	188	7.9E-69	T	23-09-2024	IPR027417	P-loop containing nucleoside triphosphate hydrolase
evm.model.scaffold_8.198	27d9acb5729cc825b0606e62dbf2446f	218	ProSiteProfiles	PS51419	small GTPase Rab1 family profile.	2	218	33.543777	T	23-09-2024	-	-
evm.model.scaffold_8.198	27d9acb5729cc825b0606e62dbf2446f	218	PANTHER	PTHR47977	RAS-RELATED PROTEIN RAB	9	179	1.4E-61	T	23-09-2024	-	-
evm.model.scaffold_8.198	27d9acb5729cc825b0606e62dbf2446f	218	ProSiteProfiles	PS51421	small GTPase Ras family profile.	4	204	15.969963	T	23-09-2024	IPR001806	Small GTPase
evm.model.scaffold_8.198	27d9acb5729cc825b0606e62dbf2446f	218	SUPERFAMILY	SSF52540	P-loop containing nucleoside triphosphate hydrolases	6	173	6.54E-57	T	23-09-2024	IPR027417	P-loop containing nucleoside triphosphate hydrolase
evm.model.scaffold_8.198	27d9acb5729cc825b0606e62dbf2446f	218	SMART	SM00173	ras_sub_4	6	172	1.2E-28	T	23-09-2024	-	-
evm.model.scaffold_8.198	27d9acb5729cc825b0606e62dbf2446f	218	ProSiteProfiles	PS51417	small GTPase Arf family profile.	2	169	9.219578	T	23-09-2024	-	-
evm.model.scaffold_8.198	27d9acb5729cc825b0606e62dbf2446f	218	CDD	cd01863	Rab18	9	169	1.48304E-96	T	23-09-2024	-	-
evm.model.scaffold_8.198	27d9acb5729cc825b0606e62dbf2446f	218	Pfam	PF00071	Ras family	10	170	1.5E-57	T	23-09-2024	IPR001806	Small GTPase
evm.model.scaffold_8.198	27d9acb5729cc825b0606e62dbf2446f	218	ProSiteProfiles	PS51420	small GTPase Rho family profile.	2	179	9.65588	T	23-09-2024	-	-
evm.model.scaffold_8.198	27d9acb5729cc825b0606e62dbf2446f	218	TIGRFAM	TIGR00231	small_GTP: small GTP-binding protein domain	8	163	1.5E-34	T	23-09-2024	IPR005225	Small GTP-binding protein domain
evm.model.scaffold_8.198	27d9acb5729cc825b0606e62dbf2446f	218	PRINTS	PR00449	Transforming protein P21 ras signature	113	126	8.6E-37	T	23-09-2024	-	-
evm.model.scaffold_8.198	27d9acb5729cc825b0606e62dbf2446f	218	PRINTS	PR00449	Transforming protein P21 ras signature	50	72	8.6E-37	T	23-09-2024	-	-
evm.model.scaffold_8.198	27d9acb5729cc825b0606e62dbf2446f	218	PRINTS	PR00449	Transforming protein P21 ras signature	147	169	8.6E-37	T	23-09-2024	-	-
evm.model.scaffold_8.198	27d9acb5729cc825b0606e62dbf2446f	218	PRINTS	PR00449	Transforming protein P21 ras signature	32	48	8.6E-37	T	23-09-2024	-	-
evm.model.scaffold_8.198	27d9acb5729cc825b0606e62dbf2446f	218	PRINTS	PR00449	Transforming protein P21 ras signature	9	30	8.6E-37	T	23-09-2024	-	-
evm.model.scaffold_8.198	27d9acb5729cc825b0606e62dbf2446f	218	FunFam	G3DSA:3.40.50.300:FF:000430	Probable Ras-related protein Rab-18	1	185	7.2E-91	T	23-09-2024	-	-
evm.model.scaffold_8.198	27d9acb5729cc825b0606e62dbf2446f	218	SMART	SM00174	rho_sub_3	11	172	8.1E-12	T	23-09-2024	IPR001806	Small GTPase
evm.model.scaffold_8.198	27d9acb5729cc825b0606e62dbf2446f	218	SMART	SM00176	ran_sub_2	14	211	3.9E-10	T	23-09-2024	-	-
evm.model.scaffold_1.1120	e202be795ad50ebc565879154a5b4695	463	Gene3D	G3DSA:3.20.20.70	Aldolase class I	13	264	7.0E-71	T	23-09-2024	IPR013785	Aldolase-type TIM barrel
evm.model.scaffold_1.1120	e202be795ad50ebc565879154a5b4695	463	SMART	SM00358	DRBM_3	386	449	5.1E-4	T	23-09-2024	IPR014720	Double-stranded RNA-binding domain
evm.model.scaffold_1.1120	e202be795ad50ebc565879154a5b4695	463	SUPERFAMILY	SSF51395	FMN-linked oxidoreductases	17	307	1.34E-60	T	23-09-2024	-	-
evm.model.scaffold_1.1120	e202be795ad50ebc565879154a5b4695	463	Gene3D	G3DSA:3.30.160.20	-	359	455	2.8E-23	T	23-09-2024	-	-
evm.model.scaffold_1.1120	e202be795ad50ebc565879154a5b4695	463	PANTHER	PTHR45936	TRNA-DIHYDROURIDINE(20) SYNTHASE [NAD(P)+]-LIKE	8	451	1.3E-154	T	23-09-2024	-	-
evm.model.scaffold_1.1120	e202be795ad50ebc565879154a5b4695	463	SUPERFAMILY	SSF54768	dsRNA-binding domain-like	374	459	9.76E-22	T	23-09-2024	-	-
evm.model.scaffold_1.1120	e202be795ad50ebc565879154a5b4695	463	ProSitePatterns	PS01136	Uncharacterized protein family UPF0034 signature.	116	134	-	T	23-09-2024	IPR018517	tRNA-dihydrouridine synthase, conserved site
evm.model.scaffold_1.1120	e202be795ad50ebc565879154a5b4695	463	CDD	cd19871	DSRM_DUS2L	385	450	7.16249E-25	T	23-09-2024	IPR044463	DUS2, double-stranded RNA binding domain
evm.model.scaffold_1.1120	e202be795ad50ebc565879154a5b4695	463	Pfam	PF01207	Dihydrouridine synthase (Dus)	20	258	1.4E-49	T	23-09-2024	IPR035587	DUS-like, FMN-binding domain
evm.model.scaffold_1.1120	e202be795ad50ebc565879154a5b4695	463	Pfam	PF00035	Double-stranded RNA binding motif	386	448	7.6E-6	T	23-09-2024	IPR014720	Double-stranded RNA-binding domain
evm.model.scaffold_1.1120	e202be795ad50ebc565879154a5b4695	463	CDD	cd02801	DUS_like_FMN	18	259	6.22673E-79	T	23-09-2024	IPR035587	DUS-like, FMN-binding domain
evm.model.scaffold_3.261	da7b5515e24c51ad8b5de475791bd350	493	MobiDBLite	mobidb-lite	consensus disorder prediction	430	493	-	T	23-09-2024	-	-
evm.model.scaffold_3.261	da7b5515e24c51ad8b5de475791bd350	493	Pfam	PF04801	RPC5 protein	4	426	5.6E-136	T	23-09-2024	IPR006886	DNA-directed RNA polymerase III subunit Rpc5
evm.model.scaffold_3.261	da7b5515e24c51ad8b5de475791bd350	493	PANTHER	PTHR12069	DNA-DIRECTED RNA POLYMERASES III 80 KDA POLYPEPTIDE RNA POLYMERASE III SUBUNIT 5	2	430	8.9E-88	T	23-09-2024	IPR006886	DNA-directed RNA polymerase III subunit Rpc5
evm.model.scaffold_3.261	da7b5515e24c51ad8b5de475791bd350	493	MobiDBLite	mobidb-lite	consensus disorder prediction	475	493	-	T	23-09-2024	-	-
evm.model.scaffold_3.261	da7b5515e24c51ad8b5de475791bd350	493	MobiDBLite	mobidb-lite	consensus disorder prediction	439	469	-	T	23-09-2024	-	-
evm.model.scaffold_4.1177	5f4a2eb18a527d6624ac04a5d3b0005b	551	SUPERFAMILY	SSF52540	P-loop containing nucleoside triphosphate hydrolases	14	226	1.09E-53	T	23-09-2024	IPR027417	P-loop containing nucleoside triphosphate hydrolase
evm.model.scaffold_4.1177	5f4a2eb18a527d6624ac04a5d3b0005b	551	SUPERFAMILY	SSF52540	P-loop containing nucleoside triphosphate hydrolases	30	412	7.5E-37	T	23-09-2024	IPR027417	P-loop containing nucleoside triphosphate hydrolase
evm.model.scaffold_4.1177	5f4a2eb18a527d6624ac04a5d3b0005b	551	SMART	SM00487	ultradead3	36	242	5.3E-41	T	23-09-2024	IPR014001	Helicase superfamily 1/2, ATP-binding domain
evm.model.scaffold_4.1177	5f4a2eb18a527d6624ac04a5d3b0005b	551	Pfam	PF00270	DEAD/DEAH box helicase	41	213	1.1E-41	T	23-09-2024	IPR011545	DEAD/DEAH box helicase domain
evm.model.scaffold_4.1177	5f4a2eb18a527d6624ac04a5d3b0005b	551	Pfam	PF00271	Helicase conserved C-terminal domain	250	382	3.2E-33	T	23-09-2024	IPR001650	Helicase, C-terminal
evm.model.scaffold_4.1177	5f4a2eb18a527d6624ac04a5d3b0005b	551	Gene3D	G3DSA:3.40.50.300	-	2	229	4.9E-61	T	23-09-2024	IPR027417	P-loop containing nucleoside triphosphate hydrolase
evm.model.scaffold_4.1177	5f4a2eb18a527d6624ac04a5d3b0005b	551	ProSiteProfiles	PS51194	Superfamilies 1 and 2 helicase C-terminal domain profile.	257	428	13.790354	T	23-09-2024	IPR001650	Helicase, C-terminal
evm.model.scaffold_4.1177	5f4a2eb18a527d6624ac04a5d3b0005b	551	PANTHER	PTHR24031	RNA HELICASE	10	436	2.8E-85	T	23-09-2024	-	-
evm.model.scaffold_4.1177	5f4a2eb18a527d6624ac04a5d3b0005b	551	CDD	cd17961	DEADc_DDX56	24	228	1.05762E-105	T	23-09-2024	-	-
evm.model.scaffold_4.1177	5f4a2eb18a527d6624ac04a5d3b0005b	551	ProSiteProfiles	PS51195	DEAD-box RNA helicase Q motif profile.	17	45	9.745436	T	23-09-2024	IPR014014	RNA helicase, DEAD-box type, Q motif
evm.model.scaffold_4.1177	5f4a2eb18a527d6624ac04a5d3b0005b	551	CDD	cd18787	SF2_C_DEAD	239	392	1.39478E-40	T	23-09-2024	-	-
evm.model.scaffold_4.1177	5f4a2eb18a527d6624ac04a5d3b0005b	551	SMART	SM00490	helicmild6	279	383	3.5E-22	T	23-09-2024	IPR001650	Helicase, C-terminal
evm.model.scaffold_4.1177	5f4a2eb18a527d6624ac04a5d3b0005b	551	Gene3D	G3DSA:3.40.50.300	-	236	415	9.3E-41	T	23-09-2024	IPR027417	P-loop containing nucleoside triphosphate hydrolase
evm.model.scaffold_4.1177	5f4a2eb18a527d6624ac04a5d3b0005b	551	ProSiteProfiles	PS51192	Superfamilies 1 and 2 helicase ATP-binding type-1 domain profile.	48	226	27.353027	T	23-09-2024	IPR014001	Helicase superfamily 1/2, ATP-binding domain
evm.model.scaffold_6.556	c8e3ad1e1efd1c63cfee54d6427246d7	664	Pfam	PF02949	7tm Odorant receptor	7	181	1.3E-27	T	23-09-2024	IPR004117	Olfactory receptor, insect
evm.model.scaffold_6.556	c8e3ad1e1efd1c63cfee54d6427246d7	664	Pfam	PF02949	7tm Odorant receptor	338	653	1.6E-54	T	23-09-2024	IPR004117	Olfactory receptor, insect
evm.model.scaffold_6.556	c8e3ad1e1efd1c63cfee54d6427246d7	664	Pfam	PF02949	7tm Odorant receptor	208	262	9.7E-8	T	23-09-2024	IPR004117	Olfactory receptor, insect
evm.model.scaffold_6.556	c8e3ad1e1efd1c63cfee54d6427246d7	664	PANTHER	PTHR21137	ODORANT RECEPTOR	287	663	1.2E-107	T	23-09-2024	IPR004117	Olfactory receptor, insect
evm.model.scaffold_9.511	c1b307adde90ff3585d117dd083b54af	617	SUPERFAMILY	SSF50969	YVTN repeat-like/Quinoprotein amine dehydrogenase	18	158	4.94E-5	T	23-09-2024	IPR011044	Quinoprotein amine dehydrogenase, beta chain-like
evm.model.scaffold_9.511	c1b307adde90ff3585d117dd083b54af	617	PANTHER	PTHR19871	BETA TRANSDUCIN-RELATED PROTEIN	82	552	4.5E-49	T	23-09-2024	-	-
evm.model.scaffold_9.511	c1b307adde90ff3585d117dd083b54af	617	SMART	SM00320	WD40_4	148	189	0.25	T	23-09-2024	IPR001680	WD40 repeat
evm.model.scaffold_9.511	c1b307adde90ff3585d117dd083b54af	617	SMART	SM00320	WD40_4	234	274	120.0	T	23-09-2024	IPR001680	WD40 repeat
evm.model.scaffold_9.511	c1b307adde90ff3585d117dd083b54af	617	SMART	SM00320	WD40_4	193	231	44.0	T	23-09-2024	IPR001680	WD40 repeat
evm.model.scaffold_9.511	c1b307adde90ff3585d117dd083b54af	617	SUPERFAMILY	SSF82171	DPP6 N-terminal domain-like	420	553	2.16E-6	T	23-09-2024	-	-
evm.model.scaffold_9.511	c1b307adde90ff3585d117dd083b54af	617	Gene3D	G3DSA:2.130.10.10	-	351	582	1.0E-7	T	23-09-2024	IPR015943	WD40/YVTN repeat-like-containing domain superfamily
evm.model.scaffold_9.511	c1b307adde90ff3585d117dd083b54af	617	SUPERFAMILY	SSF82171	DPP6 N-terminal domain-like	122	462	2.31E-26	T	23-09-2024	-	-
evm.model.scaffold_9.511	c1b307adde90ff3585d117dd083b54af	617	Gene3D	G3DSA:2.130.10.10	-	99	309	1.3E-19	T	23-09-2024	IPR015943	WD40/YVTN repeat-like-containing domain superfamily
evm.model.scaffold_4.1078	cc78366cc4dc5babca2b1678a7cbbb31	172	PANTHER	PTHR21879	UNCHARACTERIZED	61	163	4.3E-15	T	23-09-2024	IPR012464	Protein of unknown function DUF1676
evm.model.scaffold_4.1078	cc78366cc4dc5babca2b1678a7cbbb31	172	Pfam	PF07898	Protein of unknown function (DUF1676)	52	124	9.8E-16	T	23-09-2024	IPR012464	Protein of unknown function DUF1676
evm.model.scaffold_8.879	cea6dadfe2f4c49d7c9413b7074e9fb5	382	Pfam	PF12697	Alpha/beta hydrolase family	72	358	4.6E-30	T	23-09-2024	IPR000073	Alpha/beta hydrolase fold-1
evm.model.scaffold_8.879	cea6dadfe2f4c49d7c9413b7074e9fb5	382	SUPERFAMILY	SSF53474	alpha/beta-Hydrolases	51	362	2.11E-35	T	23-09-2024	IPR029058	Alpha/Beta hydrolase fold
evm.model.scaffold_8.879	cea6dadfe2f4c49d7c9413b7074e9fb5	382	Gene3D	G3DSA:3.40.50.1820	alpha/beta hydrolase	36	382	2.4E-99	T	23-09-2024	IPR029058	Alpha/Beta hydrolase fold
evm.model.scaffold_8.879	cea6dadfe2f4c49d7c9413b7074e9fb5	382	PANTHER	PTHR14189	PROTEIN PHOSPHATASE METHYLESTERASE-1 RELATED	23	375	3.2E-133	T	23-09-2024	IPR016812	Protein phosphatase methylesterase, eukaryotic
evm.model.scaffold_4.193	19c4dd053765e27570330b7cb748f155	341	ProSiteProfiles	PS50920	Solute carrier (Solcar) repeat profile.	109	193	20.389154	T	23-09-2024	IPR018108	Mitochondrial substrate/solute carrier
evm.model.scaffold_4.193	19c4dd053765e27570330b7cb748f155	341	ProSiteProfiles	PS50920	Solute carrier (Solcar) repeat profile.	12	99	19.144875	T	23-09-2024	IPR018108	Mitochondrial substrate/solute carrier
evm.model.scaffold_4.193	19c4dd053765e27570330b7cb748f155	341	PANTHER	PTHR45758	MITOFERRIN-1-RELATED	2	290	2.9E-123	T	23-09-2024	-	-
evm.model.scaffold_4.193	19c4dd053765e27570330b7cb748f155	341	SUPERFAMILY	SSF103506	Mitochondrial carrier	12	283	1.44E-72	T	23-09-2024	IPR023395	Mitochondrial carrier domain superfamily
evm.model.scaffold_4.193	19c4dd053765e27570330b7cb748f155	341	Gene3D	G3DSA:1.50.40.10	Mitochondrial carrier domain	144	320	8.1E-42	T	23-09-2024	IPR023395	Mitochondrial carrier domain superfamily
evm.model.scaffold_4.193	19c4dd053765e27570330b7cb748f155	341	FunFam	G3DSA:1.50.40.10:FF:000029	Solute carrier family 25 member 28	1	200	2.3E-88	T	23-09-2024	-	-
evm.model.scaffold_4.193	19c4dd053765e27570330b7cb748f155	341	MobiDBLite	mobidb-lite	consensus disorder prediction	293	314	-	T	23-09-2024	-	-
evm.model.scaffold_4.193	19c4dd053765e27570330b7cb748f155	341	Pfam	PF00153	Mitochondrial carrier protein	13	102	1.9E-18	T	23-09-2024	IPR018108	Mitochondrial substrate/solute carrier
evm.model.scaffold_4.193	19c4dd053765e27570330b7cb748f155	341	Pfam	PF00153	Mitochondrial carrier protein	201	289	1.5E-22	T	23-09-2024	IPR018108	Mitochondrial substrate/solute carrier
evm.model.scaffold_4.193	19c4dd053765e27570330b7cb748f155	341	Pfam	PF00153	Mitochondrial carrier protein	115	195	6.7E-17	T	23-09-2024	IPR018108	Mitochondrial substrate/solute carrier
evm.model.scaffold_4.193	19c4dd053765e27570330b7cb748f155	341	Gene3D	G3DSA:1.50.40.10	Mitochondrial carrier domain	1	143	3.6E-31	T	23-09-2024	IPR023395	Mitochondrial carrier domain superfamily
evm.model.scaffold_4.193	19c4dd053765e27570330b7cb748f155	341	ProSiteProfiles	PS50920	Solute carrier (Solcar) repeat profile.	200	286	19.638296	T	23-09-2024	IPR018108	Mitochondrial substrate/solute carrier
evm.model.scaffold_2.283	12f65aaa4fea7d437c182bb514df640c	340	MobiDBLite	mobidb-lite	consensus disorder prediction	130	170	-	T	23-09-2024	-	-
evm.model.scaffold_2.283	12f65aaa4fea7d437c182bb514df640c	340	MobiDBLite	mobidb-lite	consensus disorder prediction	58	79	-	T	23-09-2024	-	-
evm.model.scaffold_2.283	12f65aaa4fea7d437c182bb514df640c	340	Coils	Coil	Coil	64	84	-	T	23-09-2024	-	-
evm.model.scaffold_2.283	12f65aaa4fea7d437c182bb514df640c	340	Pfam	PF16009	Domain of unknown function (DUF4779)	41	183	1.1E-7	T	23-09-2024	IPR031959	Protein of unknown function DUF4779
evm.model.scaffold_2.283	12f65aaa4fea7d437c182bb514df640c	340	MobiDBLite	mobidb-lite	consensus disorder prediction	37	79	-	T	23-09-2024	-	-
evm.model.scaffold_13.791	8c3351b2987dc4a76dbb9a9e39bd28c8	578	SMART	SM00320	WD40_4	395	433	1.3	T	23-09-2024	IPR001680	WD40 repeat
evm.model.scaffold_13.791	8c3351b2987dc4a76dbb9a9e39bd28c8	578	SMART	SM00320	WD40_4	436	476	1.9	T	23-09-2024	IPR001680	WD40 repeat
evm.model.scaffold_13.791	8c3351b2987dc4a76dbb9a9e39bd28c8	578	SMART	SM00320	WD40_4	264	304	15.0	T	23-09-2024	IPR001680	WD40 repeat
evm.model.scaffold_13.791	8c3351b2987dc4a76dbb9a9e39bd28c8	578	SMART	SM00320	WD40_4	353	392	22.0	T	23-09-2024	IPR001680	WD40 repeat
evm.model.scaffold_13.791	8c3351b2987dc4a76dbb9a9e39bd28c8	578	PANTHER	PTHR18359	WD-REPEAT PROTEIN-RELATED	80	575	3.4E-135	T	23-09-2024	IPR045161	U3 small nucleolar RNA-associated protein 18
evm.model.scaffold_13.791	8c3351b2987dc4a76dbb9a9e39bd28c8	578	ProSiteProfiles	PS50082	Trp-Asp (WD) repeats profile.	410	442	9.171722	T	23-09-2024	IPR001680	WD40 repeat
evm.model.scaffold_13.791	8c3351b2987dc4a76dbb9a9e39bd28c8	578	MobiDBLite	mobidb-lite	consensus disorder prediction	1	27	-	T	23-09-2024	-	-
evm.model.scaffold_13.791	8c3351b2987dc4a76dbb9a9e39bd28c8	578	Gene3D	G3DSA:2.130.10.10	-	253	573	2.9E-88	T	23-09-2024	IPR015943	WD40/YVTN repeat-like-containing domain superfamily
evm.model.scaffold_13.791	8c3351b2987dc4a76dbb9a9e39bd28c8	578	SUPERFAMILY	SSF50978	WD40 repeat-like	266	564	8.63E-37	T	23-09-2024	IPR036322	WD40-repeat-containing domain superfamily
evm.model.scaffold_3.741	9b51badb90dff5ea13253a6bd51201f5	755	Pfam	PF18016	SAM domain (Sterile alpha motif)	601	655	1.8E-13	T	23-09-2024	IPR041418	SAM domain
evm.model.scaffold_3.741	9b51badb90dff5ea13253a6bd51201f5	755	MobiDBLite	mobidb-lite	consensus disorder prediction	81	108	-	T	23-09-2024	-	-
evm.model.scaffold_3.741	9b51badb90dff5ea13253a6bd51201f5	755	Gene3D	G3DSA:1.10.150.50	-	583	661	1.3E-7	T	23-09-2024	IPR013761	Sterile alpha motif/pointed domain superfamily
evm.model.scaffold_3.741	9b51badb90dff5ea13253a6bd51201f5	755	CDD	cd09537	SAM_CP2-like	602	668	2.01811E-36	T	23-09-2024	-	-
evm.model.scaffold_3.741	9b51badb90dff5ea13253a6bd51201f5	755	Pfam	PF04516	CP2 transcription factor	256	462	5.5E-61	T	23-09-2024	IPR007604	CP2 transcription factor
evm.model.scaffold_3.741	9b51badb90dff5ea13253a6bd51201f5	755	PANTHER	PTHR11037	TRANSCRIPTION FACTOR CP2	140	751	1.8E-148	T	23-09-2024	IPR040167	Transcription factor CP2-like
evm.model.scaffold_3.741	9b51badb90dff5ea13253a6bd51201f5	755	MobiDBLite	mobidb-lite	consensus disorder prediction	447	471	-	T	23-09-2024	-	-
evm.model.scaffold_3.741	9b51badb90dff5ea13253a6bd51201f5	755	MobiDBLite	mobidb-lite	consensus disorder prediction	56	72	-	T	23-09-2024	-	-
evm.model.scaffold_3.741	9b51badb90dff5ea13253a6bd51201f5	755	MobiDBLite	mobidb-lite	consensus disorder prediction	109	123	-	T	23-09-2024	-	-
evm.model.scaffold_3.741	9b51badb90dff5ea13253a6bd51201f5	755	MobiDBLite	mobidb-lite	consensus disorder prediction	212	232	-	T	23-09-2024	-	-
evm.model.scaffold_3.741	9b51badb90dff5ea13253a6bd51201f5	755	MobiDBLite	mobidb-lite	consensus disorder prediction	56	133	-	T	23-09-2024	-	-
evm.model.scaffold_3.741	9b51badb90dff5ea13253a6bd51201f5	755	ProSiteProfiles	PS51968	Grh/CP2 DNA-binding (DB) domain profile.	267	503	69.246208	T	23-09-2024	IPR007604	CP2 transcription factor
evm.model.scaffold_3.741	9b51badb90dff5ea13253a6bd51201f5	755	MobiDBLite	mobidb-lite	consensus disorder prediction	447	468	-	T	23-09-2024	-	-
evm.model.scaffold_3.741	9b51badb90dff5ea13253a6bd51201f5	755	MobiDBLite	mobidb-lite	consensus disorder prediction	243	262	-	T	23-09-2024	-	-
evm.model.scaffold_11.865	3c5ac20ef7692c4f263e13eb625726ed	222	MobiDBLite	mobidb-lite	consensus disorder prediction	8	22	-	T	23-09-2024	-	-
evm.model.scaffold_11.865	3c5ac20ef7692c4f263e13eb625726ed	222	MobiDBLite	mobidb-lite	consensus disorder prediction	1	22	-	T	23-09-2024	-	-
evm.model.scaffold_8.457	5346fe5215a520be0f1b7c5956e03021	252	MobiDBLite	mobidb-lite	consensus disorder prediction	171	217	-	T	23-09-2024	-	-
evm.model.scaffold_8.457	5346fe5215a520be0f1b7c5956e03021	252	MobiDBLite	mobidb-lite	consensus disorder prediction	189	216	-	T	23-09-2024	-	-
evm.model.scaffold_8.457	5346fe5215a520be0f1b7c5956e03021	252	PANTHER	PTHR31383	OXIDATIVE STRESS-RESPONSE SERINE-RICH PROTEIN 1	31	252	9.4E-24	T	23-09-2024	IPR008494	Protein of unknown function DUF776
evm.model.scaffold_9.436	0d0308256cf4281f9006b47a4482b9c2	140	Pfam	PF04628	Sedlin, N-terminal conserved region	9	136	1.3E-48	T	23-09-2024	IPR006722	Trafficking protein particle complex subunit 2
evm.model.scaffold_9.436	0d0308256cf4281f9006b47a4482b9c2	140	Gene3D	G3DSA:3.30.450.70	-	1	140	4.0E-56	T	23-09-2024	-	-
evm.model.scaffold_9.436	0d0308256cf4281f9006b47a4482b9c2	140	PANTHER	PTHR12403	TRAFFICKING PROTEIN PARTICLE COMPLEX SUBUNIT 2	4	138	1.1E-46	T	23-09-2024	IPR006722	Trafficking protein particle complex subunit 2
evm.model.scaffold_9.436	0d0308256cf4281f9006b47a4482b9c2	140	SUPERFAMILY	SSF64356	SNARE-like	1	138	1.1E-46	T	23-09-2024	IPR011012	Longin-like domain superfamily
evm.model.scaffold_9.436	0d0308256cf4281f9006b47a4482b9c2	140	CDD	cd14825	TRAPPC2_sedlin	4	138	6.41605E-79	T	23-09-2024	-	-
evm.model.scaffold_9.436	0d0308256cf4281f9006b47a4482b9c2	140	FunFam	G3DSA:3.30.450.70:FF:000001	Trafficking protein particle complex subunit 2	1	140	1.2E-70	T	23-09-2024	-	-
evm.model.scaffold_5.501	41615edcbad37902ec144863eaab43ba	396	Pfam	PF16066	Domain of unknown function (DUF4808)	26	146	1.5E-45	T	23-09-2024	IPR032073	Fibronectin type III domain-containing protein 5, C-terminal domain
evm.model.scaffold_5.501	41615edcbad37902ec144863eaab43ba	396	PANTHER	PTHR21104	UNCHARACTERIZED	102	160	2.6E-34	T	23-09-2024	-	-
evm.model.scaffold_5.501	41615edcbad37902ec144863eaab43ba	396	MobiDBLite	mobidb-lite	consensus disorder prediction	338	371	-	T	23-09-2024	-	-
evm.model.scaffold_7.662	c500126426521f50612a0c46b4436d93	357	Gene3D	G3DSA:2.60.40.640	-	154	325	3.2E-87	T	23-09-2024	IPR014752	Arrestin-like, C-terminal
evm.model.scaffold_7.662	c500126426521f50612a0c46b4436d93	357	MobiDBLite	mobidb-lite	consensus disorder prediction	294	357	-	T	23-09-2024	-	-
evm.model.scaffold_7.662	c500126426521f50612a0c46b4436d93	357	FunFam	G3DSA:2.60.40.640:FF:000001	Vacuolar protein sorting-associated protein 26A	1	153	2.7E-78	T	23-09-2024	-	-
evm.model.scaffold_7.662	c500126426521f50612a0c46b4436d93	357	FunFam	G3DSA:2.60.40.640:FF:000002	Vacuolar protein sorting-associated protein 26A	154	326	7.2E-98	T	23-09-2024	-	-
evm.model.scaffold_7.662	c500126426521f50612a0c46b4436d93	357	MobiDBLite	mobidb-lite	consensus disorder prediction	326	349	-	T	23-09-2024	-	-
evm.model.scaffold_7.662	c500126426521f50612a0c46b4436d93	357	Gene3D	G3DSA:2.60.40.640	-	2	153	1.4E-60	T	23-09-2024	IPR014752	Arrestin-like, C-terminal
evm.model.scaffold_7.662	c500126426521f50612a0c46b4436d93	357	Pfam	PF03643	Vacuolar protein sorting-associated protein 26	6	280	8.9E-133	T	23-09-2024	IPR028934	Vacuolar protein sorting protein 26 related
evm.model.scaffold_7.662	c500126426521f50612a0c46b4436d93	357	PANTHER	PTHR12233	VACUOLAR PROTEIN SORTING 26 RELATED	1	296	2.0E-149	T	23-09-2024	IPR028934	Vacuolar protein sorting protein 26 related
evm.model.scaffold_7.662	c500126426521f50612a0c46b4436d93	357	SUPERFAMILY	SSF81296	E set domains	39	159	3.29E-6	T	23-09-2024	IPR014756	Immunoglobulin E-set
evm.model.scaffold_10.122	97458ab18969c893d343c1e73784a794	1020	Gene3D	G3DSA:1.10.1380.10	Neutral endopeptidase , domain2	122	395	1.3E-47	T	23-09-2024	IPR042089	Peptidase M13, domain 2
evm.model.scaffold_10.122	97458ab18969c893d343c1e73784a794	1020	MobiDBLite	mobidb-lite	consensus disorder prediction	463	539	-	T	23-09-2024	-	-
evm.model.scaffold_10.122	97458ab18969c893d343c1e73784a794	1020	SUPERFAMILY	SSF55486	Metalloproteases ("zincins"), catalytic domain	608	1019	1.9E-102	T	23-09-2024	-	-
evm.model.scaffold_10.122	97458ab18969c893d343c1e73784a794	1020	Pfam	PF01431	Peptidase family M13	815	1018	7.1E-49	T	23-09-2024	IPR018497	Peptidase M13, C-terminal domain
evm.model.scaffold_10.122	97458ab18969c893d343c1e73784a794	1020	ProSiteProfiles	PS51885	Neprilysin-like (M13) protease domain profile.	73	1019	88.077827	T	23-09-2024	IPR000718	Peptidase M13
evm.model.scaffold_10.122	97458ab18969c893d343c1e73784a794	1020	Gene3D	G3DSA:3.40.390.10	Collagenase (Catalytic Domain)	700	1019	9.2E-123	T	23-09-2024	IPR024079	Metallopeptidase, catalytic domain superfamily
evm.model.scaffold_10.122	97458ab18969c893d343c1e73784a794	1020	Gene3D	G3DSA:3.40.390.10	Collagenase (Catalytic Domain)	74	121	1.3E-47	T	23-09-2024	IPR024079	Metallopeptidase, catalytic domain superfamily
evm.model.scaffold_10.122	97458ab18969c893d343c1e73784a794	1020	Coils	Coil	Coil	521	541	-	T	23-09-2024	-	-
evm.model.scaffold_10.122	97458ab18969c893d343c1e73784a794	1020	Gene3D	G3DSA:1.10.1380.10	Neutral endopeptidase , domain2	573	796	9.2E-123	T	23-09-2024	IPR042089	Peptidase M13, domain 2
evm.model.scaffold_10.122	97458ab18969c893d343c1e73784a794	1020	MobiDBLite	mobidb-lite	consensus disorder prediction	319	348	-	T	23-09-2024	-	-
evm.model.scaffold_10.122	97458ab18969c893d343c1e73784a794	1020	SUPERFAMILY	SSF55486	Metalloproteases ("zincins"), catalytic domain	73	306	4.47E-39	T	23-09-2024	-	-
evm.model.scaffold_10.122	97458ab18969c893d343c1e73784a794	1020	Pfam	PF05649	Peptidase family M13	625	751	1.1E-27	T	23-09-2024	IPR008753	Peptidase M13, N-terminal domain
evm.model.scaffold_10.122	97458ab18969c893d343c1e73784a794	1020	Pfam	PF05649	Peptidase family M13	96	309	6.8E-33	T	23-09-2024	IPR008753	Peptidase M13, N-terminal domain
evm.model.scaffold_10.122	97458ab18969c893d343c1e73784a794	1020	PRINTS	PR00786	Neprilysin metalloprotease (M13) family signature	841	857	1.9E-6	T	23-09-2024	IPR018497	Peptidase M13, C-terminal domain
evm.model.scaffold_10.122	97458ab18969c893d343c1e73784a794	1020	PRINTS	PR00786	Neprilysin metalloprotease (M13) family signature	914	925	1.9E-6	T	23-09-2024	IPR018497	Peptidase M13, C-terminal domain
evm.model.scaffold_10.122	97458ab18969c893d343c1e73784a794	1020	PRINTS	PR00786	Neprilysin metalloprotease (M13) family signature	753	765	1.9E-6	T	23-09-2024	IPR018497	Peptidase M13, C-terminal domain
evm.model.scaffold_10.122	97458ab18969c893d343c1e73784a794	1020	PANTHER	PTHR11733	ZINC METALLOPROTEASE FAMILY M13 NEPRILYSIN-RELATED	71	1016	4.9E-103	T	23-09-2024	IPR000718	Peptidase M13
evm.model.scaffold_10.122	97458ab18969c893d343c1e73784a794	1020	MobiDBLite	mobidb-lite	consensus disorder prediction	461	542	-	T	23-09-2024	-	-
evm.model.scaffold_10.122	97458ab18969c893d343c1e73784a794	1020	CDD	cd08662	M13	625	1017	5.93848E-118	T	23-09-2024	IPR000718	Peptidase M13
evm.model.scaffold_10.122	97458ab18969c893d343c1e73784a794	1020	MobiDBLite	mobidb-lite	consensus disorder prediction	320	340	-	T	23-09-2024	-	-
evm.model.scaffold_12.855	8816fa71f4c468c54c096c51f5087139	381	FunFam	G3DSA:1.10.10.10:FF:000352	Forkhead box Q2	63	167	1.8E-60	T	23-09-2024	-	-
evm.model.scaffold_12.855	8816fa71f4c468c54c096c51f5087139	381	Pfam	PF00250	Forkhead domain	74	156	1.5E-33	T	23-09-2024	IPR001766	Fork head domain
evm.model.scaffold_12.855	8816fa71f4c468c54c096c51f5087139	381	MobiDBLite	mobidb-lite	consensus disorder prediction	9	29	-	T	23-09-2024	-	-
evm.model.scaffold_12.855	8816fa71f4c468c54c096c51f5087139	381	SUPERFAMILY	SSF46785	Winged helix DNA-binding domain	74	165	8.16E-35	T	23-09-2024	IPR036390	Winged helix DNA-binding domain superfamily
evm.model.scaffold_12.855	8816fa71f4c468c54c096c51f5087139	381	ProSitePatterns	PS00658	Fork head domain signature 2.	118	124	-	T	23-09-2024	IPR030456	Fork head domain conserved site 2
evm.model.scaffold_12.855	8816fa71f4c468c54c096c51f5087139	381	MobiDBLite	mobidb-lite	consensus disorder prediction	305	319	-	T	23-09-2024	-	-
evm.model.scaffold_12.855	8816fa71f4c468c54c096c51f5087139	381	MobiDBLite	mobidb-lite	consensus disorder prediction	283	304	-	T	23-09-2024	-	-
evm.model.scaffold_12.855	8816fa71f4c468c54c096c51f5087139	381	PRINTS	PR00053	Fork head domain signature	95	112	2.1E-18	T	23-09-2024	IPR001766	Fork head domain
evm.model.scaffold_12.855	8816fa71f4c468c54c096c51f5087139	381	PRINTS	PR00053	Fork head domain signature	118	135	2.1E-18	T	23-09-2024	IPR001766	Fork head domain
evm.model.scaffold_12.855	8816fa71f4c468c54c096c51f5087139	381	PRINTS	PR00053	Fork head domain signature	74	87	2.1E-18	T	23-09-2024	IPR001766	Fork head domain
evm.model.scaffold_12.855	8816fa71f4c468c54c096c51f5087139	381	ProSitePatterns	PS00657	Fork head domain signature 1.	74	87	-	T	23-09-2024	IPR018122	Fork head domain conserved site1
evm.model.scaffold_12.855	8816fa71f4c468c54c096c51f5087139	381	ProSiteProfiles	PS50039	Fork head domain profile.	74	166	31.620401	T	23-09-2024	IPR001766	Fork head domain
evm.model.scaffold_12.855	8816fa71f4c468c54c096c51f5087139	381	SMART	SM00339	forkneu4	72	160	5.3E-48	T	23-09-2024	IPR001766	Fork head domain
evm.model.scaffold_12.855	8816fa71f4c468c54c096c51f5087139	381	MobiDBLite	mobidb-lite	consensus disorder prediction	326	347	-	T	23-09-2024	-	-
evm.model.scaffold_12.855	8816fa71f4c468c54c096c51f5087139	381	Gene3D	G3DSA:1.10.10.10	-	63	167	1.3E-37	T	23-09-2024	IPR036388	Winged helix-like DNA-binding domain superfamily
evm.model.scaffold_12.855	8816fa71f4c468c54c096c51f5087139	381	MobiDBLite	mobidb-lite	consensus disorder prediction	164	347	-	T	23-09-2024	-	-
evm.model.scaffold_12.855	8816fa71f4c468c54c096c51f5087139	381	CDD	cd20035	FH_FOXQ2-like	74	154	1.42129E-56	T	23-09-2024	-	-
evm.model.scaffold_12.855	8816fa71f4c468c54c096c51f5087139	381	Coils	Coil	Coil	218	242	-	T	23-09-2024	-	-
evm.model.scaffold_12.855	8816fa71f4c468c54c096c51f5087139	381	MobiDBLite	mobidb-lite	consensus disorder prediction	223	269	-	T	23-09-2024	-	-
evm.model.scaffold_12.855	8816fa71f4c468c54c096c51f5087139	381	PANTHER	PTHR11829	FORKHEAD BOX PROTEIN	47	361	4.9E-56	T	23-09-2024	-	-
evm.model.scaffold_12.855	8816fa71f4c468c54c096c51f5087139	381	MobiDBLite	mobidb-lite	consensus disorder prediction	182	203	-	T	23-09-2024	-	-
evm.model.scaffold_7.96	d3afa1e056772b96b50088652dffaeff	544	Gene3D	G3DSA:3.80.10.10	Ribonuclease Inhibitor	45	223	3.4E-29	T	23-09-2024	IPR032675	Leucine-rich repeat domain superfamily
evm.model.scaffold_7.96	d3afa1e056772b96b50088652dffaeff	544	SMART	SM00365	LRR_sd22_2	70	91	0.002	T	23-09-2024	-	-
evm.model.scaffold_7.96	d3afa1e056772b96b50088652dffaeff	544	SMART	SM00365	LRR_sd22_2	136	166	26.0	T	23-09-2024	-	-
evm.model.scaffold_7.96	d3afa1e056772b96b50088652dffaeff	544	SMART	SM00365	LRR_sd22_2	114	135	29.0	T	23-09-2024	-	-
evm.model.scaffold_7.96	d3afa1e056772b96b50088652dffaeff	544	SMART	SM00365	LRR_sd22_2	92	113	0.35	T	23-09-2024	-	-
evm.model.scaffold_7.96	d3afa1e056772b96b50088652dffaeff	544	ProSiteProfiles	PS51450	Leucine-rich repeat profile.	72	93	8.651441	T	23-09-2024	IPR001611	Leucine-rich repeat
evm.model.scaffold_7.96	d3afa1e056772b96b50088652dffaeff	544	Pfam	PF14580	Leucine-rich repeat	76	212	5.5E-11	T	23-09-2024	-	-
evm.model.scaffold_7.96	d3afa1e056772b96b50088652dffaeff	544	ProSiteProfiles	PS51450	Leucine-rich repeat profile.	116	137	9.390708	T	23-09-2024	IPR001611	Leucine-rich repeat
evm.model.scaffold_7.96	d3afa1e056772b96b50088652dffaeff	544	PANTHER	PTHR45973	PROTEIN PHOSPHATASE 1 REGULATORY SUBUNIT SDS22-RELATED	53	527	4.8E-30	T	23-09-2024	-	-
evm.model.scaffold_7.96	d3afa1e056772b96b50088652dffaeff	544	ProSiteProfiles	PS51450	Leucine-rich repeat profile.	94	115	7.896772	T	23-09-2024	IPR001611	Leucine-rich repeat
evm.model.scaffold_7.96	d3afa1e056772b96b50088652dffaeff	544	SUPERFAMILY	SSF52075	Outer arm dynein light chain 1	46	208	3.79E-29	T	23-09-2024	-	-
evm.model.scaffold_12.657	c79b6edfc06059f5efdd1723e1d22140	151	Coils	Coil	Coil	35	57	-	T	23-09-2024	-	-
evm.model.scaffold_12.657	c79b6edfc06059f5efdd1723e1d22140	151	MobiDBLite	mobidb-lite	consensus disorder prediction	11	51	-	T	23-09-2024	-	-
evm.model.scaffold_12.657	c79b6edfc06059f5efdd1723e1d22140	151	MobiDBLite	mobidb-lite	consensus disorder prediction	96	133	-	T	23-09-2024	-	-
evm.model.scaffold_7.893	eef20c5750b4d72b405c03a0820c6d41	133	MobiDBLite	mobidb-lite	consensus disorder prediction	53	70	-	T	23-09-2024	-	-
evm.model.scaffold_7.893	eef20c5750b4d72b405c03a0820c6d41	133	MobiDBLite	mobidb-lite	consensus disorder prediction	53	75	-	T	23-09-2024	-	-
evm.model.scaffold_8.712	8f2be1ca20b56fa650c59dee37182352	241	Gene3D	G3DSA:3.30.70.330	-	43	148	5.8E-35	T	23-09-2024	IPR012677	Nucleotide-binding alpha-beta plait domain superfamily
evm.model.scaffold_8.712	8f2be1ca20b56fa650c59dee37182352	241	ProSiteProfiles	PS50103	Zinc finger C3H1-type profile.	12	40	12.30498	T	23-09-2024	IPR000571	Zinc finger, CCCH-type
evm.model.scaffold_8.712	8f2be1ca20b56fa650c59dee37182352	241	PRINTS	PR01848	U2 auxiliary factor small subunit signature	18	37	8.2E-58	T	23-09-2024	IPR009145	U2 auxiliary factor small subunit
evm.model.scaffold_8.712	8f2be1ca20b56fa650c59dee37182352	241	PRINTS	PR01848	U2 auxiliary factor small subunit signature	37	57	8.2E-58	T	23-09-2024	IPR009145	U2 auxiliary factor small subunit
evm.model.scaffold_8.712	8f2be1ca20b56fa650c59dee37182352	241	PRINTS	PR01848	U2 auxiliary factor small subunit signature	106	128	8.2E-58	T	23-09-2024	IPR009145	U2 auxiliary factor small subunit
evm.model.scaffold_8.712	8f2be1ca20b56fa650c59dee37182352	241	PRINTS	PR01848	U2 auxiliary factor small subunit signature	133	157	8.2E-58	T	23-09-2024	IPR009145	U2 auxiliary factor small subunit
evm.model.scaffold_8.712	8f2be1ca20b56fa650c59dee37182352	241	PRINTS	PR01848	U2 auxiliary factor small subunit signature	168	180	8.2E-58	T	23-09-2024	IPR009145	U2 auxiliary factor small subunit
evm.model.scaffold_8.712	8f2be1ca20b56fa650c59dee37182352	241	PRINTS	PR01848	U2 auxiliary factor small subunit signature	77	92	8.2E-58	T	23-09-2024	IPR009145	U2 auxiliary factor small subunit
evm.model.scaffold_8.712	8f2be1ca20b56fa650c59dee37182352	241	CDD	cd12538	RRM_U2AF35	43	148	1.39836E-73	T	23-09-2024	-	-
evm.model.scaffold_8.712	8f2be1ca20b56fa650c59dee37182352	241	Pfam	PF00076	RNA recognition motif. (a.k.a. RRM, RBD, or RNP domain)	94	142	6.2E-6	T	23-09-2024	IPR000504	RNA recognition motif domain
evm.model.scaffold_8.712	8f2be1ca20b56fa650c59dee37182352	241	FunFam	G3DSA:3.30.70.330:FF:000055	Splicing factor U2AF 35 kDa subunit	46	148	1.1E-56	T	23-09-2024	-	-
evm.model.scaffold_8.712	8f2be1ca20b56fa650c59dee37182352	241	MobiDBLite	mobidb-lite	consensus disorder prediction	188	241	-	T	23-09-2024	-	-
evm.model.scaffold_8.712	8f2be1ca20b56fa650c59dee37182352	241	Pfam	PF00642	Zinc finger C-x8-C-x5-C-x3-H type (and similar)	152	176	1.9E-5	T	23-09-2024	IPR000571	Zinc finger, CCCH-type
evm.model.scaffold_8.712	8f2be1ca20b56fa650c59dee37182352	241	Pfam	PF00642	Zinc finger C-x8-C-x5-C-x3-H type (and similar)	14	38	2.2E-7	T	23-09-2024	IPR000571	Zinc finger, CCCH-type
evm.model.scaffold_8.712	8f2be1ca20b56fa650c59dee37182352	241	PANTHER	PTHR12620	U2 SNRNP AUXILIARY FACTOR, SMALL SUBUNIT	1	233	6.4E-99	T	23-09-2024	IPR009145	U2 auxiliary factor small subunit
evm.model.scaffold_8.712	8f2be1ca20b56fa650c59dee37182352	241	SUPERFAMILY	SSF54928	RNA-binding domain, RBD	79	152	1.07E-17	T	23-09-2024	IPR035979	RNA-binding domain superfamily
evm.model.scaffold_8.712	8f2be1ca20b56fa650c59dee37182352	241	MobiDBLite	mobidb-lite	consensus disorder prediction	224	241	-	T	23-09-2024	-	-
evm.model.scaffold_8.712	8f2be1ca20b56fa650c59dee37182352	241	MobiDBLite	mobidb-lite	consensus disorder prediction	190	223	-	T	23-09-2024	-	-
evm.model.scaffold_8.712	8f2be1ca20b56fa650c59dee37182352	241	ProSiteProfiles	PS50103	Zinc finger C3H1-type profile.	151	178	10.906004	T	23-09-2024	IPR000571	Zinc finger, CCCH-type
evm.model.scaffold_8.712	8f2be1ca20b56fa650c59dee37182352	241	ProSiteProfiles	PS50102	Eukaryotic RNA Recognition Motif (RRM) profile.	49	149	11.758731	T	23-09-2024	IPR000504	RNA recognition motif domain
evm.model.scaffold_8.712	8f2be1ca20b56fa650c59dee37182352	241	SMART	SM00361	rrm2_1	68	145	3.4E-22	T	23-09-2024	IPR003954	RNA recognition motif domain, eukaryote
evm.model.scaffold_8.712	8f2be1ca20b56fa650c59dee37182352	241	SMART	SM00356	c3hfinal6	13	39	0.0051	T	23-09-2024	IPR000571	Zinc finger, CCCH-type
evm.model.scaffold_8.712	8f2be1ca20b56fa650c59dee37182352	241	SMART	SM00356	c3hfinal6	151	177	0.29	T	23-09-2024	IPR000571	Zinc finger, CCCH-type
evm.model.scaffold_15.34	b944dba76b3aff694040759a482c353e	991	Pfam	PF17681	Gamma tubulin complex component N-terminal	281	700	3.4E-12	T	23-09-2024	IPR041470	Gamma tubulin complex component protein, N-terminal
evm.model.scaffold_15.34	b944dba76b3aff694040759a482c353e	991	CDD	cd22572	GCP5_NTD	9	111	2.35025E-30	T	23-09-2024	-	-
evm.model.scaffold_15.34	b944dba76b3aff694040759a482c353e	991	Pfam	PF04130	Gamma tubulin complex component C-terminal	704	948	1.6E-24	T	23-09-2024	IPR040457	Gamma tubulin complex component, C-terminal
evm.model.scaffold_15.34	b944dba76b3aff694040759a482c353e	991	PANTHER	PTHR19302	GAMMA TUBULIN COMPLEX PROTEIN	172	970	9.7E-47	T	23-09-2024	IPR007259	Gamma-tubulin complex component protein
evm.model.scaffold_15.34	b944dba76b3aff694040759a482c353e	991	Gene3D	G3DSA:1.20.120.1900	-	703	987	4.5E-39	T	23-09-2024	IPR042241	Gamma-tubulin complex component, C-terminal domain superfamily
evm.model.scaffold_4.110	7e4ab4733a85fbb407756502f12dbff4	716	ProSiteProfiles	PS51194	Superfamilies 1 and 2 helicase C-terminal domain profile.	258	438	16.459312	T	23-09-2024	IPR001650	Helicase, C-terminal
evm.model.scaffold_4.110	7e4ab4733a85fbb407756502f12dbff4	716	ProSiteProfiles	PS51192	Superfamilies 1 and 2 helicase ATP-binding type-1 domain profile.	69	233	20.342577	T	23-09-2024	IPR014001	Helicase superfamily 1/2, ATP-binding domain
evm.model.scaffold_4.110	7e4ab4733a85fbb407756502f12dbff4	716	SMART	SM00847	ha2_5	458	548	3.3E-34	T	23-09-2024	IPR007502	Helicase-associated domain
evm.model.scaffold_4.110	7e4ab4733a85fbb407756502f12dbff4	716	SMART	SM00490	helicmild6	280	397	4.0E-16	T	23-09-2024	IPR001650	Helicase, C-terminal
evm.model.scaffold_4.110	7e4ab4733a85fbb407756502f12dbff4	716	PANTHER	PTHR18934	ATP-DEPENDENT RNA HELICASE	48	684	3.8E-222	T	23-09-2024	-	-
evm.model.scaffold_4.110	7e4ab4733a85fbb407756502f12dbff4	716	SMART	SM00487	ultradead3	57	242	1.3E-27	T	23-09-2024	IPR014001	Helicase superfamily 1/2, ATP-binding domain
evm.model.scaffold_4.110	7e4ab4733a85fbb407756502f12dbff4	716	Pfam	PF00271	Helicase conserved C-terminal domain	260	396	1.1E-10	T	23-09-2024	IPR001650	Helicase, C-terminal
evm.model.scaffold_4.110	7e4ab4733a85fbb407756502f12dbff4	716	Gene3D	G3DSA:3.40.50.300	-	9	235	1.0E-86	T	23-09-2024	IPR027417	P-loop containing nucleoside triphosphate hydrolase
evm.model.scaffold_4.110	7e4ab4733a85fbb407756502f12dbff4	716	CDD	cd18791	SF2_C_RHA	237	405	1.34027E-82	T	23-09-2024	-	-
evm.model.scaffold_4.110	7e4ab4733a85fbb407756502f12dbff4	716	Pfam	PF04408	Helicase associated domain (HA2)	459	547	1.9E-24	T	23-09-2024	IPR007502	Helicase-associated domain
evm.model.scaffold_4.110	7e4ab4733a85fbb407756502f12dbff4	716	Gene3D	G3DSA:3.40.50.300	-	236	418	4.4E-72	T	23-09-2024	IPR027417	P-loop containing nucleoside triphosphate hydrolase
evm.model.scaffold_4.110	7e4ab4733a85fbb407756502f12dbff4	716	CDD	cd17973	DEXHc_DHX15	47	232	7.50113E-121	T	23-09-2024	IPR044756	DHX15, DEXH-box helicase domain
evm.model.scaffold_4.110	7e4ab4733a85fbb407756502f12dbff4	716	FunFam	G3DSA:1.20.120.1080:FF:000003	Pre-mRNA-splicing factor ATP-dependent RNA helicase PRP43	442	550	3.0E-50	T	23-09-2024	-	-
evm.model.scaffold_4.110	7e4ab4733a85fbb407756502f12dbff4	716	FunFam	G3DSA:3.40.50.300:FF:000324	pre-mRNA-splicing factor ATP-dependent RNA helicase DHX15	12	235	7.5E-118	T	23-09-2024	-	-
evm.model.scaffold_4.110	7e4ab4733a85fbb407756502f12dbff4	716	SUPERFAMILY	SSF52540	P-loop containing nucleoside triphosphate hydrolases	35	601	4.67E-132	T	23-09-2024	IPR027417	P-loop containing nucleoside triphosphate hydrolase
evm.model.scaffold_4.110	7e4ab4733a85fbb407756502f12dbff4	716	Pfam	PF07717	Oligonucleotide/oligosaccharide-binding (OB)-fold	609	685	4.7E-22	T	23-09-2024	IPR011709	DEAD-box helicase, OB fold
evm.model.scaffold_4.110	7e4ab4733a85fbb407756502f12dbff4	716	FunFam	G3DSA:3.40.50.300:FF:006066	Predicted protein	248	417	1.6E-85	T	23-09-2024	-	-
evm.model.scaffold_4.110	7e4ab4733a85fbb407756502f12dbff4	716	Gene3D	G3DSA:1.20.120.1080	-	443	598	3.5E-33	T	23-09-2024	-	-
evm.model.scaffold_4.387	e7b144774c919ea2a76c4ff351b90b72	468	PANTHER	PTHR13832	PROTEIN PHOSPHATASE 2C	48	366	8.9E-30	T	23-09-2024	IPR015655	Protein phosphatase 2C family
evm.model.scaffold_4.387	e7b144774c919ea2a76c4ff351b90b72	468	ProSiteProfiles	PS51746	PPM-type phosphatase domain profile.	31	369	27.75984	T	23-09-2024	IPR001932	PPM-type phosphatase-like domain
evm.model.scaffold_4.387	e7b144774c919ea2a76c4ff351b90b72	468	Gene3D	G3DSA:3.60.40.10	-	8	375	2.2E-102	T	23-09-2024	IPR036457	PPM-type phosphatase-like domain superfamily
evm.model.scaffold_4.387	e7b144774c919ea2a76c4ff351b90b72	468	CDD	cd00143	PP2Cc	53	366	7.32347E-45	T	23-09-2024	IPR001932	PPM-type phosphatase-like domain
evm.model.scaffold_4.387	e7b144774c919ea2a76c4ff351b90b72	468	FunFam	G3DSA:3.60.40.10:FF:000014	TGF-beta-activated kinase 1 and MAP3K7-binding protein 1-like	10	375	1.6E-161	T	23-09-2024	-	-
evm.model.scaffold_4.387	e7b144774c919ea2a76c4ff351b90b72	468	Pfam	PF00481	Protein phosphatase 2C	159	337	1.5E-29	T	23-09-2024	IPR001932	PPM-type phosphatase-like domain
evm.model.scaffold_4.387	e7b144774c919ea2a76c4ff351b90b72	468	SMART	SM00332	PP2C_4	29	367	1.0E-44	T	23-09-2024	IPR001932	PPM-type phosphatase-like domain
evm.model.scaffold_4.387	e7b144774c919ea2a76c4ff351b90b72	468	SUPERFAMILY	SSF81606	PP2C-like	49	370	1.57E-41	T	23-09-2024	IPR036457	PPM-type phosphatase-like domain superfamily
evm.model.scaffold_9.368	831793bf3328a9fdf30d545115e811c2	357	Gene3D	G3DSA:3.40.1800.20	-	9	86	2.4E-10	T	23-09-2024	-	-
evm.model.scaffold_9.368	831793bf3328a9fdf30d545115e811c2	357	ProSitePatterns	PS00028	Zinc finger C2H2 type domain signature.	119	141	-	T	23-09-2024	IPR013087	Zinc finger C2H2-type
evm.model.scaffold_9.368	831793bf3328a9fdf30d545115e811c2	357	ProSitePatterns	PS00028	Zinc finger C2H2 type domain signature.	177	198	-	T	23-09-2024	IPR013087	Zinc finger C2H2-type
evm.model.scaffold_9.368	831793bf3328a9fdf30d545115e811c2	357	Gene3D	G3DSA:3.30.160.60	Classic Zinc Finger	208	250	4.1E-12	T	23-09-2024	-	-
evm.model.scaffold_9.368	831793bf3328a9fdf30d545115e811c2	357	Gene3D	G3DSA:3.30.160.60	Classic Zinc Finger	168	199	3.2E-6	T	23-09-2024	-	-
evm.model.scaffold_9.368	831793bf3328a9fdf30d545115e811c2	357	Gene3D	G3DSA:3.30.160.60	Classic Zinc Finger	117	141	9.7E-10	T	23-09-2024	-	-
evm.model.scaffold_9.368	831793bf3328a9fdf30d545115e811c2	357	ProSiteProfiles	PS50157	Zinc finger C2H2 type domain profile.	219	246	16.726555	T	23-09-2024	IPR013087	Zinc finger C2H2-type
evm.model.scaffold_9.368	831793bf3328a9fdf30d545115e811c2	357	FunFam	G3DSA:3.30.160.60:FF:002343	Zinc finger protein 33A	200	245	9.5E-9	T	23-09-2024	-	-
evm.model.scaffold_9.368	831793bf3328a9fdf30d545115e811c2	357	FunFam	G3DSA:3.30.160.60:FF:000744	zinc finger E-box-binding homeobox 1	120	144	6.9E-10	T	23-09-2024	-	-
evm.model.scaffold_9.368	831793bf3328a9fdf30d545115e811c2	357	SMART	SM00868	zf_AD_2	10	87	0.0011	T	23-09-2024	IPR012934	Zinc finger, AD-type
evm.model.scaffold_9.368	831793bf3328a9fdf30d545115e811c2	357	SMART	SM00355	c2h2final6	175	198	0.065	T	23-09-2024	IPR013087	Zinc finger C2H2-type
evm.model.scaffold_9.368	831793bf3328a9fdf30d545115e811c2	357	SMART	SM00355	c2h2final6	119	141	0.29	T	23-09-2024	IPR013087	Zinc finger C2H2-type
evm.model.scaffold_9.368	831793bf3328a9fdf30d545115e811c2	357	SMART	SM00355	c2h2final6	219	241	0.0024	T	23-09-2024	IPR013087	Zinc finger C2H2-type
evm.model.scaffold_9.368	831793bf3328a9fdf30d545115e811c2	357	SMART	SM00355	c2h2final6	147	169	0.011	T	23-09-2024	IPR013087	Zinc finger C2H2-type
evm.model.scaffold_9.368	831793bf3328a9fdf30d545115e811c2	357	Gene3D	G3DSA:3.30.160.60	Classic Zinc Finger	142	167	1.4E-9	T	23-09-2024	-	-
evm.model.scaffold_9.368	831793bf3328a9fdf30d545115e811c2	357	FunFam	G3DSA:3.30.160.60:FF:000446	Zinc finger protein	145	169	4.2E-7	T	23-09-2024	-	-
evm.model.scaffold_9.368	831793bf3328a9fdf30d545115e811c2	357	ProSiteProfiles	PS50157	Zinc finger C2H2 type domain profile.	119	146	14.357281	T	23-09-2024	IPR013087	Zinc finger C2H2-type
evm.model.scaffold_9.368	831793bf3328a9fdf30d545115e811c2	357	SUPERFAMILY	SSF57667	beta-beta-alpha zinc fingers	155	200	1.35E-8	T	23-09-2024	IPR036236	Zinc finger C2H2 superfamily
evm.model.scaffold_9.368	831793bf3328a9fdf30d545115e811c2	357	Pfam	PF00096	Zinc finger, C2H2 type	147	169	7.2E-4	T	23-09-2024	IPR013087	Zinc finger C2H2-type
evm.model.scaffold_9.368	831793bf3328a9fdf30d545115e811c2	357	Pfam	PF00096	Zinc finger, C2H2 type	219	239	0.0051	T	23-09-2024	IPR013087	Zinc finger C2H2-type
evm.model.scaffold_9.368	831793bf3328a9fdf30d545115e811c2	357	Pfam	PF00096	Zinc finger, C2H2 type	175	198	0.0032	T	23-09-2024	IPR013087	Zinc finger C2H2-type
evm.model.scaffold_9.368	831793bf3328a9fdf30d545115e811c2	357	ProSitePatterns	PS00028	Zinc finger C2H2 type domain signature.	149	169	-	T	23-09-2024	IPR013087	Zinc finger C2H2-type
evm.model.scaffold_9.368	831793bf3328a9fdf30d545115e811c2	357	ProSiteProfiles	PS50157	Zinc finger C2H2 type domain profile.	175	203	10.26301	T	23-09-2024	IPR013087	Zinc finger C2H2-type
evm.model.scaffold_9.368	831793bf3328a9fdf30d545115e811c2	357	SUPERFAMILY	SSF57667	beta-beta-alpha zinc fingers	118	169	1.23E-13	T	23-09-2024	IPR036236	Zinc finger C2H2 superfamily
evm.model.scaffold_9.368	831793bf3328a9fdf30d545115e811c2	357	SUPERFAMILY	SSF57716	Glucocorticoid receptor-like (DNA-binding domain)	9	84	1.43E-8	T	23-09-2024	-	-
evm.model.scaffold_9.368	831793bf3328a9fdf30d545115e811c2	357	ProSitePatterns	PS00028	Zinc finger C2H2 type domain signature.	221	241	-	T	23-09-2024	IPR013087	Zinc finger C2H2-type
evm.model.scaffold_9.368	831793bf3328a9fdf30d545115e811c2	357	PANTHER	PTHR24390	ZINC FINGER PROTEIN	66	248	1.3E-32	T	23-09-2024	-	-
evm.model.scaffold_9.368	831793bf3328a9fdf30d545115e811c2	357	SUPERFAMILY	SSF57667	beta-beta-alpha zinc fingers	210	247	6.06E-9	T	23-09-2024	IPR036236	Zinc finger C2H2 superfamily
evm.model.scaffold_9.368	831793bf3328a9fdf30d545115e811c2	357	FunFam	G3DSA:3.30.160.60:FF:000100	Zinc finger 45-like	170	196	3.9E-6	T	23-09-2024	-	-
evm.model.scaffold_9.368	831793bf3328a9fdf30d545115e811c2	357	ProSiteProfiles	PS50157	Zinc finger C2H2 type domain profile.	147	174	11.86331	T	23-09-2024	IPR013087	Zinc finger C2H2-type
evm.model.scaffold_11.930	606a2f7d3748a5f1790084ec03096445	407	MobiDBLite	mobidb-lite	consensus disorder prediction	47	108	-	T	23-09-2024	-	-
evm.model.scaffold_11.930	606a2f7d3748a5f1790084ec03096445	407	Pfam	PF14360	PAP2 superfamily C-terminal	276	348	7.0E-24	T	23-09-2024	IPR025749	Sphingomyelin synthase-like domain
evm.model.scaffold_11.930	606a2f7d3748a5f1790084ec03096445	407	PANTHER	PTHR21290	SPHINGOMYELIN SYNTHETASE	122	392	7.2E-92	T	23-09-2024	IPR045221	Sphingomyelin synthase-like
evm.model.scaffold_4.413	f7011b218570691352f439d6c2d0688f	111	Coils	Coil	Coil	51	71	-	T	23-09-2024	-	-
evm.model.scaffold_15.138	d24a5a2d187dc6287f09aa24d24d8167	250	Pfam	PF15929	Myofilin	5	146	3.4E-60	T	23-09-2024	IPR031828	Myofilin
evm.model.scaffold_8.960	1ccb49e6345e4e330185e3277fe05d8a	238	CDD	cd05796	Ribosomal_P0_like	21	183	1.80888E-87	T	23-09-2024	IPR033867	Ribosome assembly factor Mrt4
evm.model.scaffold_8.960	1ccb49e6345e4e330185e3277fe05d8a	238	Pfam	PF00466	Ribosomal protein L10	21	119	2.0E-19	T	23-09-2024	IPR001790	Ribosomal protein L10P
evm.model.scaffold_8.960	1ccb49e6345e4e330185e3277fe05d8a	238	Gene3D	G3DSA:3.30.70.1730	-	30	213	3.4E-74	T	23-09-2024	IPR043141	Ribosomal protein L10-like domain superfamily
evm.model.scaffold_8.960	1ccb49e6345e4e330185e3277fe05d8a	238	PANTHER	PTHR45841	MRNA TURNOVER PROTEIN 4 MRTO4	1	213	6.2E-86	T	23-09-2024	-	-
evm.model.scaffold_8.960	1ccb49e6345e4e330185e3277fe05d8a	238	Pfam	PF17777	Insertion domain in 60S ribosomal protein L10P	125	193	2.1E-23	T	23-09-2024	IPR040637	60S ribosomal protein L10P, insertion domain
evm.model.scaffold_8.960	1ccb49e6345e4e330185e3277fe05d8a	238	FunFam	G3DSA:3.30.70.1730:FF:000005	Ribosome assembly factor mrt4	29	128	5.2E-29	T	23-09-2024	-	-
evm.model.scaffold_8.960	1ccb49e6345e4e330185e3277fe05d8a	238	SUPERFAMILY	SSF160369	Ribosomal protein L10-like	21	141	4.32E-14	T	23-09-2024	IPR043141	Ribosomal protein L10-like domain superfamily
evm.model.scaffold_8.960	1ccb49e6345e4e330185e3277fe05d8a	238	FunFam	G3DSA:3.90.105.20:FF:000003	Ribosome assembly factor mrt4	124	197	6.5E-25	T	23-09-2024	-	-
evm.model.scaffold_8.960	1ccb49e6345e4e330185e3277fe05d8a	238	Gene3D	G3DSA:3.90.105.20	-	124	197	3.4E-74	T	23-09-2024	IPR043164	50S ribosomal protein L10, insertion domain superfamily
evm.model.scaffold_1.790	180090b662fca12e23561a64df9fa958	2963	Gene3D	G3DSA:2.60.40.10	Immunoglobulins	1661	1745	6.9E-20	T	23-09-2024	IPR013783	Immunoglobulin-like fold
evm.model.scaffold_1.790	180090b662fca12e23561a64df9fa958	2963	Gene3D	G3DSA:2.60.40.10	Immunoglobulins	2174	2275	4.7E-16	T	23-09-2024	IPR013783	Immunoglobulin-like fold
evm.model.scaffold_1.790	180090b662fca12e23561a64df9fa958	2963	Gene3D	G3DSA:2.60.40.10	Immunoglobulins	1386	1477	1.0E-14	T	23-09-2024	IPR013783	Immunoglobulin-like fold
evm.model.scaffold_1.790	180090b662fca12e23561a64df9fa958	2963	Gene3D	G3DSA:2.60.40.10	Immunoglobulins	1478	1562	6.5E-19	T	23-09-2024	IPR013783	Immunoglobulin-like fold
evm.model.scaffold_1.790	180090b662fca12e23561a64df9fa958	2963	Gene3D	G3DSA:2.60.40.10	Immunoglobulins	550	652	1.2E-15	T	23-09-2024	IPR013783	Immunoglobulin-like fold
evm.model.scaffold_1.790	180090b662fca12e23561a64df9fa958	2963	Gene3D	G3DSA:2.60.40.10	Immunoglobulins	2643	2740	4.1E-18	T	23-09-2024	IPR013783	Immunoglobulin-like fold
evm.model.scaffold_1.790	180090b662fca12e23561a64df9fa958	2963	Gene3D	G3DSA:2.60.40.10	Immunoglobulins	1563	1660	5.3E-21	T	23-09-2024	IPR013783	Immunoglobulin-like fold
evm.model.scaffold_1.790	180090b662fca12e23561a64df9fa958	2963	Gene3D	G3DSA:2.60.40.10	Immunoglobulins	1121	1205	6.8E-13	T	23-09-2024	IPR013783	Immunoglobulin-like fold
evm.model.scaffold_1.790	180090b662fca12e23561a64df9fa958	2963	Gene3D	G3DSA:2.60.40.10	Immunoglobulins	2013	2102	1.8E-20	T	23-09-2024	IPR013783	Immunoglobulin-like fold
evm.model.scaffold_1.790	180090b662fca12e23561a64df9fa958	2963	MobiDBLite	mobidb-lite	consensus disorder prediction	658	674	-	T	23-09-2024	-	-
evm.model.scaffold_1.790	180090b662fca12e23561a64df9fa958	2963	SUPERFAMILY	SSF81296	E set domains	1204	1295	3.94E-12	T	23-09-2024	IPR014756	Immunoglobulin E-set
evm.model.scaffold_1.790	180090b662fca12e23561a64df9fa958	2963	CDD	cd21229	CH_jitterbug-like_rpt2	153	257	1.37588E-65	T	23-09-2024	-	-
evm.model.scaffold_1.790	180090b662fca12e23561a64df9fa958	2963	SUPERFAMILY	SSF81296	E set domains	2623	2741	1.34E-21	T	23-09-2024	IPR014756	Immunoglobulin E-set
evm.model.scaffold_1.790	180090b662fca12e23561a64df9fa958	2963	ProSiteProfiles	PS50194	Filamin/ABP280 repeat profile.	1378	1471	22.390177	T	23-09-2024	IPR017868	Filamin/ABP280 repeat-like
evm.model.scaffold_1.790	180090b662fca12e23561a64df9fa958	2963	SUPERFAMILY	SSF81296	E set domains	2825	2932	7.34E-26	T	23-09-2024	IPR014756	Immunoglobulin E-set
evm.model.scaffold_1.790	180090b662fca12e23561a64df9fa958	2963	SUPERFAMILY	SSF81296	E set domains	1382	1473	1.2E-14	T	23-09-2024	IPR014756	Immunoglobulin E-set
evm.model.scaffold_1.790	180090b662fca12e23561a64df9fa958	2963	FunFam	G3DSA:1.10.418.10:FF:000068	Putative Filamin-A	149	259	2.1E-54	T	23-09-2024	-	-
evm.model.scaffold_1.790	180090b662fca12e23561a64df9fa958	2963	SUPERFAMILY	SSF81296	E set domains	2104	2172	8.67E-5	T	23-09-2024	IPR014756	Immunoglobulin E-set
evm.model.scaffold_1.790	180090b662fca12e23561a64df9fa958	2963	FunFam	G3DSA:2.60.40.10:FF:001145	Jitterbug, isoform I	1830	1924	7.9E-25	T	23-09-2024	-	-
evm.model.scaffold_1.790	180090b662fca12e23561a64df9fa958	2963	ProSiteProfiles	PS50194	Filamin/ABP280 repeat profile.	1197	1293	18.198284	T	23-09-2024	IPR017868	Filamin/ABP280 repeat-like
evm.model.scaffold_1.790	180090b662fca12e23561a64df9fa958	2963	SUPERFAMILY	SSF47576	Calponin-homology domain, CH-domain	30	253	5.5E-66	T	23-09-2024	IPR036872	CH domain superfamily
evm.model.scaffold_1.790	180090b662fca12e23561a64df9fa958	2963	SUPERFAMILY	SSF81296	E set domains	1924	2012	1.4E-16	T	23-09-2024	IPR014756	Immunoglobulin E-set
evm.model.scaffold_1.790	180090b662fca12e23561a64df9fa958	2963	FunFam	G3DSA:2.60.40.10:FF:001473	Jitterbug, isoform C	1473	1565	2.6E-39	T	23-09-2024	-	-
evm.model.scaffold_1.790	180090b662fca12e23561a64df9fa958	2963	FunFam	G3DSA:1.10.418.10:FF:000078	Putative Filamin-A	260	366	7.2E-43	T	23-09-2024	-	-
evm.model.scaffold_1.790	180090b662fca12e23561a64df9fa958	2963	Gene3D	G3DSA:2.60.40.10	Immunoglobulins	2276	2365	2.0E-16	T	23-09-2024	IPR013783	Immunoglobulin-like fold
evm.model.scaffold_1.790	180090b662fca12e23561a64df9fa958	2963	SUPERFAMILY	SSF81296	E set domains	1830	1921	8.67E-19	T	23-09-2024	IPR014756	Immunoglobulin E-set
evm.model.scaffold_1.790	180090b662fca12e23561a64df9fa958	2963	SUPERFAMILY	SSF81296	E set domains	1564	1659	5.47E-20	T	23-09-2024	IPR014756	Immunoglobulin E-set
evm.model.scaffold_1.790	180090b662fca12e23561a64df9fa958	2963	SUPERFAMILY	SSF81296	E set domains	1473	1562	8.67E-18	T	23-09-2024	IPR014756	Immunoglobulin E-set
evm.model.scaffold_1.790	180090b662fca12e23561a64df9fa958	2963	SUPERFAMILY	SSF81296	E set domains	367	456	8.01E-11	T	23-09-2024	IPR014756	Immunoglobulin E-set
evm.model.scaffold_1.790	180090b662fca12e23561a64df9fa958	2963	ProSiteProfiles	PS50194	Filamin/ABP280 repeat profile.	1480	1560	20.191488	T	23-09-2024	IPR017868	Filamin/ABP280 repeat-like
evm.model.scaffold_1.790	180090b662fca12e23561a64df9fa958	2963	SUPERFAMILY	SSF81296	E set domains	1663	1741	4.34E-18	T	23-09-2024	IPR014756	Immunoglobulin E-set
evm.model.scaffold_1.790	180090b662fca12e23561a64df9fa958	2963	Coils	Coil	Coil	2963	2963	-	T	23-09-2024	-	-
evm.model.scaffold_1.790	180090b662fca12e23561a64df9fa958	2963	SUPERFAMILY	SSF81296	E set domains	2367	2459	1.6E-18	T	23-09-2024	IPR014756	Immunoglobulin E-set
evm.model.scaffold_1.790	180090b662fca12e23561a64df9fa958	2963	MobiDBLite	mobidb-lite	consensus disorder prediction	803	824	-	T	23-09-2024	-	-
evm.model.scaffold_1.790	180090b662fca12e23561a64df9fa958	2963	ProSiteProfiles	PS50194	Filamin/ABP280 repeat profile.	2456	2547	16.800985	T	23-09-2024	IPR017868	Filamin/ABP280 repeat-like
evm.model.scaffold_1.790	180090b662fca12e23561a64df9fa958	2963	SUPERFAMILY	SSF47576	Calponin-homology domain, CH-domain	262	360	2.09E-17	T	23-09-2024	IPR036872	CH domain superfamily
evm.model.scaffold_1.790	180090b662fca12e23561a64df9fa958	2963	SUPERFAMILY	SSF81296	E set domains	1747	1832	1.33E-18	T	23-09-2024	IPR014756	Immunoglobulin E-set
evm.model.scaffold_1.790	180090b662fca12e23561a64df9fa958	2963	ProSiteProfiles	PS50194	Filamin/ABP280 repeat profile.	2018	2097	22.49292	T	23-09-2024	IPR017868	Filamin/ABP280 repeat-like
evm.model.scaffold_1.790	180090b662fca12e23561a64df9fa958	2963	ProSiteProfiles	PS50194	Filamin/ABP280 repeat profile.	1558	1652	23.253214	T	23-09-2024	IPR017868	Filamin/ABP280 repeat-like
evm.model.scaffold_1.790	180090b662fca12e23561a64df9fa958	2963	CDD	cd21185	CH_jitterbug-like_rpt3	258	357	6.82266E-49	T	23-09-2024	-	-
evm.model.scaffold_1.790	180090b662fca12e23561a64df9fa958	2963	Gene3D	G3DSA:2.60.40.10	Immunoglobulins	1746	1833	2.9E-18	T	23-09-2024	IPR013783	Immunoglobulin-like fold
evm.model.scaffold_1.790	180090b662fca12e23561a64df9fa958	2963	Gene3D	G3DSA:2.60.40.10	Immunoglobulins	1020	1120	3.7E-13	T	23-09-2024	IPR013783	Immunoglobulin-like fold
evm.model.scaffold_1.790	180090b662fca12e23561a64df9fa958	2963	Gene3D	G3DSA:2.60.40.10	Immunoglobulins	2366	2462	7.0E-19	T	23-09-2024	IPR013783	Immunoglobulin-like fold
evm.model.scaffold_1.790	180090b662fca12e23561a64df9fa958	2963	Gene3D	G3DSA:2.60.40.10	Immunoglobulins	1206	1300	6.1E-12	T	23-09-2024	IPR013783	Immunoglobulin-like fold
evm.model.scaffold_1.790	180090b662fca12e23561a64df9fa958	2963	Gene3D	G3DSA:2.60.40.10	Immunoglobulins	457	549	2.5E-12	T	23-09-2024	IPR013783	Immunoglobulin-like fold
evm.model.scaffold_1.790	180090b662fca12e23561a64df9fa958	2963	Gene3D	G3DSA:2.60.40.10	Immunoglobulins	1925	2012	2.0E-15	T	23-09-2024	IPR013783	Immunoglobulin-like fold
evm.model.scaffold_1.790	180090b662fca12e23561a64df9fa958	2963	Gene3D	G3DSA:2.60.40.10	Immunoglobulins	1834	1924	3.2E-19	T	23-09-2024	IPR013783	Immunoglobulin-like fold
evm.model.scaffold_1.790	180090b662fca12e23561a64df9fa958	2963	FunFam	G3DSA:2.60.40.10:FF:001145	Jitterbug, isoform I	2836	2935	3.0E-40	T	23-09-2024	-	-
evm.model.scaffold_1.790	180090b662fca12e23561a64df9fa958	2963	ProSitePatterns	PS00019	Actinin-type actin-binding domain signature 1.	41	50	-	T	23-09-2024	IPR001589	Actinin-type actin-binding domain, conserved site
evm.model.scaffold_1.790	180090b662fca12e23561a64df9fa958	2963	SUPERFAMILY	SSF81296	E set domains	2254	2370	1.34E-24	T	23-09-2024	IPR014756	Immunoglobulin E-set
evm.model.scaffold_1.790	180090b662fca12e23561a64df9fa958	2963	SUPERFAMILY	SSF81296	E set domains	457	548	3.07E-15	T	23-09-2024	IPR014756	Immunoglobulin E-set
evm.model.scaffold_1.790	180090b662fca12e23561a64df9fa958	2963	ProSiteProfiles	PS50194	Filamin/ABP280 repeat profile.	560	633	19.492838	T	23-09-2024	IPR017868	Filamin/ABP280 repeat-like
evm.model.scaffold_1.790	180090b662fca12e23561a64df9fa958	2963	ProSiteProfiles	PS50194	Filamin/ABP280 repeat profile.	1122	1199	17.170858	T	23-09-2024	IPR017868	Filamin/ABP280 repeat-like
evm.model.scaffold_1.790	180090b662fca12e23561a64df9fa958	2963	Gene3D	G3DSA:2.60.40.10	Immunoglobulins	2463	2554	2.6E-14	T	23-09-2024	IPR013783	Immunoglobulin-like fold
evm.model.scaffold_1.790	180090b662fca12e23561a64df9fa958	2963	ProSiteProfiles	PS50194	Filamin/ABP280 repeat profile.	1664	1739	20.150391	T	23-09-2024	IPR017868	Filamin/ABP280 repeat-like
evm.model.scaffold_1.790	180090b662fca12e23561a64df9fa958	2963	ProSiteProfiles	PS50194	Filamin/ABP280 repeat profile.	1749	1829	22.862793	T	23-09-2024	IPR017868	Filamin/ABP280 repeat-like
evm.model.scaffold_1.790	180090b662fca12e23561a64df9fa958	2963	SUPERFAMILY	SSF81296	E set domains	1305	1384	1.07E-15	T	23-09-2024	IPR014756	Immunoglobulin E-set
evm.model.scaffold_1.790	180090b662fca12e23561a64df9fa958	2963	Gene3D	G3DSA:1.10.418.10	-	24	149	6.8E-38	T	23-09-2024	IPR036872	CH domain superfamily
evm.model.scaffold_1.790	180090b662fca12e23561a64df9fa958	2963	MobiDBLite	mobidb-lite	consensus disorder prediction	629	885	-	T	23-09-2024	-	-
evm.model.scaffold_1.790	180090b662fca12e23561a64df9fa958	2963	ProSiteProfiles	PS50021	Calponin homology (CH) domain profile.	154	257	16.006849	T	23-09-2024	IPR001715	Calponin homology domain
evm.model.scaffold_1.790	180090b662fca12e23561a64df9fa958	2963	ProSiteProfiles	PS50194	Filamin/ABP280 repeat profile.	1291	1380	16.657145	T	23-09-2024	IPR017868	Filamin/ABP280 repeat-like
evm.model.scaffold_1.790	180090b662fca12e23561a64df9fa958	2963	ProSiteProfiles	PS50194	Filamin/ABP280 repeat profile.	2645	2738	24.095703	T	23-09-2024	IPR017868	Filamin/ABP280 repeat-like
evm.model.scaffold_1.790	180090b662fca12e23561a64df9fa958	2963	ProSiteProfiles	PS50194	Filamin/ABP280 repeat profile.	2739	2832	28.698566	T	23-09-2024	IPR017868	Filamin/ABP280 repeat-like
evm.model.scaffold_1.790	180090b662fca12e23561a64df9fa958	2963	ProSiteProfiles	PS50194	Filamin/ABP280 repeat profile.	359	453	11.889893	T	23-09-2024	IPR017868	Filamin/ABP280 repeat-like
evm.model.scaffold_1.790	180090b662fca12e23561a64df9fa958	2963	SUPERFAMILY	SSF81296	E set domains	1029	1114	1.2E-12	T	23-09-2024	IPR014756	Immunoglobulin E-set
evm.model.scaffold_1.790	180090b662fca12e23561a64df9fa958	2963	Pfam	PF00630	Filamin/ABP280 repeat	1592	1648	9.2E-9	T	23-09-2024	IPR017868	Filamin/ABP280 repeat-like
evm.model.scaffold_1.790	180090b662fca12e23561a64df9fa958	2963	Pfam	PF00630	Filamin/ABP280 repeat	1664	1735	1.6E-6	T	23-09-2024	IPR017868	Filamin/ABP280 repeat-like
evm.model.scaffold_1.790	180090b662fca12e23561a64df9fa958	2963	Pfam	PF00630	Filamin/ABP280 repeat	1744	1825	5.3E-10	T	23-09-2024	IPR017868	Filamin/ABP280 repeat-like
evm.model.scaffold_1.790	180090b662fca12e23561a64df9fa958	2963	Pfam	PF00630	Filamin/ABP280 repeat	1831	1914	7.4E-9	T	23-09-2024	IPR017868	Filamin/ABP280 repeat-like
evm.model.scaffold_1.790	180090b662fca12e23561a64df9fa958	2963	Pfam	PF00630	Filamin/ABP280 repeat	2836	2925	2.8E-13	T	23-09-2024	IPR017868	Filamin/ABP280 repeat-like
evm.model.scaffold_1.790	180090b662fca12e23561a64df9fa958	2963	Pfam	PF00630	Filamin/ABP280 repeat	2010	2094	9.3E-10	T	23-09-2024	IPR017868	Filamin/ABP280 repeat-like
evm.model.scaffold_1.790	180090b662fca12e23561a64df9fa958	2963	Pfam	PF00630	Filamin/ABP280 repeat	2742	2829	5.1E-12	T	23-09-2024	IPR017868	Filamin/ABP280 repeat-like
evm.model.scaffold_1.790	180090b662fca12e23561a64df9fa958	2963	Pfam	PF00630	Filamin/ABP280 repeat	2277	2362	1.2E-8	T	23-09-2024	IPR017868	Filamin/ABP280 repeat-like
evm.model.scaffold_1.790	180090b662fca12e23561a64df9fa958	2963	Pfam	PF00630	Filamin/ABP280 repeat	1303	1376	6.2E-6	T	23-09-2024	IPR017868	Filamin/ABP280 repeat-like
evm.model.scaffold_1.790	180090b662fca12e23561a64df9fa958	2963	Pfam	PF00630	Filamin/ABP280 repeat	558	629	5.9E-8	T	23-09-2024	IPR017868	Filamin/ABP280 repeat-like
evm.model.scaffold_1.790	180090b662fca12e23561a64df9fa958	2963	Pfam	PF00630	Filamin/ABP280 repeat	2649	2734	1.2E-7	T	23-09-2024	IPR017868	Filamin/ABP280 repeat-like
evm.model.scaffold_1.790	180090b662fca12e23561a64df9fa958	2963	Pfam	PF00630	Filamin/ABP280 repeat	1483	1556	5.1E-9	T	23-09-2024	IPR017868	Filamin/ABP280 repeat-like
evm.model.scaffold_1.790	180090b662fca12e23561a64df9fa958	2963	Pfam	PF00630	Filamin/ABP280 repeat	2463	2544	1.2E-6	T	23-09-2024	IPR017868	Filamin/ABP280 repeat-like
evm.model.scaffold_1.790	180090b662fca12e23561a64df9fa958	2963	SUPERFAMILY	SSF81296	E set domains	2722	2835	1.73E-27	T	23-09-2024	IPR014756	Immunoglobulin E-set
evm.model.scaffold_1.790	180090b662fca12e23561a64df9fa958	2963	SUPERFAMILY	SSF81296	E set domains	2177	2274	1.68E-15	T	23-09-2024	IPR014756	Immunoglobulin E-set
evm.model.scaffold_1.790	180090b662fca12e23561a64df9fa958	2963	Gene3D	G3DSA:1.10.418.10	-	259	368	2.1E-20	T	23-09-2024	IPR036872	CH domain superfamily
evm.model.scaffold_1.790	180090b662fca12e23561a64df9fa958	2963	Gene3D	G3DSA:1.10.418.10	-	150	258	1.3E-28	T	23-09-2024	IPR036872	CH domain superfamily
evm.model.scaffold_1.790	180090b662fca12e23561a64df9fa958	2963	ProSiteProfiles	PS50194	Filamin/ABP280 repeat profile.	1021	1112	17.314697	T	23-09-2024	IPR017868	Filamin/ABP280 repeat-like
evm.model.scaffold_1.790	180090b662fca12e23561a64df9fa958	2963	CDD	cd21227	CH_jitterbug-like_rpt1	37	149	8.18295E-62	T	23-09-2024	-	-
evm.model.scaffold_1.790	180090b662fca12e23561a64df9fa958	2963	SMART	SM00557	flmn_3	1475	1563	2.4E-17	T	23-09-2024	IPR001298	Filamin/ABP280 repeat
evm.model.scaffold_1.790	180090b662fca12e23561a64df9fa958	2963	SMART	SM00557	flmn_3	2462	2550	1.8E-11	T	23-09-2024	IPR001298	Filamin/ABP280 repeat
evm.model.scaffold_1.790	180090b662fca12e23561a64df9fa958	2963	SMART	SM00557	flmn_3	1025	1112	7.2E-5	T	23-09-2024	IPR001298	Filamin/ABP280 repeat
evm.model.scaffold_1.790	180090b662fca12e23561a64df9fa958	2963	SMART	SM00557	flmn_3	2012	2100	9.9E-17	T	23-09-2024	IPR001298	Filamin/ABP280 repeat
evm.model.scaffold_1.790	180090b662fca12e23561a64df9fa958	2963	SMART	SM00557	flmn_3	1114	1202	7.8E-14	T	23-09-2024	IPR001298	Filamin/ABP280 repeat
evm.model.scaffold_1.790	180090b662fca12e23561a64df9fa958	2963	SMART	SM00557	flmn_3	2837	2932	3.3E-32	T	23-09-2024	IPR001298	Filamin/ABP280 repeat
evm.model.scaffold_1.790	180090b662fca12e23561a64df9fa958	2963	SMART	SM00557	flmn_3	457	546	1.8E-4	T	23-09-2024	IPR001298	Filamin/ABP280 repeat
evm.model.scaffold_1.790	180090b662fca12e23561a64df9fa958	2963	SMART	SM00557	flmn_3	1384	1474	7.9E-13	T	23-09-2024	IPR001298	Filamin/ABP280 repeat
evm.model.scaffold_1.790	180090b662fca12e23561a64df9fa958	2963	SMART	SM00557	flmn_3	2370	2461	4.5E-11	T	23-09-2024	IPR001298	Filamin/ABP280 repeat
evm.model.scaffold_1.790	180090b662fca12e23561a64df9fa958	2963	SMART	SM00557	flmn_3	1923	2011	1.3E-10	T	23-09-2024	IPR001298	Filamin/ABP280 repeat
evm.model.scaffold_1.790	180090b662fca12e23561a64df9fa958	2963	SMART	SM00557	flmn_3	2743	2835	4.2E-31	T	23-09-2024	IPR001298	Filamin/ABP280 repeat
evm.model.scaffold_1.790	180090b662fca12e23561a64df9fa958	2963	SMART	SM00557	flmn_3	1833	1921	3.6E-22	T	23-09-2024	IPR001298	Filamin/ABP280 repeat
evm.model.scaffold_1.790	180090b662fca12e23561a64df9fa958	2963	SMART	SM00557	flmn_3	1564	1655	1.2E-16	T	23-09-2024	IPR001298	Filamin/ABP280 repeat
evm.model.scaffold_1.790	180090b662fca12e23561a64df9fa958	2963	SMART	SM00557	flmn_3	2276	2369	1.2E-19	T	23-09-2024	IPR001298	Filamin/ABP280 repeat
evm.model.scaffold_1.790	180090b662fca12e23561a64df9fa958	2963	SMART	SM00557	flmn_3	1297	1383	2.8E-17	T	23-09-2024	IPR001298	Filamin/ABP280 repeat
evm.model.scaffold_1.790	180090b662fca12e23561a64df9fa958	2963	SMART	SM00557	flmn_3	1743	1832	6.7E-16	T	23-09-2024	IPR001298	Filamin/ABP280 repeat
evm.model.scaffold_1.790	180090b662fca12e23561a64df9fa958	2963	SMART	SM00557	flmn_3	2649	2741	6.1E-21	T	23-09-2024	IPR001298	Filamin/ABP280 repeat
evm.model.scaffold_1.790	180090b662fca12e23561a64df9fa958	2963	SMART	SM00557	flmn_3	548	636	4.5E-6	T	23-09-2024	IPR001298	Filamin/ABP280 repeat
evm.model.scaffold_1.790	180090b662fca12e23561a64df9fa958	2963	SMART	SM00557	flmn_3	1203	1296	1.3E-4	T	23-09-2024	IPR001298	Filamin/ABP280 repeat
evm.model.scaffold_1.790	180090b662fca12e23561a64df9fa958	2963	SMART	SM00557	flmn_3	2183	2274	1.0E-12	T	23-09-2024	IPR001298	Filamin/ABP280 repeat
evm.model.scaffold_1.790	180090b662fca12e23561a64df9fa958	2963	SMART	SM00557	flmn_3	364	456	0.0046	T	23-09-2024	IPR001298	Filamin/ABP280 repeat
evm.model.scaffold_1.790	180090b662fca12e23561a64df9fa958	2963	SMART	SM00557	flmn_3	1656	1742	1.0E-22	T	23-09-2024	IPR001298	Filamin/ABP280 repeat
evm.model.scaffold_1.790	180090b662fca12e23561a64df9fa958	2963	ProSiteProfiles	PS50194	Filamin/ABP280 repeat profile.	2833	2929	30.054768	T	23-09-2024	IPR017868	Filamin/ABP280 repeat-like
evm.model.scaffold_1.790	180090b662fca12e23561a64df9fa958	2963	ProSiteProfiles	PS50021	Calponin homology (CH) domain profile.	39	148	23.102083	T	23-09-2024	IPR001715	Calponin homology domain
evm.model.scaffold_1.790	180090b662fca12e23561a64df9fa958	2963	ProSiteProfiles	PS50194	Filamin/ABP280 repeat profile.	2272	2366	20.006552	T	23-09-2024	IPR017868	Filamin/ABP280 repeat-like
evm.model.scaffold_1.790	180090b662fca12e23561a64df9fa958	2963	Gene3D	G3DSA:2.60.40.10	Immunoglobulins	2741	2833	3.4E-25	T	23-09-2024	IPR013783	Immunoglobulin-like fold
evm.model.scaffold_1.790	180090b662fca12e23561a64df9fa958	2963	Gene3D	G3DSA:2.60.40.10	Immunoglobulins	2834	2938	1.2E-26	T	23-09-2024	IPR013783	Immunoglobulin-like fold
evm.model.scaffold_1.790	180090b662fca12e23561a64df9fa958	2963	Gene3D	G3DSA:2.60.40.10	Immunoglobulins	1301	1385	3.8E-17	T	23-09-2024	IPR013783	Immunoglobulin-like fold
evm.model.scaffold_1.790	180090b662fca12e23561a64df9fa958	2963	Gene3D	G3DSA:2.60.40.10	Immunoglobulins	373	455	1.0E-8	T	23-09-2024	IPR013783	Immunoglobulin-like fold
evm.model.scaffold_1.790	180090b662fca12e23561a64df9fa958	2963	MobiDBLite	mobidb-lite	consensus disorder prediction	683	793	-	T	23-09-2024	-	-
evm.model.scaffold_1.790	180090b662fca12e23561a64df9fa958	2963	ProSiteProfiles	PS50194	Filamin/ABP280 repeat profile.	2364	2458	21.609335	T	23-09-2024	IPR017868	Filamin/ABP280 repeat-like
evm.model.scaffold_1.790	180090b662fca12e23561a64df9fa958	2963	Pfam	PF00307	Calponin homology (CH) domain	156	254	5.6E-12	T	23-09-2024	IPR001715	Calponin homology domain
evm.model.scaffold_1.790	180090b662fca12e23561a64df9fa958	2963	Pfam	PF00307	Calponin homology (CH) domain	41	148	7.4E-21	T	23-09-2024	IPR001715	Calponin homology domain
evm.model.scaffold_1.790	180090b662fca12e23561a64df9fa958	2963	Pfam	PF00307	Calponin homology (CH) domain	262	356	1.9E-9	T	23-09-2024	IPR001715	Calponin homology domain
evm.model.scaffold_1.790	180090b662fca12e23561a64df9fa958	2963	SUPERFAMILY	SSF81296	E set domains	2008	2100	1.8E-19	T	23-09-2024	IPR014756	Immunoglobulin E-set
evm.model.scaffold_1.790	180090b662fca12e23561a64df9fa958	2963	ProSiteProfiles	PS50194	Filamin/ABP280 repeat profile.	2179	2271	17.02702	T	23-09-2024	IPR017868	Filamin/ABP280 repeat-like
evm.model.scaffold_1.790	180090b662fca12e23561a64df9fa958	2963	MobiDBLite	mobidb-lite	consensus disorder prediction	835	865	-	T	23-09-2024	-	-
evm.model.scaffold_1.790	180090b662fca12e23561a64df9fa958	2963	PANTHER	PTHR38537	JITTERBUG, ISOFORM N	1277	2498	0.0	T	23-09-2024	IPR044801	Filamin family
evm.model.scaffold_1.790	180090b662fca12e23561a64df9fa958	2963	ProSiteProfiles	PS50194	Filamin/ABP280 repeat profile.	1840	1918	21.732626	T	23-09-2024	IPR017868	Filamin/ABP280 repeat-like
evm.model.scaffold_1.790	180090b662fca12e23561a64df9fa958	2963	SUPERFAMILY	SSF81296	E set domains	555	639	1.0E-15	T	23-09-2024	IPR014756	Immunoglobulin E-set
evm.model.scaffold_1.790	180090b662fca12e23561a64df9fa958	2963	SMART	SM00033	ch_5	156	252	1.2E-12	T	23-09-2024	IPR001715	Calponin homology domain
evm.model.scaffold_1.790	180090b662fca12e23561a64df9fa958	2963	SMART	SM00033	ch_5	41	146	9.5E-26	T	23-09-2024	IPR001715	Calponin homology domain
evm.model.scaffold_1.790	180090b662fca12e23561a64df9fa958	2963	SMART	SM00033	ch_5	259	355	1.8E-4	T	23-09-2024	IPR001715	Calponin homology domain
evm.model.scaffold_1.790	180090b662fca12e23561a64df9fa958	2963	ProSiteProfiles	PS50194	Filamin/ABP280 repeat profile.	2545	2640	9.280233	T	23-09-2024	IPR017868	Filamin/ABP280 repeat-like
evm.model.scaffold_1.790	180090b662fca12e23561a64df9fa958	2963	MobiDBLite	mobidb-lite	consensus disorder prediction	636	657	-	T	23-09-2024	-	-
evm.model.scaffold_1.790	180090b662fca12e23561a64df9fa958	2963	SUPERFAMILY	SSF81296	E set domains	1115	1201	1.87E-14	T	23-09-2024	IPR014756	Immunoglobulin E-set
evm.model.scaffold_1.790	180090b662fca12e23561a64df9fa958	2963	SUPERFAMILY	SSF81296	E set domains	2464	2549	5.67E-14	T	23-09-2024	IPR014756	Immunoglobulin E-set
evm.model.scaffold_1.790	180090b662fca12e23561a64df9fa958	2963	ProSiteProfiles	PS50194	Filamin/ABP280 repeat profile.	458	543	15.77356	T	23-09-2024	IPR017868	Filamin/ABP280 repeat-like
evm.model.scaffold_1.790	180090b662fca12e23561a64df9fa958	2963	ProSiteProfiles	PS50194	Filamin/ABP280 repeat profile.	1916	2008	18.670898	T	23-09-2024	IPR017868	Filamin/ABP280 repeat-like
evm.model.scaffold_6.766	53b7e7800e608755de551a2afbd5d06b	222	MobiDBLite	mobidb-lite	consensus disorder prediction	1	79	-	T	23-09-2024	-	-
evm.model.scaffold_6.766	53b7e7800e608755de551a2afbd5d06b	222	MobiDBLite	mobidb-lite	consensus disorder prediction	1	59	-	T	23-09-2024	-	-
evm.model.scaffold_6.766	53b7e7800e608755de551a2afbd5d06b	222	MobiDBLite	mobidb-lite	consensus disorder prediction	170	200	-	T	23-09-2024	-	-
evm.model.scaffold_13.846	82a04c0789f28162ce9f91fe7bda6fa0	253	SMART	SM00692	dm3	19	87	6.9E-10	T	23-09-2024	IPR006612	THAP-type zinc finger
evm.model.scaffold_13.846	82a04c0789f28162ce9f91fe7bda6fa0	253	PANTHER	PTHR46927	AGAP005574-PA	6	160	9.2E-12	T	23-09-2024	-	-
evm.model.scaffold_13.846	82a04c0789f28162ce9f91fe7bda6fa0	253	ProSiteProfiles	PS50950	Zinc finger THAP-type profile	1	82	15.801741	T	23-09-2024	IPR006612	THAP-type zinc finger
evm.model.scaffold_13.846	82a04c0789f28162ce9f91fe7bda6fa0	253	SUPERFAMILY	SSF57716	Glucocorticoid receptor-like (DNA-binding domain)	1	85	3.85E-15	T	23-09-2024	-	-
evm.model.scaffold_13.846	82a04c0789f28162ce9f91fe7bda6fa0	253	Coils	Coil	Coil	191	218	-	T	23-09-2024	-	-
evm.model.scaffold_13.846	82a04c0789f28162ce9f91fe7bda6fa0	253	Pfam	PF05485	THAP domain	7	82	1.1E-15	T	23-09-2024	IPR006612	THAP-type zinc finger
evm.model.scaffold_13.846	82a04c0789f28162ce9f91fe7bda6fa0	253	Gene3D	G3DSA:6.20.210.20	THAP domain	2	70	1.6E-11	T	23-09-2024	IPR038441	THAP-type zinc finger superfamily
evm.model.scaffold_13.846	82a04c0789f28162ce9f91fe7bda6fa0	253	SMART	SM00980	THAP_2	3	88	3.0E-14	T	23-09-2024	IPR006612	THAP-type zinc finger
evm.model.scaffold_5.671	af9ea0ce722e868e5b63429d504ce421	523	Pfam	PF01425	Amidase	62	503	3.7E-77	T	23-09-2024	IPR023631	Amidase signature domain
evm.model.scaffold_5.671	af9ea0ce722e868e5b63429d504ce421	523	PANTHER	PTHR43372	FATTY-ACID AMIDE HYDROLASE	31	521	2.3E-161	T	23-09-2024	-	-
evm.model.scaffold_5.671	af9ea0ce722e868e5b63429d504ce421	523	SUPERFAMILY	SSF75304	Amidase signature (AS) enzymes	10	511	2.88E-110	T	23-09-2024	IPR036928	Amidase signature (AS) superfamily
evm.model.scaffold_5.671	af9ea0ce722e868e5b63429d504ce421	523	Gene3D	G3DSA:3.90.1300.10	Amidase signature (AS) domain	35	515	2.3E-106	T	23-09-2024	IPR036928	Amidase signature (AS) superfamily
evm.model.scaffold_11.357	147f990298d8b854f8491f3d3f1287d1	567	MobiDBLite	mobidb-lite	consensus disorder prediction	538	557	-	T	23-09-2024	-	-
evm.model.scaffold_11.357	147f990298d8b854f8491f3d3f1287d1	567	FunFam	G3DSA:3.30.40.10:FF:000172	E3 ubiquitin-protein ligase RAD18	1	92	5.8E-28	T	23-09-2024	-	-
evm.model.scaffold_11.357	147f990298d8b854f8491f3d3f1287d1	567	ProSitePatterns	PS00518	Zinc finger RING-type signature.	34	43	-	T	23-09-2024	IPR017907	Zinc finger, RING-type, conserved site
evm.model.scaffold_11.357	147f990298d8b854f8491f3d3f1287d1	567	Gene3D	G3DSA:3.30.40.10	Zinc/RING finger domain, C3HC4 (zinc finger)	3	91	1.0E-18	T	23-09-2024	IPR013083	Zinc finger, RING/FYVE/PHD-type
evm.model.scaffold_11.357	147f990298d8b854f8491f3d3f1287d1	567	ProSiteProfiles	PS50800	SAP motif profile.	232	266	11.024835	T	23-09-2024	IPR003034	SAP domain
evm.model.scaffold_11.357	147f990298d8b854f8491f3d3f1287d1	567	MobiDBLite	mobidb-lite	consensus disorder prediction	538	567	-	T	23-09-2024	-	-
evm.model.scaffold_11.357	147f990298d8b854f8491f3d3f1287d1	567	MobiDBLite	mobidb-lite	consensus disorder prediction	425	448	-	T	23-09-2024	-	-
evm.model.scaffold_11.357	147f990298d8b854f8491f3d3f1287d1	567	Pfam	PF13923	Zinc finger, C3HC4 type (RING finger)	19	56	8.4E-9	T	23-09-2024	-	-
evm.model.scaffold_11.357	147f990298d8b854f8491f3d3f1287d1	567	SMART	SM00184	ring_2	19	56	4.6E-6	T	23-09-2024	IPR001841	Zinc finger, RING-type
evm.model.scaffold_11.357	147f990298d8b854f8491f3d3f1287d1	567	PANTHER	PTHR14134	E3 UBIQUITIN-PROTEIN LIGASE RAD18	3	383	4.3E-59	T	23-09-2024	IPR039577	E3 ubiquitin-protein ligase Rad18
evm.model.scaffold_11.357	147f990298d8b854f8491f3d3f1287d1	567	ProSiteProfiles	PS51908	Zinc finger UBZ4-type profile.	185	212	11.363564	T	23-09-2024	IPR006642	Rad18, zinc finger UBZ4-type
evm.model.scaffold_11.357	147f990298d8b854f8491f3d3f1287d1	567	Coils	Coil	Coil	304	324	-	T	23-09-2024	-	-
evm.model.scaffold_11.357	147f990298d8b854f8491f3d3f1287d1	567	ProSiteProfiles	PS50089	Zinc finger RING-type profile.	19	56	11.943417	T	23-09-2024	IPR001841	Zinc finger, RING-type
evm.model.scaffold_11.357	147f990298d8b854f8491f3d3f1287d1	567	SUPERFAMILY	SSF57850	RING/U-box	11	77	7.07E-16	T	23-09-2024	-	-
evm.model.scaffold_11.357	147f990298d8b854f8491f3d3f1287d1	567	SMART	SM00734	c2hc_5	185	208	4.9E-4	T	23-09-2024	IPR006642	Rad18, zinc finger UBZ4-type
evm.model.scaffold_11.357	147f990298d8b854f8491f3d3f1287d1	567	Gene3D	G3DSA:3.30.160.60	Classic Zinc Finger	183	212	2.2E-7	T	23-09-2024	-	-
evm.model.scaffold_11.357	147f990298d8b854f8491f3d3f1287d1	567	CDD	cd16529	RING-HC_RAD18	13	65	4.38908E-24	T	23-09-2024	-	-
evm.model.scaffold_11.357	147f990298d8b854f8491f3d3f1287d1	567	FunFam	G3DSA:3.30.160.60:FF:000331	E3 ubiquitin-protein ligase RAD18	182	211	5.4E-11	T	23-09-2024	-	-
evm.model.scaffold_11.357	147f990298d8b854f8491f3d3f1287d1	567	SMART	SM00513	sap_9	232	266	3.2E-6	T	23-09-2024	IPR003034	SAP domain
evm.model.scaffold_2.642	ee21c8af0ba1b6872227650dd82cd36d	859	Gene3D	G3DSA:3.40.50.300	-	580	857	1.2E-72	T	23-09-2024	IPR027417	P-loop containing nucleoside triphosphate hydrolase
evm.model.scaffold_2.642	ee21c8af0ba1b6872227650dd82cd36d	859	MobiDBLite	mobidb-lite	consensus disorder prediction	46	67	-	T	23-09-2024	-	-
evm.model.scaffold_2.642	ee21c8af0ba1b6872227650dd82cd36d	859	PANTHER	PTHR11361	DNA MISMATCH REPAIR PROTEIN MUTS FAMILY MEMBER	60	811	3.7E-103	T	23-09-2024	IPR045076	DNA mismatch repair MutS family
evm.model.scaffold_2.642	ee21c8af0ba1b6872227650dd82cd36d	859	SUPERFAMILY	SSF52540	P-loop containing nucleoside triphosphate hydrolases	579	809	4.32E-33	T	23-09-2024	IPR027417	P-loop containing nucleoside triphosphate hydrolase
evm.model.scaffold_2.642	ee21c8af0ba1b6872227650dd82cd36d	859	MobiDBLite	mobidb-lite	consensus disorder prediction	1	23	-	T	23-09-2024	-	-
evm.model.scaffold_2.642	ee21c8af0ba1b6872227650dd82cd36d	859	Pfam	PF05192	MutS domain III	258	570	1.2E-16	T	23-09-2024	IPR007696	DNA mismatch repair protein MutS, core
evm.model.scaffold_2.642	ee21c8af0ba1b6872227650dd82cd36d	859	Pfam	PF00488	MutS domain V	622	808	7.0E-42	T	23-09-2024	IPR000432	DNA mismatch repair protein MutS, C-terminal
evm.model.scaffold_2.642	ee21c8af0ba1b6872227650dd82cd36d	859	SMART	SM00534	mutATP5	618	808	5.8E-42	T	23-09-2024	IPR000432	DNA mismatch repair protein MutS, C-terminal
evm.model.scaffold_2.642	ee21c8af0ba1b6872227650dd82cd36d	859	Gene3D	G3DSA:1.10.1420.10	-	414	546	5.0E-8	T	23-09-2024	-	-
evm.model.scaffold_2.642	ee21c8af0ba1b6872227650dd82cd36d	859	SMART	SM00533	DNAend	284	603	3.9E-30	T	23-09-2024	IPR007696	DNA mismatch repair protein MutS, core
evm.model.scaffold_2.642	ee21c8af0ba1b6872227650dd82cd36d	859	Gene3D	G3DSA:1.10.1420.10	-	253	413	5.2E-22	T	23-09-2024	-	-
evm.model.scaffold_2.642	ee21c8af0ba1b6872227650dd82cd36d	859	SUPERFAMILY	SSF48334	DNA repair protein MutS, domain III	256	576	6.67E-44	T	23-09-2024	IPR036187	DNA mismatch repair protein MutS, core domain superfamily
evm.model.scaffold_17.18	e0ab37879fccaecece48214deb89f74e	306	Pfam	PF00665	Integrase core domain	32	122	8.4E-13	T	23-09-2024	IPR001584	Integrase, catalytic core
evm.model.scaffold_17.18	e0ab37879fccaecece48214deb89f74e	306	ProSiteProfiles	PS50994	Integrase catalytic domain profile.	17	187	23.765116	T	23-09-2024	IPR001584	Integrase, catalytic core
evm.model.scaffold_17.18	e0ab37879fccaecece48214deb89f74e	306	PANTHER	PTHR46585	INTEGRASE CORE DOMAIN CONTAINING PROTEIN	6	302	2.8E-96	T	23-09-2024	-	-
evm.model.scaffold_17.18	e0ab37879fccaecece48214deb89f74e	306	Gene3D	G3DSA:3.30.420.10	-	31	185	1.7E-31	T	23-09-2024	IPR036397	Ribonuclease H superfamily
evm.model.scaffold_17.18	e0ab37879fccaecece48214deb89f74e	306	ProSiteProfiles	PS50013	Chromo and chromo shadow domain profile.	272	306	10.729401	T	23-09-2024	IPR000953	Chromo/chromo shadow domain
evm.model.scaffold_17.18	e0ab37879fccaecece48214deb89f74e	306	SUPERFAMILY	SSF53098	Ribonuclease H-like	25	181	6.58E-30	T	23-09-2024	IPR012337	Ribonuclease H-like superfamily
evm.model.scaffold_17.67	3183cceaa82b93fbc3724e5f0992de7f	165	Pfam	PF13843	Transposase IS4	5	64	4.4E-8	T	23-09-2024	IPR029526	PiggyBac transposable element-derived protein
evm.model.scaffold_17.67	3183cceaa82b93fbc3724e5f0992de7f	165	PANTHER	PTHR46599	PIGGYBAC TRANSPOSABLE ELEMENT-DERIVED PROTEIN 4	6	161	5.4E-14	T	23-09-2024	-	-
evm.model.scaffold_8.595	c0e09f0678f2dc8cbeb2bcf9923b79a0	627	SUPERFAMILY	SSF52540	P-loop containing nucleoside triphosphate hydrolases	405	626	2.21E-41	T	23-09-2024	IPR027417	P-loop containing nucleoside triphosphate hydrolase
evm.model.scaffold_8.595	c0e09f0678f2dc8cbeb2bcf9923b79a0	627	Gene3D	G3DSA:1.20.120.140	-	283	389	1.8E-23	T	23-09-2024	IPR042101	Signal recognition particle SRP54, N-terminal domain superfamily
evm.model.scaffold_8.595	c0e09f0678f2dc8cbeb2bcf9923b79a0	627	PANTHER	PTHR43134	SIGNAL RECOGNITION PARTICLE RECEPTOR SUBUNIT ALPHA	59	627	3.2E-139	T	23-09-2024	-	-
evm.model.scaffold_8.595	c0e09f0678f2dc8cbeb2bcf9923b79a0	627	MobiDBLite	mobidb-lite	consensus disorder prediction	136	182	-	T	23-09-2024	-	-
evm.model.scaffold_8.595	c0e09f0678f2dc8cbeb2bcf9923b79a0	627	Pfam	PF04086	Signal recognition particle, alpha subunit, N-terminal	29	279	4.6E-54	T	23-09-2024	IPR007222	Signal recognition particle receptor, alpha subunit, N-terminal
evm.model.scaffold_8.595	c0e09f0678f2dc8cbeb2bcf9923b79a0	627	SMART	SM00962	SRP54_3	408	627	6.8E-83	T	23-09-2024	IPR000897	Signal recognition particle, SRP54 subunit, GTPase domain
evm.model.scaffold_8.595	c0e09f0678f2dc8cbeb2bcf9923b79a0	627	MobiDBLite	mobidb-lite	consensus disorder prediction	215	267	-	T	23-09-2024	-	-
evm.model.scaffold_8.595	c0e09f0678f2dc8cbeb2bcf9923b79a0	627	CDD	cd14826	SR_alpha_SRX	3	114	5.41801E-48	T	23-09-2024	-	-
evm.model.scaffold_8.595	c0e09f0678f2dc8cbeb2bcf9923b79a0	627	ProSitePatterns	PS00300	SRP54-type proteins GTP-binding domain signature.	600	613	-	T	23-09-2024	IPR000897	Signal recognition particle, SRP54 subunit, GTPase domain
evm.model.scaffold_8.595	c0e09f0678f2dc8cbeb2bcf9923b79a0	627	SMART	SM00382	AAA_5	407	560	4.4E-7	T	23-09-2024	IPR003593	AAA+ ATPase domain
evm.model.scaffold_8.595	c0e09f0678f2dc8cbeb2bcf9923b79a0	627	SUPERFAMILY	SSF64356	SNARE-like	1	123	9.16E-40	T	23-09-2024	IPR011012	Longin-like domain superfamily
evm.model.scaffold_8.595	c0e09f0678f2dc8cbeb2bcf9923b79a0	627	FunFam	G3DSA:3.30.450.60:FF:000015	Signal recognition particle receptor subunit alpha	1	120	1.7E-51	T	23-09-2024	-	-
evm.model.scaffold_8.595	c0e09f0678f2dc8cbeb2bcf9923b79a0	627	Pfam	PF00448	SRP54-type protein, GTPase domain	409	626	2.4E-48	T	23-09-2024	IPR000897	Signal recognition particle, SRP54 subunit, GTPase domain
evm.model.scaffold_8.595	c0e09f0678f2dc8cbeb2bcf9923b79a0	627	Pfam	PF02881	SRP54-type protein, helical bundle domain	307	379	2.2E-8	T	23-09-2024	IPR013822	Signal recognition particle SRP54, helical bundle
evm.model.scaffold_8.595	c0e09f0678f2dc8cbeb2bcf9923b79a0	627	CDD	cd17876	SRalpha_C	409	625	1.78639E-148	T	23-09-2024	-	-
evm.model.scaffold_8.595	c0e09f0678f2dc8cbeb2bcf9923b79a0	627	SUPERFAMILY	SSF47364	Domain of the SRP/SRP receptor G-proteins	306	389	9.12E-12	T	23-09-2024	IPR036225	SRP/SRP receptor, N-terminal
evm.model.scaffold_8.595	c0e09f0678f2dc8cbeb2bcf9923b79a0	627	MobiDBLite	mobidb-lite	consensus disorder prediction	217	243	-	T	23-09-2024	-	-
evm.model.scaffold_8.595	c0e09f0678f2dc8cbeb2bcf9923b79a0	627	MobiDBLite	mobidb-lite	consensus disorder prediction	251	266	-	T	23-09-2024	-	-
evm.model.scaffold_8.595	c0e09f0678f2dc8cbeb2bcf9923b79a0	627	Gene3D	G3DSA:3.40.50.300	-	392	627	3.8E-98	T	23-09-2024	IPR027417	P-loop containing nucleoside triphosphate hydrolase
evm.model.scaffold_8.595	c0e09f0678f2dc8cbeb2bcf9923b79a0	627	SMART	SM00963	SRP54_N_2	303	387	1.9E-6	T	23-09-2024	IPR013822	Signal recognition particle SRP54, helical bundle
evm.model.scaffold_8.595	c0e09f0678f2dc8cbeb2bcf9923b79a0	627	Gene3D	G3DSA:3.30.450.60	-	1	119	6.9E-44	T	23-09-2024	-	-
evm.model.scaffold_8.595	c0e09f0678f2dc8cbeb2bcf9923b79a0	627	FunFam	G3DSA:3.40.50.300:FF:000188	signal recognition particle receptor subunit alpha	392	627	2.8E-120	T	23-09-2024	-	-
evm.model.scaffold_7.22	8ecf62f6e980b659c4875f756207a75b	997	MobiDBLite	mobidb-lite	consensus disorder prediction	531	566	-	T	23-09-2024	-	-
evm.model.scaffold_7.22	8ecf62f6e980b659c4875f756207a75b	997	MobiDBLite	mobidb-lite	consensus disorder prediction	967	997	-	T	23-09-2024	-	-
evm.model.scaffold_7.22	8ecf62f6e980b659c4875f756207a75b	997	MobiDBLite	mobidb-lite	consensus disorder prediction	974	990	-	T	23-09-2024	-	-
evm.model.scaffold_7.22	8ecf62f6e980b659c4875f756207a75b	997	MobiDBLite	mobidb-lite	consensus disorder prediction	742	765	-	T	23-09-2024	-	-
evm.model.scaffold_12.767	538ec55ef4462f0910fb7586b6817f09	1144	ProSiteProfiles	PS51194	Superfamilies 1 and 2 helicase C-terminal domain profile.	375	544	17.096676	T	23-09-2024	IPR001650	Helicase, C-terminal
evm.model.scaffold_12.767	538ec55ef4462f0910fb7586b6817f09	1144	FunFam	G3DSA:1.20.120.1080:FF:000005	ATP-dependent helicase HrpA	550	647	3.8E-28	T	23-09-2024	-	-
evm.model.scaffold_12.767	538ec55ef4462f0910fb7586b6817f09	1144	SMART	SM00490	helicmild6	404	504	1.1E-19	T	23-09-2024	IPR001650	Helicase, C-terminal
evm.model.scaffold_12.767	538ec55ef4462f0910fb7586b6817f09	1144	Pfam	PF00271	Helicase conserved C-terminal domain	382	504	8.3E-14	T	23-09-2024	IPR001650	Helicase, C-terminal
evm.model.scaffold_12.767	538ec55ef4462f0910fb7586b6817f09	1144	FunFam	G3DSA:3.40.50.300:FF:000540	probable ATP-dependent RNA helicase DHX34	343	521	1.1E-94	T	23-09-2024	-	-
evm.model.scaffold_12.767	538ec55ef4462f0910fb7586b6817f09	1144	Pfam	PF07717	Oligonucleotide/oligosaccharide-binding (OB)-fold	807	915	2.7E-9	T	23-09-2024	IPR011709	DEAD-box helicase, OB fold
evm.model.scaffold_12.767	538ec55ef4462f0910fb7586b6817f09	1144	SMART	SM00847	ha2_5	564	654	3.6E-21	T	23-09-2024	IPR007502	Helicase-associated domain
evm.model.scaffold_12.767	538ec55ef4462f0910fb7586b6817f09	1144	MobiDBLite	mobidb-lite	consensus disorder prediction	1	32	-	T	23-09-2024	-	-
evm.model.scaffold_12.767	538ec55ef4462f0910fb7586b6817f09	1144	SUPERFAMILY	SSF52540	P-loop containing nucleoside triphosphate hydrolases	166	662	3.87E-70	T	23-09-2024	IPR027417	P-loop containing nucleoside triphosphate hydrolase
evm.model.scaffold_12.767	538ec55ef4462f0910fb7586b6817f09	1144	CDD	cd18791	SF2_C_RHA	344	512	1.27144E-76	T	23-09-2024	-	-
evm.model.scaffold_12.767	538ec55ef4462f0910fb7586b6817f09	1144	Gene3D	G3DSA:3.40.50.300	-	343	522	3.3E-59	T	23-09-2024	IPR027417	P-loop containing nucleoside triphosphate hydrolase
evm.model.scaffold_12.767	538ec55ef4462f0910fb7586b6817f09	1144	SMART	SM00487	ultradead3	166	349	1.0E-25	T	23-09-2024	IPR014001	Helicase superfamily 1/2, ATP-binding domain
evm.model.scaffold_12.767	538ec55ef4462f0910fb7586b6817f09	1144	Gene3D	G3DSA:1.20.120.1080	-	551	647	2.5E-20	T	23-09-2024	-	-
evm.model.scaffold_12.767	538ec55ef4462f0910fb7586b6817f09	1144	PANTHER	PTHR18934	ATP-DEPENDENT RNA HELICASE	107	913	6.2E-183	T	23-09-2024	-	-
evm.model.scaffold_12.767	538ec55ef4462f0910fb7586b6817f09	1144	Coils	Coil	Coil	1085	1105	-	T	23-09-2024	-	-
evm.model.scaffold_12.767	538ec55ef4462f0910fb7586b6817f09	1144	Coils	Coil	Coil	775	795	-	T	23-09-2024	-	-
evm.model.scaffold_12.767	538ec55ef4462f0910fb7586b6817f09	1144	Gene3D	G3DSA:3.40.50.300	-	144	342	4.3E-74	T	23-09-2024	IPR027417	P-loop containing nucleoside triphosphate hydrolase
evm.model.scaffold_12.767	538ec55ef4462f0910fb7586b6817f09	1144	ProSiteProfiles	PS51192	Superfamilies 1 and 2 helicase ATP-binding type-1 domain profile.	178	338	17.991089	T	23-09-2024	IPR014001	Helicase superfamily 1/2, ATP-binding domain
evm.model.scaffold_12.767	538ec55ef4462f0910fb7586b6817f09	1144	FunFam	G3DSA:3.40.50.300:FF:000725	probable ATP-dependent RNA helicase DHX34	135	342	1.8E-93	T	23-09-2024	-	-
evm.model.scaffold_12.767	538ec55ef4462f0910fb7586b6817f09	1144	Pfam	PF04408	Helicase associated domain (HA2)	568	683	2.1E-14	T	23-09-2024	IPR007502	Helicase-associated domain
evm.model.scaffold_3.502	03dc901e58aea7bed576732418e874a8	783	ProSiteProfiles	PS50069	Cullin family profile.	382	651	55.89727	T	23-09-2024	IPR016158	Cullin homology domain
evm.model.scaffold_3.502	03dc901e58aea7bed576732418e874a8	783	SMART	SM00182	cul_2	412	563	3.2E-77	T	23-09-2024	IPR016158	Cullin homology domain
evm.model.scaffold_3.502	03dc901e58aea7bed576732418e874a8	783	SUPERFAMILY	SSF74788	Cullin repeat-like	25	380	1.62E-107	T	23-09-2024	IPR016159	Cullin repeat-like-containing domain superfamily
evm.model.scaffold_3.502	03dc901e58aea7bed576732418e874a8	783	MobiDBLite	mobidb-lite	consensus disorder prediction	574	598	-	T	23-09-2024	-	-
evm.model.scaffold_3.502	03dc901e58aea7bed576732418e874a8	783	SUPERFAMILY	SSF46785	Winged helix DNA-binding domain	696	783	4.35E-28	T	23-09-2024	IPR036390	Winged helix DNA-binding domain superfamily
evm.model.scaffold_3.502	03dc901e58aea7bed576732418e874a8	783	FunFam	G3DSA:3.30.230.130:FF:000002	cullin-3 isoform X1	500	696	8.2E-89	T	23-09-2024	-	-
evm.model.scaffold_3.502	03dc901e58aea7bed576732418e874a8	783	SUPERFAMILY	SSF75632	Cullin homology domain	376	691	1.06E-90	T	23-09-2024	IPR036317	Cullin homology domain superfamily
evm.model.scaffold_3.502	03dc901e58aea7bed576732418e874a8	783	MobiDBLite	mobidb-lite	consensus disorder prediction	570	598	-	T	23-09-2024	-	-
evm.model.scaffold_3.502	03dc901e58aea7bed576732418e874a8	783	PANTHER	PTHR11932	CULLIN	26	779	2.7E-237	T	23-09-2024	IPR045093	Cullin
evm.model.scaffold_3.502	03dc901e58aea7bed576732418e874a8	783	Gene3D	G3DSA:1.20.1310.10	Cullin Repeats	17	148	2.1E-48	T	23-09-2024	-	-
evm.model.scaffold_3.502	03dc901e58aea7bed576732418e874a8	783	Gene3D	G3DSA:3.30.230.130	Cullin; Chain C, Domain 2	500	696	3.5E-50	T	23-09-2024	-	-
evm.model.scaffold_3.502	03dc901e58aea7bed576732418e874a8	783	FunFam	G3DSA:1.20.1310.10:FF:000006	Cullin 3	18	148	8.7E-67	T	23-09-2024	-	-
evm.model.scaffold_3.502	03dc901e58aea7bed576732418e874a8	783	Pfam	PF00888	Cullin family	32	681	3.3E-221	T	23-09-2024	IPR001373	Cullin, N-terminal
evm.model.scaffold_3.502	03dc901e58aea7bed576732418e874a8	783	Gene3D	G3DSA:1.20.1310.10	Cullin Repeats	272	380	2.2E-29	T	23-09-2024	-	-
evm.model.scaffold_3.502	03dc901e58aea7bed576732418e874a8	783	Gene3D	G3DSA:1.20.1310.10	Cullin Repeats	381	493	5.6E-46	T	23-09-2024	-	-
evm.model.scaffold_3.502	03dc901e58aea7bed576732418e874a8	783	Gene3D	G3DSA:1.10.10.10	-	697	779	6.7E-36	T	23-09-2024	IPR036388	Winged helix-like DNA-binding domain superfamily
evm.model.scaffold_3.502	03dc901e58aea7bed576732418e874a8	783	FunFam	G3DSA:1.20.1310.10:FF:000001	Cullin 3	149	271	3.7E-46	T	23-09-2024	-	-
evm.model.scaffold_3.502	03dc901e58aea7bed576732418e874a8	783	Pfam	PF10557	Cullin protein neddylation domain	713	775	1.7E-25	T	23-09-2024	IPR019559	Cullin protein, neddylation domain
evm.model.scaffold_3.502	03dc901e58aea7bed576732418e874a8	783	FunFam	G3DSA:1.20.1310.10:FF:000002	cullin-3 isoform X1	381	493	3.3E-54	T	23-09-2024	-	-
evm.model.scaffold_3.502	03dc901e58aea7bed576732418e874a8	783	Gene3D	G3DSA:1.20.1310.10	Cullin Repeats	149	271	4.5E-39	T	23-09-2024	-	-
evm.model.scaffold_3.502	03dc901e58aea7bed576732418e874a8	783	SMART	SM00884	Cullin_Nedd8_2	710	777	9.4E-37	T	23-09-2024	IPR019559	Cullin protein, neddylation domain
evm.model.scaffold_3.502	03dc901e58aea7bed576732418e874a8	783	FunFam	G3DSA:1.10.10.10:FF:000091	Cullin 3	697	779	1.9E-46	T	23-09-2024	-	-
evm.model.scaffold_3.502	03dc901e58aea7bed576732418e874a8	783	FunFam	G3DSA:1.20.1310.10:FF:000005	Cullin 3	272	380	2.9E-49	T	23-09-2024	-	-
evm.model.scaffold_3.502	03dc901e58aea7bed576732418e874a8	783	ProSitePatterns	PS01256	Cullin family signature.	756	783	-	T	23-09-2024	IPR016157	Cullin, conserved site
evm.model.scaffold_15.119	5765f5bbbdff4516ed3854b38d22f60b	134	Pfam	PF00858	Amiloride-sensitive sodium channel	2	49	1.9E-13	T	23-09-2024	IPR001873	Epithelial sodium channel
evm.model.scaffold_15.119	5765f5bbbdff4516ed3854b38d22f60b	134	Gene3D	G3DSA:1.10.287.770	-	1	54	8.7E-11	T	23-09-2024	-	-
evm.model.scaffold_6.410	69719248bd23971a8753ddef42ca8e85	270	Pfam	PF00060	Ligand-gated ion channel	8	245	4.2E-8	T	23-09-2024	IPR001320	Ionotropic glutamate receptor, C-terminal
evm.model.scaffold_6.410	69719248bd23971a8753ddef42ca8e85	270	Gene3D	G3DSA:1.10.287.70	-	1	119	5.2E-6	T	23-09-2024	-	-
evm.model.scaffold_6.410	69719248bd23971a8753ddef42ca8e85	270	PANTHER	PTHR42643	IONOTROPIC RECEPTOR 20A-RELATED	16	259	7.6E-29	T	23-09-2024	-	-
evm.model.scaffold_6.410	69719248bd23971a8753ddef42ca8e85	270	SUPERFAMILY	SSF53850	Periplasmic binding protein-like II	58	197	4.34E-5	T	23-09-2024	-	-
evm.model.scaffold_3.111	3e0a588afac36110987e5e54c2861099	1089	Gene3D	G3DSA:2.60.120.920	-	428	635	8.9E-47	T	23-09-2024	IPR043136	B30.2/SPRY domain superfamily
evm.model.scaffold_3.111	3e0a588afac36110987e5e54c2861099	1089	MobiDBLite	mobidb-lite	consensus disorder prediction	63	116	-	T	23-09-2024	-	-
evm.model.scaffold_3.111	3e0a588afac36110987e5e54c2861099	1089	SMART	SM00513	sap_9	3	37	4.7E-11	T	23-09-2024	IPR003034	SAP domain
evm.model.scaffold_3.111	3e0a588afac36110987e5e54c2861099	1089	MobiDBLite	mobidb-lite	consensus disorder prediction	910	933	-	T	23-09-2024	-	-
evm.model.scaffold_3.111	3e0a588afac36110987e5e54c2861099	1089	CDD	cd12884	SPRY_hnRNP	433	607	1.70965E-84	T	23-09-2024	IPR035778	Heterogeneous nuclear ribonucleoprotein U, SPRY domain
evm.model.scaffold_3.111	3e0a588afac36110987e5e54c2861099	1089	Coils	Coil	Coil	124	170	-	T	23-09-2024	-	-
evm.model.scaffold_3.111	3e0a588afac36110987e5e54c2861099	1089	SUPERFAMILY	SSF68906	SAP domain	2	40	1.1E-8	T	23-09-2024	IPR036361	SAP domain superfamily
evm.model.scaffold_3.111	3e0a588afac36110987e5e54c2861099	1089	SUPERFAMILY	SSF49899	Concanavalin A-like lectins/glucanases	427	607	7.12E-26	T	23-09-2024	IPR013320	Concanavalin A-like lectin/glucanase domain superfamily
evm.model.scaffold_3.111	3e0a588afac36110987e5e54c2861099	1089	SUPERFAMILY	SSF52540	P-loop containing nucleoside triphosphate hydrolases	634	807	1.32E-8	T	23-09-2024	IPR027417	P-loop containing nucleoside triphosphate hydrolase
evm.model.scaffold_3.111	3e0a588afac36110987e5e54c2861099	1089	Pfam	PF00622	SPRY domain	477	604	5.4E-16	T	23-09-2024	IPR003877	SPRY domain
evm.model.scaffold_3.111	3e0a588afac36110987e5e54c2861099	1089	MobiDBLite	mobidb-lite	consensus disorder prediction	36	205	-	T	23-09-2024	-	-
evm.model.scaffold_3.111	3e0a588afac36110987e5e54c2861099	1089	SMART	SM00449	SPRY_3	475	606	3.5E-18	T	23-09-2024	IPR003877	SPRY domain
evm.model.scaffold_3.111	3e0a588afac36110987e5e54c2861099	1089	MobiDBLite	mobidb-lite	consensus disorder prediction	255	420	-	T	23-09-2024	-	-
evm.model.scaffold_3.111	3e0a588afac36110987e5e54c2861099	1089	MobiDBLite	mobidb-lite	consensus disorder prediction	281	329	-	T	23-09-2024	-	-
evm.model.scaffold_3.111	3e0a588afac36110987e5e54c2861099	1089	MobiDBLite	mobidb-lite	consensus disorder prediction	153	205	-	T	23-09-2024	-	-
evm.model.scaffold_3.111	3e0a588afac36110987e5e54c2861099	1089	Pfam	PF02037	SAP domain	5	37	1.3E-11	T	23-09-2024	IPR003034	SAP domain
evm.model.scaffold_3.111	3e0a588afac36110987e5e54c2861099	1089	Gene3D	G3DSA:3.40.50.300	-	636	812	3.5E-19	T	23-09-2024	IPR027417	P-loop containing nucleoside triphosphate hydrolase
evm.model.scaffold_3.111	3e0a588afac36110987e5e54c2861099	1089	MobiDBLite	mobidb-lite	consensus disorder prediction	829	866	-	T	23-09-2024	-	-
evm.model.scaffold_3.111	3e0a588afac36110987e5e54c2861099	1089	MobiDBLite	mobidb-lite	consensus disorder prediction	255	280	-	T	23-09-2024	-	-
evm.model.scaffold_3.111	3e0a588afac36110987e5e54c2861099	1089	MobiDBLite	mobidb-lite	consensus disorder prediction	336	409	-	T	23-09-2024	-	-
evm.model.scaffold_3.111	3e0a588afac36110987e5e54c2861099	1089	MobiDBLite	mobidb-lite	consensus disorder prediction	1030	1060	-	T	23-09-2024	-	-
evm.model.scaffold_3.111	3e0a588afac36110987e5e54c2861099	1089	ProSiteProfiles	PS50800	SAP motif profile.	3	37	10.16588	T	23-09-2024	IPR003034	SAP domain
evm.model.scaffold_3.111	3e0a588afac36110987e5e54c2861099	1089	PANTHER	PTHR12381	HETEROGENEOUS NUCLEAR RIBONUCLEOPROTEIN U FAMILY MEMBER	285	906	1.2E-170	T	23-09-2024	-	-
evm.model.scaffold_3.111	3e0a588afac36110987e5e54c2861099	1089	Pfam	PF13671	AAA domain	642	786	1.1E-21	T	23-09-2024	-	-
evm.model.scaffold_3.111	3e0a588afac36110987e5e54c2861099	1089	MobiDBLite	mobidb-lite	consensus disorder prediction	934	973	-	T	23-09-2024	-	-
evm.model.scaffold_3.111	3e0a588afac36110987e5e54c2861099	1089	MobiDBLite	mobidb-lite	consensus disorder prediction	819	986	-	T	23-09-2024	-	-
evm.model.scaffold_3.111	3e0a588afac36110987e5e54c2861099	1089	MobiDBLite	mobidb-lite	consensus disorder prediction	120	152	-	T	23-09-2024	-	-
evm.model.scaffold_3.111	3e0a588afac36110987e5e54c2861099	1089	ProSiteProfiles	PS50188	B30.2/SPRY domain profile.	398	607	13.414549	T	23-09-2024	IPR001870	B30.2/SPRY domain
evm.model.scaffold_3.111	3e0a588afac36110987e5e54c2861099	1089	Gene3D	G3DSA:1.10.720.30	SAP domain	1	49	4.4E-12	T	23-09-2024	IPR036361	SAP domain superfamily
evm.model.scaffold_4.958	0518f55f4a34366e6f42579ba0e82b01	627	SUPERFAMILY	SSF53474	alpha/beta-Hydrolases	45	587	4.24E-117	T	23-09-2024	IPR029058	Alpha/Beta hydrolase fold
evm.model.scaffold_4.958	0518f55f4a34366e6f42579ba0e82b01	627	Pfam	PF00135	Carboxylesterase family	44	567	4.4E-129	T	23-09-2024	IPR002018	Carboxylesterase, type B
evm.model.scaffold_4.958	0518f55f4a34366e6f42579ba0e82b01	627	Gene3D	G3DSA:3.40.50.1820	alpha/beta hydrolase	37	596	3.4E-146	T	23-09-2024	IPR029058	Alpha/Beta hydrolase fold
evm.model.scaffold_4.958	0518f55f4a34366e6f42579ba0e82b01	627	ProSitePatterns	PS00941	Carboxylesterases type-B signature 2.	138	148	-	T	23-09-2024	IPR019819	Carboxylesterase type B, conserved site
evm.model.scaffold_4.958	0518f55f4a34366e6f42579ba0e82b01	627	PANTHER	PTHR43903	NEUROLIGIN	33	594	1.2E-130	T	23-09-2024	-	-
evm.model.scaffold_3.827	631bc31ac5d5b0028604dc9e069623a4	1669	ProSitePatterns	PS00479	Zinc finger phorbol-ester/DAG-type signature.	256	306	-	T	23-09-2024	IPR002219	Protein kinase C-like, phorbol ester/diacylglycerol-binding domain
evm.model.scaffold_3.827	631bc31ac5d5b0028604dc9e069623a4	1669	FunFam	G3DSA:2.60.200.40:FF:000001	Diacylglycerol kinase	1206	1377	3.8E-102	T	23-09-2024	-	-
evm.model.scaffold_3.827	631bc31ac5d5b0028604dc9e069623a4	1669	MobiDBLite	mobidb-lite	consensus disorder prediction	15	39	-	T	23-09-2024	-	-
evm.model.scaffold_3.827	631bc31ac5d5b0028604dc9e069623a4	1669	Pfam	PF00130	Phorbol esters/diacylglycerol binding domain (C1 domain)	256	308	1.0E-9	T	23-09-2024	IPR002219	Protein kinase C-like, phorbol ester/diacylglycerol-binding domain
evm.model.scaffold_3.827	631bc31ac5d5b0028604dc9e069623a4	1669	Pfam	PF00130	Phorbol esters/diacylglycerol binding domain (C1 domain)	183	233	1.0E-10	T	23-09-2024	IPR002219	Protein kinase C-like, phorbol ester/diacylglycerol-binding domain
evm.model.scaffold_3.827	631bc31ac5d5b0028604dc9e069623a4	1669	Pfam	PF00169	PH domain	75	164	1.1E-11	T	23-09-2024	IPR001849	Pleckstrin homology domain
evm.model.scaffold_3.827	631bc31ac5d5b0028604dc9e069623a4	1669	Gene3D	G3DSA:3.30.60.20	-	175	234	2.0E-14	T	23-09-2024	-	-
evm.model.scaffold_3.827	631bc31ac5d5b0028604dc9e069623a4	1669	Pfam	PF07647	SAM domain (Sterile alpha motif)	1604	1668	1.3E-17	T	23-09-2024	IPR001660	Sterile alpha motif domain
evm.model.scaffold_3.827	631bc31ac5d5b0028604dc9e069623a4	1669	MobiDBLite	mobidb-lite	consensus disorder prediction	889	921	-	T	23-09-2024	-	-
evm.model.scaffold_3.827	631bc31ac5d5b0028604dc9e069623a4	1669	ProSiteProfiles	PS50146	DAG-kinase catalytic (DAGKc) domain profile.	336	473	44.450813	T	23-09-2024	IPR001206	Diacylglycerol kinase, catalytic domain
evm.model.scaffold_3.827	631bc31ac5d5b0028604dc9e069623a4	1669	MobiDBLite	mobidb-lite	consensus disorder prediction	1	61	-	T	23-09-2024	-	-
evm.model.scaffold_3.827	631bc31ac5d5b0028604dc9e069623a4	1669	MobiDBLite	mobidb-lite	consensus disorder prediction	799	824	-	T	23-09-2024	-	-
evm.model.scaffold_3.827	631bc31ac5d5b0028604dc9e069623a4	1669	SUPERFAMILY	SSF57889	Cysteine-rich domain	181	235	4.49E-15	T	23-09-2024	IPR046349	C1-like domain superfamily
evm.model.scaffold_3.827	631bc31ac5d5b0028604dc9e069623a4	1669	SMART	SM00045	dagk_c4b_2	1209	1366	7.5E-82	T	23-09-2024	IPR000756	Diacylglycerol kinase, accessory domain
evm.model.scaffold_3.827	631bc31ac5d5b0028604dc9e069623a4	1669	SMART	SM00109	c1_12	256	306	1.4E-7	T	23-09-2024	IPR002219	Protein kinase C-like, phorbol ester/diacylglycerol-binding domain
evm.model.scaffold_3.827	631bc31ac5d5b0028604dc9e069623a4	1669	SMART	SM00109	c1_12	183	232	1.6E-16	T	23-09-2024	IPR002219	Protein kinase C-like, phorbol ester/diacylglycerol-binding domain
evm.model.scaffold_3.827	631bc31ac5d5b0028604dc9e069623a4	1669	SMART	SM00046	dagk_c4a_7	340	465	2.3E-57	T	23-09-2024	IPR001206	Diacylglycerol kinase, catalytic domain
evm.model.scaffold_3.827	631bc31ac5d5b0028604dc9e069623a4	1669	Coils	Coil	Coil	545	565	-	T	23-09-2024	-	-
evm.model.scaffold_3.827	631bc31ac5d5b0028604dc9e069623a4	1669	FunFam	G3DSA:2.30.29.30:FF:000313	Diacylglycerol kinase	61	171	2.2E-51	T	23-09-2024	-	-
evm.model.scaffold_3.827	631bc31ac5d5b0028604dc9e069623a4	1669	Gene3D	G3DSA:2.60.200.40	-	1206	1377	8.8E-19	T	23-09-2024	-	-
evm.model.scaffold_3.827	631bc31ac5d5b0028604dc9e069623a4	1669	Gene3D	G3DSA:2.30.29.30	-	63	174	7.8E-21	T	23-09-2024	IPR011993	PH-like domain superfamily
evm.model.scaffold_3.827	631bc31ac5d5b0028604dc9e069623a4	1669	ProSiteProfiles	PS50105	SAM domain profile.	1607	1669	20.01899	T	23-09-2024	IPR001660	Sterile alpha motif domain
evm.model.scaffold_3.827	631bc31ac5d5b0028604dc9e069623a4	1669	SMART	SM00454	SAM_4	1604	1669	7.3E-18	T	23-09-2024	IPR001660	Sterile alpha motif domain
evm.model.scaffold_3.827	631bc31ac5d5b0028604dc9e069623a4	1669	SMART	SM00233	PH_update	74	168	2.4E-18	T	23-09-2024	IPR001849	Pleckstrin homology domain
evm.model.scaffold_3.827	631bc31ac5d5b0028604dc9e069623a4	1669	MobiDBLite	mobidb-lite	consensus disorder prediction	799	838	-	T	23-09-2024	-	-
evm.model.scaffold_3.827	631bc31ac5d5b0028604dc9e069623a4	1669	MobiDBLite	mobidb-lite	consensus disorder prediction	881	921	-	T	23-09-2024	-	-
evm.model.scaffold_3.827	631bc31ac5d5b0028604dc9e069623a4	1669	SUPERFAMILY	SSF57889	Cysteine-rich domain	250	310	4.19E-16	T	23-09-2024	IPR046349	C1-like domain superfamily
evm.model.scaffold_3.827	631bc31ac5d5b0028604dc9e069623a4	1669	Pfam	PF00781	Diacylglycerol kinase catalytic domain	340	445	3.4E-25	T	23-09-2024	IPR001206	Diacylglycerol kinase, catalytic domain
evm.model.scaffold_3.827	631bc31ac5d5b0028604dc9e069623a4	1669	PANTHER	PTHR11255	DIACYLGLYCEROL KINASE	133	1390	1.6E-205	T	23-09-2024	IPR037607	Diacylglycerol kinase
evm.model.scaffold_3.827	631bc31ac5d5b0028604dc9e069623a4	1669	FunFam	G3DSA:3.40.50.10330:FF:000001	Diacylglycerol kinase	338	468	4.3E-75	T	23-09-2024	-	-
evm.model.scaffold_3.827	631bc31ac5d5b0028604dc9e069623a4	1669	Pfam	PF00609	Diacylglycerol kinase accessory domain	1209	1365	1.0E-48	T	23-09-2024	IPR000756	Diacylglycerol kinase, accessory domain
evm.model.scaffold_3.827	631bc31ac5d5b0028604dc9e069623a4	1669	SUPERFAMILY	SSF47769	SAM/Pointed domain	1603	1668	7.0E-20	T	23-09-2024	IPR013761	Sterile alpha motif/pointed domain superfamily
evm.model.scaffold_3.827	631bc31ac5d5b0028604dc9e069623a4	1669	FunFam	G3DSA:1.10.150.50:FF:000021	Diacylglycerol kinase	1600	1669	3.3E-32	T	23-09-2024	-	-
evm.model.scaffold_3.827	631bc31ac5d5b0028604dc9e069623a4	1669	MobiDBLite	mobidb-lite	consensus disorder prediction	699	716	-	T	23-09-2024	-	-
evm.model.scaffold_3.827	631bc31ac5d5b0028604dc9e069623a4	1669	Gene3D	G3DSA:1.10.150.50	-	1599	1669	1.1E-23	T	23-09-2024	IPR013761	Sterile alpha motif/pointed domain superfamily
evm.model.scaffold_3.827	631bc31ac5d5b0028604dc9e069623a4	1669	ProSitePatterns	PS00479	Zinc finger phorbol-ester/DAG-type signature.	183	232	-	T	23-09-2024	IPR002219	Protein kinase C-like, phorbol ester/diacylglycerol-binding domain
evm.model.scaffold_3.827	631bc31ac5d5b0028604dc9e069623a4	1669	CDD	cd20852	C1_DGK_typeII_rpt2	256	309	2.41108E-34	T	23-09-2024	-	-
evm.model.scaffold_3.827	631bc31ac5d5b0028604dc9e069623a4	1669	FunFam	G3DSA:3.30.60.20:FF:000002	Diacylglycerol kinase	253	307	2.9E-25	T	23-09-2024	-	-
evm.model.scaffold_3.827	631bc31ac5d5b0028604dc9e069623a4	1669	SUPERFAMILY	SSF50729	PH domain-like	74	174	6.85E-26	T	23-09-2024	-	-
evm.model.scaffold_3.827	631bc31ac5d5b0028604dc9e069623a4	1669	SUPERFAMILY	SSF111331	NAD kinase/diacylglycerol kinase-like	1204	1379	5.23E-22	T	23-09-2024	IPR016064	NAD kinase/diacylglycerol kinase-like domain superfamily
evm.model.scaffold_3.827	631bc31ac5d5b0028604dc9e069623a4	1669	CDD	cd13274	PH_DGK_type2	75	165	3.69228E-51	T	23-09-2024	-	-
evm.model.scaffold_3.827	631bc31ac5d5b0028604dc9e069623a4	1669	ProSiteProfiles	PS50081	Zinc finger phorbol-ester/DAG-type profile.	182	232	13.8008	T	23-09-2024	IPR002219	Protein kinase C-like, phorbol ester/diacylglycerol-binding domain
evm.model.scaffold_3.827	631bc31ac5d5b0028604dc9e069623a4	1669	MobiDBLite	mobidb-lite	consensus disorder prediction	40	61	-	T	23-09-2024	-	-
evm.model.scaffold_3.827	631bc31ac5d5b0028604dc9e069623a4	1669	Gene3D	G3DSA:3.40.50.10330	-	339	464	4.9E-19	T	23-09-2024	IPR017438	Inorganic polyphosphate/ATP-NAD kinase, N-terminal
evm.model.scaffold_3.827	631bc31ac5d5b0028604dc9e069623a4	1669	SUPERFAMILY	SSF111331	NAD kinase/diacylglycerol kinase-like	340	467	1.13E-24	T	23-09-2024	IPR016064	NAD kinase/diacylglycerol kinase-like domain superfamily
evm.model.scaffold_3.827	631bc31ac5d5b0028604dc9e069623a4	1669	CDD	cd20800	C1_DGK_typeII_rpt1	179	238	1.95418E-37	T	23-09-2024	-	-
evm.model.scaffold_3.827	631bc31ac5d5b0028604dc9e069623a4	1669	Gene3D	G3DSA:3.30.60.20	-	253	306	2.7E-20	T	23-09-2024	-	-
evm.model.scaffold_3.827	631bc31ac5d5b0028604dc9e069623a4	1669	ProSiteProfiles	PS50081	Zinc finger phorbol-ester/DAG-type profile.	255	306	10.4737	T	23-09-2024	IPR002219	Protein kinase C-like, phorbol ester/diacylglycerol-binding domain
evm.model.scaffold_3.827	631bc31ac5d5b0028604dc9e069623a4	1669	ProSiteProfiles	PS50003	PH domain profile.	73	166	14.7543	T	23-09-2024	IPR001849	Pleckstrin homology domain
evm.model.scaffold_3.827	631bc31ac5d5b0028604dc9e069623a4	1669	MobiDBLite	mobidb-lite	consensus disorder prediction	697	719	-	T	23-09-2024	-	-
evm.model.scaffold_3.995	1e81baa31db217423ee791132d905658	101	MobiDBLite	mobidb-lite	consensus disorder prediction	53	73	-	T	23-09-2024	-	-
evm.model.scaffold_3.995	1e81baa31db217423ee791132d905658	101	MobiDBLite	mobidb-lite	consensus disorder prediction	1	27	-	T	23-09-2024	-	-
evm.model.scaffold_3.995	1e81baa31db217423ee791132d905658	101	MobiDBLite	mobidb-lite	consensus disorder prediction	10	25	-	T	23-09-2024	-	-
evm.model.scaffold_12.216	f9d4a8b8139c687692f41f731c093bbe	381	FunFam	G3DSA:3.40.50.1010:FF:000003	Flap endonuclease 1	2	217	2.6E-115	T	23-09-2024	-	-
evm.model.scaffold_12.216	f9d4a8b8139c687692f41f731c093bbe	381	PRINTS	PR00853	Xeroderma pigmentosum group G/yeast RAD superfamily signature	166	186	1.1E-42	T	23-09-2024	IPR006084	XPG/Rad2 endonuclease
evm.model.scaffold_12.216	f9d4a8b8139c687692f41f731c093bbe	381	PRINTS	PR00853	Xeroderma pigmentosum group G/yeast RAD superfamily signature	28	42	1.1E-42	T	23-09-2024	IPR006084	XPG/Rad2 endonuclease
evm.model.scaffold_12.216	f9d4a8b8139c687692f41f731c093bbe	381	PRINTS	PR00853	Xeroderma pigmentosum group G/yeast RAD superfamily signature	81	100	1.1E-42	T	23-09-2024	IPR006084	XPG/Rad2 endonuclease
evm.model.scaffold_12.216	f9d4a8b8139c687692f41f731c093bbe	381	PRINTS	PR00853	Xeroderma pigmentosum group G/yeast RAD superfamily signature	223	238	1.1E-42	T	23-09-2024	IPR006084	XPG/Rad2 endonuclease
evm.model.scaffold_12.216	f9d4a8b8139c687692f41f731c093bbe	381	PRINTS	PR00853	Xeroderma pigmentosum group G/yeast RAD superfamily signature	145	162	1.1E-42	T	23-09-2024	IPR006084	XPG/Rad2 endonuclease
evm.model.scaffold_12.216	f9d4a8b8139c687692f41f731c093bbe	381	Gene3D	G3DSA:3.40.50.1010	-	2	217	4.0E-74	T	23-09-2024	-	-
evm.model.scaffold_12.216	f9d4a8b8139c687692f41f731c093bbe	381	Gene3D	G3DSA:1.10.150.20	-	218	285	2.2E-27	T	23-09-2024	-	-
evm.model.scaffold_12.216	f9d4a8b8139c687692f41f731c093bbe	381	PANTHER	PTHR11081	FLAP ENDONUCLEASE FAMILY MEMBER	1	360	6.1E-91	T	23-09-2024	IPR006084	XPG/Rad2 endonuclease
evm.model.scaffold_12.216	f9d4a8b8139c687692f41f731c093bbe	381	Coils	Coil	Coil	97	124	-	T	23-09-2024	-	-
evm.model.scaffold_12.216	f9d4a8b8139c687692f41f731c093bbe	381	Hamap	MF_00614	Flap endonuclease 1 [fen].	1	345	144.241074	T	23-09-2024	IPR023426	Flap endonuclease 1
evm.model.scaffold_12.216	f9d4a8b8139c687692f41f731c093bbe	381	ProSitePatterns	PS00841	XPG protein signature 1.	79	93	-	T	23-09-2024	IPR019974	XPG conserved site
evm.model.scaffold_12.216	f9d4a8b8139c687692f41f731c093bbe	381	SUPERFAMILY	SSF47807	5' to 3' exonuclease, C-terminal subdomain	219	352	3.29E-40	T	23-09-2024	IPR036279	5'-3' exonuclease, C-terminal domain superfamily
evm.model.scaffold_12.216	f9d4a8b8139c687692f41f731c093bbe	381	CDD	cd09867	PIN_FEN1	5	330	2.37448E-134	T	23-09-2024	-	-
evm.model.scaffold_12.216	f9d4a8b8139c687692f41f731c093bbe	381	SMART	SM00279	HhH_4	220	253	1.9E-12	T	23-09-2024	IPR008918	Helix-hairpin-helix motif, class 2
evm.model.scaffold_12.216	f9d4a8b8139c687692f41f731c093bbe	381	Pfam	PF00867	XPG I-region	149	233	3.1E-29	T	23-09-2024	IPR006086	XPG-I domain
evm.model.scaffold_12.216	f9d4a8b8139c687692f41f731c093bbe	381	SMART	SM00484	xpgineu	146	218	1.8E-31	T	23-09-2024	IPR006086	XPG-I domain
evm.model.scaffold_12.216	f9d4a8b8139c687692f41f731c093bbe	381	Pfam	PF00752	XPG N-terminal domain	1	107	1.7E-31	T	23-09-2024	IPR006085	XPG, N-terminal
evm.model.scaffold_12.216	f9d4a8b8139c687692f41f731c093bbe	381	SMART	SM00485	xpgn3	1	107	1.0E-52	T	23-09-2024	IPR006085	XPG, N-terminal
evm.model.scaffold_12.216	f9d4a8b8139c687692f41f731c093bbe	381	FunFam	G3DSA:1.10.150.20:FF:000009	Flap endonuclease 1	218	285	6.7E-32	T	23-09-2024	-	-
evm.model.scaffold_12.216	f9d4a8b8139c687692f41f731c093bbe	381	MobiDBLite	mobidb-lite	consensus disorder prediction	342	381	-	T	23-09-2024	-	-
evm.model.scaffold_12.216	f9d4a8b8139c687692f41f731c093bbe	381	SUPERFAMILY	SSF88723	PIN domain-like	2	233	1.82E-72	T	23-09-2024	IPR029060	PIN-like domain superfamily
evm.model.scaffold_12.216	f9d4a8b8139c687692f41f731c093bbe	381	ProSitePatterns	PS00842	XPG protein signature 2.	149	163	-	T	23-09-2024	IPR019974	XPG conserved site
evm.model.scaffold_12.329	3e73694c9d728bcfa6b0b5e1928be910	194	MobiDBLite	mobidb-lite	consensus disorder prediction	9	27	-	T	23-09-2024	-	-
evm.model.scaffold_12.329	3e73694c9d728bcfa6b0b5e1928be910	194	MobiDBLite	mobidb-lite	consensus disorder prediction	1	27	-	T	23-09-2024	-	-
evm.model.scaffold_13.149	b84e2b02e5f7fc517e9f235c7dfabae5	204	PANTHER	PTHR31398	MEIOTIC NUCLEAR DIVISION PROTEIN 1 HOMOLOG	32	69	2.0E-11	T	23-09-2024	-	-
evm.model.scaffold_13.149	b84e2b02e5f7fc517e9f235c7dfabae5	204	Pfam	PF18517	Leucine zipper with capping helix domain	150	203	1.4E-19	T	23-09-2024	IPR040661	Leucine zipper with capping helix domain
evm.model.scaffold_13.149	b84e2b02e5f7fc517e9f235c7dfabae5	204	Coils	Coil	Coil	86	147	-	T	23-09-2024	-	-
evm.model.scaffold_13.149	b84e2b02e5f7fc517e9f235c7dfabae5	204	Pfam	PF03962	Mnd1 HTH domain	16	75	2.9E-28	T	23-09-2024	IPR040453	Mnd1, HTH domain
[truncated: 152,030 more rows]
